# Supplementary material for: Platelet microRNAs inhibit primary tumor growth via broad modulation of tumor cell mRNA expression in ectopic pancreatic cancer in mice
Source: PLoS One. 2021 Dec 22;16(12):e0261633. doi: 10.1371/journal.pone.0261633 (PMC8694476; doi:10.1371/journal.pone.0261633)
Supplement: S1 Table — Shown are the summary of total RNAs, mRNAs ranked by fold change, raw read counts, normalized read counts, rlog conversions, sample list, mRNAs by Ensembl ID, and predicted platelet miRNAs targeting the significantly increased mRNAs. Shown in the mRNAs ranged by fold change page (KO vs. WT) are Ensembl ID (A), gene symbol (B), Biotype (C) Chromosome (D), Gene description (E), Human homolog gene symbol (F), base Mean (G), log(2) fold change for KO (Dicer1fl/fl/Pf4-Cre) relative to WT (Pf4-Cre) (H), lfcSE (I), stat(J), raw p-value (K), and the log adjusted binomial p-value ranking statistic (L). Genes selected for protein expression analysis (Fig 4) are highlighted in yellow in the KO vs. WT table. ‘Dicer1 from Rowley et al’ shows the results of miRNet search for predicted miRNAs targeting the 548 significantly increased mRNAs in tumor cells (symbol, embl, entrez) in this study, then filtered for the top 44 miRNAs depleted in platelets from Dicer1fl/fl/Pf4-Cre mice compared to controls [52]. Search criteria were the list of mRNA embl IDs, and the selected species was Mus musculus. ‘miR from Sunderland’ shows the results of miRNet search for predicted miRNAs, filtered for the top 50 miRNAs enriched in human platelets as compiled in [55], targeting the 548 significantly increased mRNAs in tumor cells (symbol, embl, entrez) in this study. Search criteria were the list of mRNA embl IDs, and the selected species was Mus musculus. (XLSX) [file pone.0261633.s003.xlsx]

## Sheet: summary
contrast	summary	count	percent
KO vs. WT	up-regulated	890	4.28
KO vs. WT	down-regulated	337	1.62
KO vs. WT	outliers	231	1.11
KO vs. WT	low counts < 2.4	2017	9.69

## Sheet: KO_vs_WT
ID	Gene name	Biotype	Chromosome	Description	Human homolog	baseMean	log2FoldChange	lfcSE	stat	pvalue	padj
ENSMUSG00000024388	Myo7b	protein_coding	18	myosin VIIB	MYO7B	42.4579	2.31021	0.394562	5.92124	3.19523e-09	1.69484e-06
ENSMUSG00000047730	Fcgbp	protein_coding	7	Fc fragment of IgG binding protein	FCGBP	115.569	2.30942	0.335312	6.87047	6.39892e-12	1.18796e-08
ENSMUSG00000027840	Wnt2b	protein_coding	3	wingless-type MMTV integration site family, member 2B	WNT2B	34.4023	2.2607	0.386202	5.75146	8.84755e-09	3.49478e-06
ENSMUSG00000028370	Pappa	protein_coding	4	pregnancy-associated plasma protein A	PAPPA	26.7462	2.26009	0.397845	5.56205	2.66622e-08	8.83901e-06
ENSMUSG00000046743	Fat4	protein_coding	3	FAT atypical cadherin 4	FAT4	52.8943	2.07772	0.345401	5.94668	2.73644e-09	1.58756e-06
ENSMUSG00000021795	Sftpd	protein_coding	14	surfactant associated protein D	SFTPD	173.822	1.99022	0.329888	6.04734	1.47261e-09	9.76391e-07
ENSMUSG00000024481	Lvrn	protein_coding	18	laeverin	LVRN	56.5768	1.89038	0.321998	5.80634	6.38543e-09	2.75687e-06
ENSMUSG00000068452	Duox2	protein_coding	2	dual oxidase 2	DUOX2	427.635	1.86536	0.336015	5.58188	2.37931e-08	8.03124e-06
ENSMUSG00000028364	Tnc	protein_coding	4	tenascin C	TNC	7220.99	1.83067	0.23061	7.94352	1.96528e-15	1.21618e-11
ENSMUSG00000104346	Pcdhga3	protein_coding	18	protocadherin gamma subfamily A, 3	PCDHGA3	12.3458	1.8289	0.40355	4.33442	1.46144e-05	0.00116946
ENSMUSG00000101581	C430002N11Rik	processed_transcript	9	RIKEN cDNA C430002N11 gene		10.0452	1.82772	0.403633	4.53045	5.88583e-06	0.000617347
ENSMUSG00000052353	Cemip	protein_coding	7	cell migration inducing protein, hyaluronan binding	CEMIP	357.831	1.80362	0.35532	5.12125	3.03522e-07	6.62927e-05
ENSMUSG00000020866	Cacna1g	protein_coding	11	calcium channel, voltage-dependent, T type, alpha 1G subunit	CACNA1G	205.929	1.80361	0.280801	6.41665	1.39302e-10	1.52126e-07
ENSMUSG00000047497	Adamts12	protein_coding	15	a disintegrin-like and metallopeptidase (reprolysin type) with thrombospondin type 1 motif, 12	ADAMTS12	545.909	1.78809	0.248839	7.18513	6.71422e-13	2.07749e-09
ENSMUSG00000028036	Ptgfr	protein_coding	3	prostaglandin F receptor	PTGFR	10.8313	1.77702	0.404228	4.14263	3.43353e-05	0.00220904
ENSMUSG00000027820	Mme	protein_coding	3	membrane metallo endopeptidase	MME	25.5525	1.75998	0.402892	4.80563	1.54264e-06	0.00023096
ENSMUSG00000033590	Myo5c	protein_coding	9	myosin VC	MYO5C	312.31	1.74844	0.248418	7.03166	2.0409e-12	4.73617e-09
ENSMUSG00000032332	Col12a1	protein_coding	9	collagen, type XII, alpha 1	COL12A1	5985.17	1.74345	0.277686	6.28969	3.18092e-10	3.1081e-07
ENSMUSG00000028369	Svep1	protein_coding	4	sushi, von Willebrand factor type A, EGF and pentraxin domain containing 1	SVEP1	1283.72	1.7415	0.249749	6.97677	3.0205e-12	6.23062e-09
ENSMUSG00000024421	Lama3	protein_coding	18	laminin, alpha 3	LAMA3	393.727	1.71744	0.296774	5.79343	6.89619e-09	2.90972e-06
ENSMUSG00000048186	Bend7	protein_coding	2	BEN domain containing 7	BEND7	65.6617	1.70651	0.312075	5.43795	5.38967e-08	1.66765e-05
ENSMUSG00000079620	Muc4	protein_coding	16	mucin 4	MUC4	270.733	1.69442	0.319337	5.31664	1.05699e-07	2.7638e-05
ENSMUSG00000080810	Gm11737	processed_pseudogene	11	predicted gene 11737		8.85312	1.67911	0.404273	3.88099	0.000104032	0.00490192
ENSMUSG00000031825	Crispld2	protein_coding	8	cysteine-rich secretory protein LCCL domain containing 2	CRISPLD2	451.689	1.67805	0.251655	6.66623	2.62454e-11	3.74805e-08
ENSMUSG00000103037	Pcdhgb1	protein_coding	18	protocadherin gamma subfamily B, 1	PCDHGB1	13.7167	1.66907	0.403967	4.18296	2.87736e-05	0.00193544
ENSMUSG00000036834	Plch1	protein_coding	3	phospholipase C, eta 1	PLCH1	124.098	1.65477	0.284047	5.81088	6.21452e-09	2.74697e-06
ENSMUSG00000000266	Mid2	protein_coding	X	midline 2	MID2	79.4336	1.64786	0.332088	4.95608	7.19286e-07	0.000132213
ENSMUSG00000039556	Ppp1r3f	protein_coding	X	protein phosphatase 1, regulatory subunit 3F	PPP1R3F	10.7108	1.63492	0.404265	3.97174	7.135e-05	0.0037313
ENSMUSG00000039683	Sdk1	protein_coding	5	sidekick cell adhesion molecule 1	SDK1	101.043	1.63223	0.30374	5.35965	8.3382e-08	2.36245e-05
ENSMUSG00000041261	Car8	protein_coding	4	carbonic anhydrase 8	CA8	103.203	1.62371	0.300938	5.38282	7.33295e-08	2.12713e-05
ENSMUSG00000054453	Sytl5	protein_coding	X	synaptotagmin-like 5	SYTL5	33.2346	1.61959	0.403676	4.21621	2.48442e-05	0.00172746
ENSMUSG00000022755	Adgrg7	protein_coding	16	adhesion G protein-coupled receptor G7	ADGRG7	153.963	1.61194	0.370057	4.40183	1.07344e-05	0.000944472
ENSMUSG00000006403	Adamts4	protein_coding	1	a disintegrin-like and metallopeptidase (reprolysin type) with thrombospondin type 1 motif, 4	ADAMTS4	409.697	1.60501	0.272127	5.89986	3.63808e-09	1.87614e-06
ENSMUSG00000048126	Col6a3	protein_coding	1	collagen, type VI, alpha 3	COL6A3	4493.72	1.60468	0.212412	7.55689	4.12834e-14	1.91606e-10
ENSMUSG00000102692	Dchs2	protein_coding	3	dachsous cadherin related 2	DCHS2	8.76875	1.59663	0.397023	4.66121	3.14352e-06	0.000401011
ENSMUSG00000075270	Pde11a	protein_coding	2	phosphodiesterase 11A	PDE11A	12.2635	1.59132	0.402786	4.02421	5.71657e-05	0.00318703
ENSMUSG00000025497	Cdhr5	protein_coding	7	cadherin-related family member 5	CDHR5	53.7125	1.58178	0.35464	4.45789	8.277e-06	0.000791617
ENSMUSG00000046782	Ttc6	protein_coding	12	tetratricopeptide repeat domain 6	TTC6	7.28158	1.58001	0.397252	4.51186	6.42624e-06	0.00065193
ENSMUSG00000020609	Apob	protein_coding	12	apolipoprotein B	APOB	1011.5	1.57788	0.315284	5.02112	5.13723e-07	0.000103964
ENSMUSG00000013338	Fer1l4	protein_coding	2	fer-1-like 4 (C. elegans)	FER1L4	9.91157	1.57541	0.401629	3.86768	0.000109876	0.00511241
ENSMUSG00000091844	Gm8251	protein_coding	1	predicted gene 8251	CCDC168	8.89157	1.5669	0.402484	3.78468	0.000153906	0.00653835
ENSMUSG00000022696	Sidt1	protein_coding	16	SID1 transmembrane family, member 1	SIDT1	6.66956	1.56208	0.401182	3.98383	6.78126e-05	0.0035664
ENSMUSG00000035615	Frmpd1	protein_coding	4	FERM and PDZ domain containing 1	FRMPD1	22.1634	1.56101	0.402613	3.99258	6.53577e-05	0.00349673
ENSMUSG00000027966	Col11a1	protein_coding	3	collagen, type XI, alpha 1	COL11A1	62.9511	1.56061	0.393054	4.05326	5.05088e-05	0.00293949
ENSMUSG00000036334	Igsf10	protein_coding	3	immunoglobulin superfamily, member 10	IGSF10	339.32	1.55776	0.260915	5.96849	2.39461e-09	1.43407e-06
ENSMUSG00000026620	Mark1	protein_coding	1	MAP/microtubule affinity regulating kinase 1	MARK1	128.12	1.5498	0.260789	5.9262	3.10027e-09	1.69484e-06
ENSMUSG00000040717	Il17rd	protein_coding	14	interleukin 17 receptor D	IL17RD	72.1487	1.54725	0.295633	5.21077	1.88056e-07	4.36407e-05
ENSMUSG00000049109	Themis	protein_coding	10	thymocyte selection associated	THEMIS	9.95009	1.5444	0.403792	3.73664	0.000186499	0.00730453
ENSMUSG00000102559	Gm37570	TEC	1	predicted gene, 37570		9.27807	1.54399	0.403339	3.75678	0.000172115	0.00697666
ENSMUSG00000024076	Vit	protein_coding	17	vitrin	VIT	12.5564	1.5422	0.403254	3.95315	7.71298e-05	0.00397754
ENSMUSG00000019899	Lama2	protein_coding	10	laminin, alpha 2	LAMA2	427.824	1.53788	0.343093	4.50698	6.57557e-06	0.000663454
ENSMUSG00000021464	Ror2	protein_coding	13	receptor tyrosine kinase-like orphan receptor 2	ROR2	94.4591	1.53689	0.359949	4.29175	1.77268e-05	0.0013378
ENSMUSG00000060470	Adgrg3	protein_coding	8	adhesion G protein-coupled receptor G3	ADGRG3	65.3435	1.53648	0.365572	4.21758	2.46935e-05	0.00172344
ENSMUSG00000034810	Scn7a	protein_coding	2	sodium channel, voltage-gated, type VII, alpha	SCN7A	314.807	1.53615	0.261856	5.86605	4.463e-09	2.23934e-06
ENSMUSG00000108688	Gm44985	TEC	7	predicted gene 44985		43.5459	1.53253	0.395288	3.96584	7.31393e-05	0.00380253
ENSMUSG00000022309	Angpt1	protein_coding	15	angiopoietin 1	ANGPT1	58.8704	1.53194	0.388687	4.00713	6.14616e-05	0.00333636
ENSMUSG00000020181	Nav3	protein_coding	10	neuron navigator 3	NAV3	86.3077	1.52835	0.300952	5.06092	4.17244e-07	8.80242e-05
ENSMUSG00000054555	Adam12	protein_coding	7	a disintegrin and metallopeptidase domain 12 (meltrin alpha)	ADAM12	393.847	1.52749	0.260816	5.85672	4.72101e-09	2.30646e-06
ENSMUSG00000053552	Ebf4	protein_coding	2	early B cell factor 4	EBF4	6.98022	1.52746	0.395767	4.42303	9.73263e-06	0.000881396
ENSMUSG00000053930	Shisa6	protein_coding	11	shisa family member 6	SHISA6	190.758	1.5274	0.311098	4.91419	8.91504e-07	0.000155043
ENSMUSG00000026211	Obsl1	protein_coding	1	obscurin-like 1	OBSL1	94.4601	1.50849	0.25975	5.78579	7.21712e-09	2.97746e-06
ENSMUSG00000021747	4930452B06Rik	protein_coding	14	RIKEN cDNA 4930452B06 gene	C3orf67	9.142	1.50656	0.397863	4.15343	3.27533e-05	0.00213356
ENSMUSG00000027254	Map1a	protein_coding	2	microtubule-associated protein 1 A	MAP1A	62.8642	1.50399	0.297327	5.032	4.854e-07	0.000100127
ENSMUSG00000017667	Zfp334	protein_coding	2	zinc finger protein 334	ZNF334	33.402	1.50386	0.350553	4.25817	2.06105e-05	0.00149222
ENSMUSG00000057914	Cacnb2	protein_coding	2	calcium channel, voltage-dependent, beta 2 subunit	CACNB2	10.5543	1.50229	0.403644	3.7722	0.000161817	0.00670567
ENSMUSG00000066842	Hmcn1	protein_coding	1	hemicentin 1	HMCN1	128.985	1.50192	0.368866	4.10599	4.0258e-05	0.00246663
ENSMUSG00000025658	Cnksr2	protein_coding	X	connector enhancer of kinase suppressor of Ras 2	CNKSR2	41.3505	1.50077	0.378479	3.98593	6.7216e-05	0.00355193
ENSMUSG00000031910	Has3	protein_coding	8	hyaluronan synthase 3	HAS3	24.5059	1.49191	0.398655	3.80368	0.000142563	0.00619831
ENSMUSG00000033965	Slc16a2	protein_coding	X	solute carrier family 16 (monocarboxylic acid transporters), member 2	SLC16A2	184.077	1.49069	0.208197	7.14451	9.0318e-13	2.39536e-09
ENSMUSG00000052698	Tln2	protein_coding	9	talin 2	TLN2	226.09	1.49028	0.239034	6.22722	4.74785e-10	4.00654e-07
ENSMUSG00000107997	Gm44243	TEC	6	predicted gene, 44243		6.5735	1.48801	0.39952	3.90534	9.40917e-05	0.00457281
ENSMUSG00000025964	Adam23	protein_coding	1	a disintegrin and metallopeptidase domain 23	ADAM23	100.15	1.4855	0.344063	4.33039	1.48843e-05	0.00117822
ENSMUSG00000031024	St5	protein_coding	7	suppression of tumorigenicity 5	ST5	157.058	1.48447	0.282171	5.2556	1.47539e-07	3.60403e-05
ENSMUSG00000025272	Tro	protein_coding	X	trophinin	TRO	7.64922	1.48337	0.401732	3.60152	0.000316367	0.0104508
ENSMUSG00000026417	Pigr	protein_coding	1	polymeric immunoglobulin receptor	PIGR	2318.59	1.47902	0.305006	4.86136	1.16582e-06	0.000189854
ENSMUSG00000051048	P4ha3	protein_coding	7	procollagen-proline, 2-oxoglutarate 4-dioxygenase (proline 4-hydroxylase), alpha polypeptide III	P4HA3	168.85	1.47577	0.265672	5.54944	2.86588e-08	9.33421e-06
ENSMUSG00000031750	Il34	protein_coding	8	interleukin 34	IL34	49.6567	1.47408	0.306124	4.78742	1.68937e-06	0.000241255
ENSMUSG00000002265	Peg3	protein_coding	7	paternally expressed 3	PEG3	244.124	1.47365	0.311734	4.73408	2.20052e-06	0.00029492
ENSMUSG00000016918	Sulf1	protein_coding	1	sulfatase 1	SULF1	706.667	1.47202	0.227722	6.46398	1.01984e-10	1.18334e-07
ENSMUSG00000034382	AI661453	protein_coding	17	expressed sequence AI661453	C6orf132	315.309	1.47091	0.310128	4.75123	2.0218e-06	0.000278035
ENSMUSG00000052316	Lrrc15	protein_coding	16	leucine rich repeat containing 15	LRRC15	991.985	1.46905	0.280099	5.25072	1.51502e-07	3.65277e-05
ENSMUSG00000027799	Nbea	protein_coding	3	neurobeachin	NBEA	158.417	1.46627	0.292546	5.00945	5.45862e-07	0.000107808
ENSMUSG00000096146	Kcnj11	protein_coding	7	potassium inwardly rectifying channel, subfamily J, member 11	KCNJ11	7.40538	1.46507	0.401414	3.5553	0.000377545	0.0118687
ENSMUSG00000019467	Arhgef25	protein_coding	10	Rho guanine nucleotide exchange factor (GEF) 25	ARHGEF25	143.334	1.45727	0.3193	4.56816	4.92029e-06	0.000537324
ENSMUSG00000028763	Hspg2	protein_coding	4	perlecan (heparan sulfate proteoglycan 2)	HSPG2	3010.43	1.45725	0.239989	6.07551	1.23592e-09	8.49809e-07
ENSMUSG00000024598	Fbn2	protein_coding	18	fibrillin 2	FBN2	413.921	1.45553	0.293224	4.96975	6.70376e-07	0.000125712
ENSMUSG00000086503	Xist	lincRNA	X	inactive X specific transcripts	XIST	1892.59	1.45425	0.333518	4.38111	1.18075e-05	0.00100554
ENSMUSG00000045838	Ccdc9b	protein_coding	2	coiled-coil domain containing 9B	CCDC9B	110.561	1.44544	0.295307	4.88683	1.0247e-06	0.000171383
ENSMUSG00000066113	Adamtsl1	protein_coding	4	ADAMTS-like 1	ADAMTSL1	235.749	1.4359	0.297257	4.83182	1.35292e-06	0.000209308
ENSMUSG00000026494	Kif26b	protein_coding	1	kinesin family member 26B	KIF26B	239.646	1.4324	0.316921	4.52585	6.01532e-06	0.000617656
ENSMUSG00000037145	2210407C18Rik	protein_coding	11	RIKEN cDNA 2210407C18 gene		401.289	1.42914	0.316409	4.52731	5.97385e-06	0.000617656
ENSMUSG00000038305	Spats2l	protein_coding	1	spermatogenesis associated, serine-rich 2-like	SPATS2L	163.277	1.42612	0.290014	4.91373	8.93594e-07	0.000155043
ENSMUSG00000040728	Esrp1	protein_coding	4	epithelial splicing regulatory protein 1	ESRP1	153.973	1.42563	0.370071	3.88854	0.00010085	0.00480653
ENSMUSG00000027204	Fbn1	protein_coding	2	fibrillin 1	FBN1	5199.73	1.42483	0.218854	6.5127	7.38097e-11	9.13518e-08
ENSMUSG00000047910	Pcdhb16	protein_coding	18	protocadherin beta 16	PCDHB8	15.4337	1.41645	0.401701	3.80007	0.000144653	0.00626941
ENSMUSG00000052504	Epha3	protein_coding	16	Eph receptor A3	EPHA3	64.1196	1.41631	0.403431	3.69506	0.000219836	0.00813307
ENSMUSG00000040600	Eps8l3	protein_coding	3	EPS8-like 3	EPS8L3	197.867	1.41179	0.306319	4.61058	4.01549e-06	0.000480952
ENSMUSG00000035258	Abi3bp	protein_coding	16	ABI gene family, member 3 (NESH) binding protein	ABI3BP	1622.8	1.41025	0.285519	4.94647	7.55732e-07	0.000136215
ENSMUSG00000021061	Sptb	protein_coding	12	spectrin beta, erythrocytic	SPTB	7.15173	1.40998	0.40047	3.48047	0.000500529	0.0139004
ENSMUSG00000056427	Slit3	protein_coding	11	slit guidance ligand 3	SLIT3	900.449	1.40878	0.290864	4.85028	1.23285e-06	0.000197309
ENSMUSG00000079012	Serpina3m	protein_coding	12	serine (or cysteine) peptidase inhibitor, clade A, member 3M	SERPINA3	105.861	1.40823	0.34097	4.13861	3.49417e-05	0.00222354
ENSMUSG00000041444	Arhgap32	protein_coding	9	Rho GTPase activating protein 32	ARHGAP32	122.189	1.40612	0.323203	4.35138	1.35284e-05	0.00111004
ENSMUSG00000032796	Lama1	protein_coding	17	laminin, alpha 1	LAMA1	11.2982	1.40488	0.404023	3.5732	0.000352647	0.0113268
ENSMUSG00000052105	Mtcl1	protein_coding	17	microtubule crosslinking factor 1	MTCL1	260.564	1.40323	0.317712	4.42577	9.60967e-06	0.000874527
ENSMUSG00000026413	Pkp1	protein_coding	1	plakophilin 1	PKP1	67.7493	1.39943	0.303367	4.59628	4.30106e-06	0.000495957
ENSMUSG00000032327	Stra6	protein_coding	9	stimulated by retinoic acid gene 6	STRA6	257.797	1.39767	0.330749	4.2395	2.2402e-05	0.00158738
ENSMUSG00000069806	Cacng7	protein_coding	7	calcium channel, voltage-dependent, gamma subunit 7	CACNG7	30.8155	1.39608	0.3978	3.56929	0.000357946	0.0114376
ENSMUSG00000000416	Cttnbp2	protein_coding	6	cortactin binding protein 2	CTTNBP2	9.26959	1.39516	0.393893	4.04745	5.17786e-05	0.00300397
ENSMUSG00000029675	Eln	protein_coding	5	elastin	ELN	528.996	1.39456	0.244091	5.71353	1.10654e-08	4.27976e-06
ENSMUSG00000036863	Syde2	protein_coding	3	synapse defective 1, Rho GTPase, homolog 2 (C. elegans)	SYDE2	32.2206	1.39449	0.373819	3.72115	0.000198316	0.00757559
ENSMUSG00000015647	Lama5	protein_coding	2	laminin, alpha 5	LAMA5	2406.35	1.39412	0.284471	4.90817	9.19319e-07	0.000158029
ENSMUSG00000053646	Plxnb1	protein_coding	9	plexin B1	PLXNB1	276.961	1.3917	0.299355	4.65304	3.27082e-06	0.000410289
ENSMUSG00000007888	Crlf1	protein_coding	8	cytokine receptor-like factor 1	CRLF1	43.8194	1.39169	0.400427	3.57962	0.0003441	0.01111
ENSMUSG00000020431	Adcy1	protein_coding	11	adenylate cyclase 1	ADCY1	5.94535	1.39079	0.397175	3.73461	0.000188007	0.0073173
ENSMUSG00000044033	Ccdc141	protein_coding	2	coiled-coil domain containing 141	CCDC141	90.7901	1.39041	0.325669	4.26853	1.96762e-05	0.00144956
ENSMUSG00000056752	Dnah9	protein_coding	11	dynein, axonemal, heavy chain 9	DNAH9	7.78172	1.38368	0.394669	3.91185	9.15925e-05	0.00448658
ENSMUSG00000002384	Bmp8b	protein_coding	4	bone morphogenetic protein 8b	BMP8B	11.7428	1.38239	0.40409	3.51214	0.000444506	0.0129549
ENSMUSG00000017724	Etv4	protein_coding	11	ets variant 4	ETV4	215.623	1.38223	0.316709	4.37199	1.23117e-05	0.00102204
ENSMUSG00000028402	Mpdz	protein_coding	4	multiple PDZ domain protein	MPDZ	154.307	1.38162	0.250551	5.50605	3.6697e-08	1.17462e-05
ENSMUSG00000022231	Sema5a	protein_coding	15	sema domain, seven thrombospondin repeats (type 1 and type 1-like), transmembrane domain (TM) and short cytoplasmic domain, (semaphorin) 5A	SEMA5A	129.901	1.37631	0.392074	3.58749	0.00033388	0.0108745
ENSMUSG00000038879	Nipal2	protein_coding	15	NIPA-like domain containing 2	NIPAL2	17.8425	1.3728	0.404272	3.54376	0.000394471	0.0121469
ENSMUSG00000105356	Gm42603	TEC	5	predicted gene 42603		6.01746	1.37241	0.396561	3.71676	0.000201795	0.00767688
ENSMUSG00000049436	Upk1b	protein_coding	16	uroplakin 1B	UPK1B	7.47011	1.36951	0.394607	3.86065	0.000113086	0.00520953
ENSMUSG00000028255	Clca1	protein_coding	3	chloride channel accessory 1	CLCA1	202.575	1.36943	0.395545	4.39216	1.12228e-05	0.000964588
ENSMUSG00000039741	Bahcc1	protein_coding	11	BAH domain and coiled-coil containing 1	BAHCC1	85.0234	1.36841	0.265992	5.12792	2.92954e-07	6.47464e-05
ENSMUSG00000024386	Proc	protein_coding	18	protein C	PROC	8.00729	1.36745	0.401102	3.43942	0.000582965	0.0156624
ENSMUSG00000020782	Llgl2	protein_coding	11	LLGL2 scribble cell polarity complex component	LLGL2	294.817	1.36635	0.291924	4.6843	2.80916e-06	0.0003647
ENSMUSG00000027015	Cybrd1	protein_coding	2	cytochrome b reductase 1	CYBRD1	58.1693	1.3662	0.400415	3.52999	0.000415577	0.0124439
ENSMUSG00000025085	Ablim1	protein_coding	19	actin-binding LIM protein 1	ABLIM1	584.52	1.36536	0.204207	6.68385	2.32742e-11	3.74805e-08
ENSMUSG00000044017	Adgrd1	protein_coding	5	adhesion G protein-coupled receptor D1	ADGRD1	393.278	1.36455	0.251838	5.4179	6.03038e-08	1.83531e-05
ENSMUSG00000044976	Wdr72	protein_coding	9	WD repeat domain 72	WDR72	100.934	1.36383	0.276403	4.92202	8.56564e-07	0.000151449
ENSMUSG00000039252	Lgi2	protein_coding	5	leucine-rich repeat LGI family, member 2	LGI2	440.238	1.36039	0.305314	4.46257	8.09842e-06	0.000785568
ENSMUSG00000022840	Adcy5	protein_coding	16	adenylate cyclase 5	ADCY5	33.0342	1.35959	0.404137	3.5229	0.000426853	0.0126079
ENSMUSG00000117183	AC098880.2	processed_pseudogene	17	C2H2 zinc finger protein pseudogene		34.8732	1.35838	0.389984	3.52487	0.000423693	0.0125791
ENSMUSG00000060206	Zfp462	protein_coding	4	zinc finger protein 462	ZNF462	67.3498	1.35664	0.380314	3.59568	0.00032354	0.010631
ENSMUSG00000070047	Fat1	protein_coding	8	FAT atypical cadherin 1	FAT1	1512.95	1.35346	0.274718	4.93202	8.13839e-07	0.000145278
ENSMUSG00000026950	Neb	protein_coding	2	nebulin	NEB	36.5212	1.35253	0.403476	3.64979	0.000262452	0.00923163
ENSMUSG00000029761	Cald1	protein_coding	6	caldesmon 1	CALD1	1487.52	1.34815	0.252685	5.33854	9.36975e-08	2.59626e-05
ENSMUSG00000032726	Bmp8a	protein_coding	4	bone morphogenetic protein 8a	BMP8A	5.83192	1.3462	0.389239	4.0876	4.35858e-05	0.00265302
ENSMUSG00000026837	Col5a1	protein_coding	2	collagen, type V, alpha 1	COL5A1	6078.95	1.34466	0.217011	6.19828	5.70849e-10	4.60774e-07
ENSMUSG00000047496	Rnf152	protein_coding	1	ring finger protein 152	RNF152	76.8813	1.34237	0.345209	3.89158	9.95955e-05	0.00476544
ENSMUSG00000038119	Cdon	protein_coding	9	cell adhesion molecule-related/down-regulated by oncogenes	CDON	258.982	1.34205	0.300304	4.47244	7.73316e-06	0.000763649
ENSMUSG00000029231	Pdgfra	protein_coding	5	platelet derived growth factor receptor, alpha polypeptide	PDGFRA	722.071	1.34153	0.25044	5.35835	8.39869e-08	2.36245e-05
ENSMUSG00000026674	Ddr2	protein_coding	1	discoidin domain receptor family, member 2	DDR2	497.32	1.3367	0.217207	6.15214	7.64463e-10	5.6769e-07
ENSMUSG00000045518	Onecut3	protein_coding	10	one cut domain, family member 3	ONECUT3	134.299	1.33615	0.318577	4.19603	2.71635e-05	0.00186085
ENSMUSG00000024331	Dsc2	protein_coding	18	desmocollin 2	DSC2	95.9526	1.33594	0.357707	3.752	0.000175433	0.00707504
ENSMUSG00000041482	Piezo2	protein_coding	18	piezo-type mechanosensitive ion channel component 2	PIEZO2	608.391	1.33573	0.267196	5.00206	5.67209e-07	0.000110845
ENSMUSG00000024548	Setbp1	protein_coding	18	SET binding protein 1	SETBP1	116.48	1.33553	0.276722	4.81712	1.45648e-06	0.000223467
ENSMUSG00000021994	Wnt5a	protein_coding	14	wingless-type MMTV integration site family, member 5A	WNT5A	94.4674	1.33448	0.356562	3.75698	0.000171976	0.00697666
ENSMUSG00000028487	Bnc2	protein_coding	4	basonuclin 2	BNC2	48.5849	1.33402	0.404063	3.54723	0.000389309	0.0120459
ENSMUSG00000020155	Kcnmb1	protein_coding	11	potassium large conductance calcium-activated channel, subfamily M, beta member 1	KCNMB1	5.3469	1.33243	0.389099	4.00797	6.12435e-05	0.00333427
ENSMUSG00000042035	Igsf3	protein_coding	3	immunoglobulin superfamily, member 3	IGSF3	205.674	1.33207	0.21352	6.23048	4.65021e-10	4.00654e-07
ENSMUSG00000074934	Grem1	protein_coding	2	gremlin 1, DAN family BMP antagonist	GREM1	47.1573	1.33205	0.367925	3.62825	0.000285347	0.00984389
ENSMUSG00000066108	Muc5b	protein_coding	7	mucin 5, subtype B, tracheobronchial	MUC5B	5.34223	1.33084	0.388939	4.00999	6.07201e-05	0.00332528
ENSMUSG00000041734	Kirrel	protein_coding	3	kirre like nephrin family adhesion molecule 1	KIRREL1	546.056	1.32875	0.227207	5.8475	4.99003e-09	2.37538e-06
ENSMUSG00000115414	Gm49257	processed_transcript	15	predicted gene, 49257		15.9826	1.32851	0.404273	3.4234	0.000618419	0.0164248
ENSMUSG00000020541	Tom1l1	protein_coding	11	target of myb1-like 1 (chicken)	TOM1L1	141.382	1.32819	0.311492	4.26584	1.99156e-05	0.00145564
ENSMUSG00000033327	Tnxb	protein_coding	17	tenascin XB	TNXB	1318.22	1.32717	0.208705	6.35941	2.02525e-10	2.08882e-07
ENSMUSG00000074480	Mex3a	protein_coding	3	mex3 RNA binding family member A	MEX3A	132.646	1.32561	0.29419	4.50136	6.75195e-06	0.000673925
ENSMUSG00000020674	Pxdn	protein_coding	12	peroxidasin	PXDN	966.377	1.32508	0.244844	5.41373	6.17246e-08	1.83831e-05
ENSMUSG00000037541	Shank2	protein_coding	7	SH3 and multiple ankyrin repeat domains 2	SHANK2	38.6196	1.32185	0.369026	3.58205	0.000340912	0.0110454
ENSMUSG00000060487	Samd5	protein_coding	10	sterile alpha motif domain containing 5	SAMD5	396.049	1.32162	0.287271	4.60481	4.12852e-06	0.00048205
ENSMUSG00000020847	Rph3al	protein_coding	11	rabphilin 3A-like (without C2 domains)	RPH3AL	44.8843	1.32112	0.299594	4.38117	1.18041e-05	0.00100554
ENSMUSG00000028544	Slc5a9	protein_coding	4	solute carrier family 5 (sodium/glucose cotransporter), member 9	SLC5A9	9.27589	1.32077	0.394517	3.56959	0.000357545	0.0114376
ENSMUSG00000005947	Itgae	protein_coding	11	integrin alpha E, epithelial-associated	ITGAE	90.0332	1.31972	0.3892	3.44844	0.000563838	0.015259
ENSMUSG00000042644	Itpr3	protein_coding	17	inositol 1,4,5-triphosphate receptor 3	ITPR3	1163.29	1.31896	0.261973	5.03823	4.69867e-07	9.80121e-05
ENSMUSG00000030022	Adamts9	protein_coding	6	a disintegrin-like and metallopeptidase (reprolysin type) with thrombospondin type 1 motif, 9	ADAMTS9	184.915	1.31708	0.303833	4.33735	1.44209e-05	0.00116402
ENSMUSG00000022754	Tmem45a	protein_coding	16	transmembrane protein 45a	TMEM45A	290.022	1.31536	0.290369	4.53318	5.81014e-06	0.000616373
ENSMUSG00000043903	Zfp469	lincRNA	8	zinc finger protein 469	ZNF469	54.6044	1.31472	0.282743	4.62494	3.74702e-06	0.000454663
ENSMUSG00000039831	Arhgap29	protein_coding	3	Rho GTPase activating protein 29	ARHGAP29	268.836	1.31419	0.285967	4.59808	4.26412e-06	0.000494771
ENSMUSG00000032358	Fam83b	protein_coding	9	family with sequence similarity 83, member B	FAM83B	33.5449	1.31055	0.403923	3.38214	0.000719243	0.0181177
ENSMUSG00000022146	Osmr	protein_coding	15	oncostatin M receptor	OSMR	490.678	1.31024	0.224762	5.8278	5.61616e-09	2.54302e-06
ENSMUSG00000013921	Clip3	protein_coding	7	CAP-GLY domain containing linker protein 3	CLIP3	65.347	1.30852	0.350324	3.73902	0.000184736	0.00725917
ENSMUSG00000021318	Gli3	protein_coding	13	GLI-Kruppel family member GLI3	GLI3	70.8059	1.30816	0.354889	3.69532	0.000219606	0.00813307
ENSMUSG00000028399	Ptprd	protein_coding	4	protein tyrosine phosphatase, receptor type, D	PTPRD	192.237	1.30804	0.29482	4.43711	9.11743e-06	0.000837946
ENSMUSG00000032511	Scn5a	protein_coding	9	sodium channel, voltage-gated, type V, alpha	SCN5A	41.6103	1.30794	0.398465	3.36153	0.000775114	0.0190344
ENSMUSG00000036292	Gramd1c	protein_coding	16	GRAM domain containing 1C	GRAMD1C	32.246	1.30679	0.403394	3.51616	0.000437836	0.0128209
ENSMUSG00000041347	Bdkrb1	protein_coding	12	bradykinin receptor, beta 1	BDKRB1	58.7719	1.30658	0.343627	3.79847	0.000145593	0.00626941
ENSMUSG00000028194	Ddah1	protein_coding	3	dimethylarginine dimethylaminohydrolase 1	DDAH1	299.796	1.30632	0.267959	4.87567	1.0844e-06	0.000178158
ENSMUSG00000103527	Gm37261	TEC	3	predicted gene, 37261		5.84124	1.30392	0.387092	4.03816	5.38713e-05	0.00305848
ENSMUSG00000091952	Gm17709	processed_pseudogene	8	predicted gene, 17709		9.21432	1.30295	0.403571	3.21453	0.00130656	0.0269051
ENSMUSG00000021678	F2rl1	protein_coding	13	coagulation factor II (thrombin) receptor-like 1	F2RL1	540.514	1.30222	0.278119	4.68578	2.78902e-06	0.000364635
ENSMUSG00000024620	Pdgfrb	protein_coding	18	platelet derived growth factor receptor, beta polypeptide	PDGFRB	621.86	1.30217	0.24702	5.27254	1.34549e-07	3.37555e-05
ENSMUSG00000115044	Gm48978	TEC	16	predicted gene, 48978		4.99648	1.30028	0.387854	3.92215	8.7764e-05	0.00439504
ENSMUSG00000035506	Slc12a8	protein_coding	16	solute carrier family 12 (potassium/chloride transporters), member 8	SLC12A8	61.1792	1.2991	0.346335	3.75024	0.000176663	0.00708369
ENSMUSG00000028681	Ptch2	protein_coding	4	patched 2	PTCH2	34.7728	1.29897	0.401442	3.33001	0.000868437	0.0202544
ENSMUSG00000022994	Adcy6	protein_coding	15	adenylate cyclase 6	ADCY6	734.1	1.29646	0.230693	5.62028	1.90647e-08	6.80646e-06
ENSMUSG00000028655	Mfsd2a	protein_coding	4	major facilitator superfamily domain containing 2A	MFSD2A	61.9371	1.2949	0.268107	4.80683	1.53345e-06	0.00023096
ENSMUSG00000020642	Rnf144a	protein_coding	12	ring finger protein 144A	RNF144A	110.884	1.29386	0.283353	4.55932	5.132e-06	0.000551061
ENSMUSG00000042262	Ccr8	protein_coding	9	chemokine (C-C motif) receptor 8	CCR8	33.0273	1.29355	0.338391	3.79797	0.000145887	0.00626941
ENSMUSG00000023411	Nfatc4	protein_coding	14	nuclear factor of activated T cells, cytoplasmic, calcineurin dependent 4	NFATC4	109.494	1.29344	0.26382	4.89429	9.86637e-07	0.000166517
ENSMUSG00000064246	Chil1	protein_coding	1	chitinase-like 1	CHI3L1	16.8516	1.29238	0.404202	3.28895	0.00100562	0.0225723
ENSMUSG00000015533	Itga2	protein_coding	13	integrin alpha 2	ITGA2	960.016	1.2919	0.294521	4.39334	1.11623e-05	0.000964588
ENSMUSG00000062184	Hs6st2	protein_coding	X	heparan sulfate 6-O-sulfotransferase 2	HS6ST2	155.26	1.29138	0.375626	3.47508	0.000510694	0.0141297
ENSMUSG00000029032	Arhgef16	protein_coding	4	Rho guanine nucleotide exchange factor (GEF) 16	ARHGEF16	166.193	1.29133	0.280245	4.60585	4.10788e-06	0.00048205
ENSMUSG00000026770	Il2ra	protein_coding	2	interleukin 2 receptor, alpha chain	IL2RA	83.1137	1.28724	0.281931	4.55179	5.31918e-06	0.000567532
ENSMUSG00000019891	Dcbld1	protein_coding	10	discoidin, CUB and LCCL domain containing 1	DCBLD1	116.067	1.28719	0.337744	3.81972	0.000133601	0.00589147
ENSMUSG00000036356	Csgalnact1	protein_coding	8	chondroitin sulfate N-acetylgalactosaminyltransferase 1	CSGALNACT1	260.538	1.28691	0.236352	5.44149	5.28368e-08	1.66257e-05
ENSMUSG00000031548	Sfrp1	protein_coding	8	secreted frizzled-related protein 1	SFRP1	463.4	1.28641	0.302522	4.25909	2.05261e-05	0.00149222
ENSMUSG00000023885	Thbs2	protein_coding	17	thrombospondin 2	THBS2	4643.2	1.2831	0.257286	4.99099	6.00699e-07	0.000114969
ENSMUSG00000035498	Cdcp1	protein_coding	9	CUB domain containing protein 1	CDCP1	233.512	1.28309	0.322539	3.98547	6.7346e-05	0.00355193
ENSMUSG00000024427	Spry4	protein_coding	18	sprouty RTK signaling antagonist 4	SPRY4	98.9347	1.28218	0.31479	4.07267	4.64776e-05	0.00276253
ENSMUSG00000023972	Ptk7	protein_coding	17	PTK7 protein tyrosine kinase 7	PTK7	449.526	1.28202	0.290978	4.41023	1.03262e-05	0.000920265
ENSMUSG00000020695	Mrc2	protein_coding	11	mannose receptor, C type 2	MRC2	845.213	1.28178	0.266471	4.8134	1.48381e-06	0.000225794
ENSMUSG00000032584	Mst1r	protein_coding	9	macrophage stimulating 1 receptor (c-met-related tyrosine kinase)	MST1R	326.131	1.28106	0.279173	4.59088	4.41389e-06	0.000503289
ENSMUSG00000024713	Pcsk5	protein_coding	19	proprotein convertase subtilisin/kexin type 5	PCSK5	545.722	1.28091	0.283914	4.51517	6.32675e-06	0.000645363
ENSMUSG00000034842	Art3	protein_coding	5	ADP-ribosyltransferase 3	ART3	28.3574	1.28084	0.395012	3.28973	0.00100283	0.0225668
ENSMUSG00000018569	Cldn7	protein_coding	11	claudin 7	CLDN7	296.69	1.28056	0.329631	3.89616	9.77285e-05	0.00472119
ENSMUSG00000004098	Col5a3	protein_coding	9	collagen, type V, alpha 3	COL5A3	1791.83	1.27714	0.257442	4.96437	6.89253e-07	0.00012796
ENSMUSG00000067279	Ppp1r3c	protein_coding	19	protein phosphatase 1, regulatory subunit 3C	PPP1R3C	9.8754	1.27578	0.399249	3.39967	0.000674676	0.0173963
ENSMUSG00000012428	Steap4	protein_coding	5	STEAP family member 4	STEAP4	381.963	1.27502	0.215182	5.92224	3.17589e-09	1.69484e-06
ENSMUSG00000034919	Ttc22	protein_coding	4	tetratricopeptide repeat domain 22	TTC22	10.8876	1.27447	0.402077	3.32902	0.000871519	0.0202754
ENSMUSG00000038146	Notch3	protein_coding	17	notch 3	NOTCH3	170.25	1.27164	0.311759	4.08201	4.46482e-05	0.00270881
ENSMUSG00000026042	Col5a2	protein_coding	1	collagen, type V, alpha 2	COL5A2	7742.69	1.27031	0.21105	6.02067	1.73698e-09	1.0749e-06
ENSMUSG00000035818	Plekhs1	protein_coding	19	pleckstrin homology domain containing, family S member 1	PLEKHS1	160.996	1.26991	0.306692	4.14198	3.44327e-05	0.00220904
ENSMUSG00000038295	Atg9b	protein_coding	5	autophagy related 9B	ATG9B	309.982	1.26854	0.249195	5.08981	3.58416e-07	7.73721e-05
ENSMUSG00000026070	Il18r1	protein_coding	1	interleukin 18 receptor 1	IL18R1	104.572	1.26767	0.268936	4.70231	2.57237e-06	0.000338695
ENSMUSG00000021751	Acox2	protein_coding	14	acyl-Coenzyme A oxidase 2, branched chain	ACOX2	13.133	1.26748	0.397595	3.51363	0.00044203	0.012903
ENSMUSG00000026064	Ptp4a1	protein_coding	1	protein tyrosine phosphatase 4a1	PTP4A1	84.5353	1.26664	0.278989	4.53077	5.87702e-06	0.000617347
ENSMUSG00000105434	Gm43359	TEC	5	predicted gene 43359		14.9518	1.26299	0.401258	3.18994	0.00142304	0.028421
ENSMUSG00000021782	Dlg5	protein_coding	14	discs large MAGUK scaffold protein 5	DLG5	365.522	1.26197	0.322108	3.92744	8.58539e-05	0.00431945
ENSMUSG00000022040	Ephx2	protein_coding	14	epoxide hydrolase 2, cytoplasmic	EPHX2	60.3914	1.26076	0.383347	3.32272	0.000891431	0.0205583
ENSMUSG00000101517	4732465J04Rik	lincRNA	10	RIKEN cDNA 4732465J04 gene		5.38772	1.26041	0.392596	3.52415	0.000424836	0.0125791
ENSMUSG00000032496	Ltf	protein_coding	9	lactotransferrin	LTF	451.967	1.26028	0.292379	4.31457	1.59913e-05	0.00123699
ENSMUSG00000043969	Emx2	protein_coding	19	empty spiracles homeobox 2	EMX2	16.7983	1.25969	0.403685	3.30796	0.000939787	0.0215131
ENSMUSG00000021765	Fst	protein_coding	13	follistatin	FST	369.884	1.25668	0.262036	4.79699	1.61069e-06	0.000234323
ENSMUSG00000044452	Zfp507	protein_coding	7	zinc finger protein 507	ZNF507	108.771	1.25577	0.331783	3.78807	0.000151822	0.0064795
ENSMUSG00000001506	Col1a1	protein_coding	11	collagen, type I, alpha 1	COL1A1	43502.3	1.25526	0.223015	5.63087	1.79305e-08	6.65758e-06
ENSMUSG00000033542	Arhgef5	protein_coding	6	Rho guanine nucleotide exchange factor (GEF) 5	ARHGEF5	1167.7	1.25524	0.305348	4.11908	3.80391e-05	0.0023858
ENSMUSG00000025500	Lmntd2	protein_coding	7	lamin tail domain containing 2	LMNTD2	23.336	1.25485	0.401566	3.20381	0.00135621	0.0275621
ENSMUSG00000022367	Has2	protein_coding	15	hyaluronan synthase 2	HAS2	178.281	1.25455	0.312702	4.01595	5.92063e-05	0.00327132
ENSMUSG00000000409	Lck	protein_coding	4	lymphocyte protein tyrosine kinase	LCK	73.9679	1.25433	0.268243	4.66055	3.15365e-06	0.000401011
ENSMUSG00000033854	Kcnk10	protein_coding	12	potassium channel, subfamily K, member 10	KCNK10	9.97875	1.25347	0.398276	3.37461	0.000739204	0.0184453
ENSMUSG00000059149	Mfsd4a	protein_coding	1	major facilitator superfamily domain containing 4A	MFSD4A	107.7	1.2524	0.323857	3.86697	0.000110194	0.0051144
ENSMUSG00000028444	Cntfr	protein_coding	4	ciliary neurotrophic factor receptor	CNTFR	6.61358	1.25125	0.399894	3.15867	0.00158493	0.0304283
ENSMUSG00000017950	Hnf4a	protein_coding	2	hepatic nuclear factor 4, alpha	HNF4A	573.648	1.25112	0.297018	4.21818	2.46285e-05	0.00172344
ENSMUSG00000026447	Pik3c2b	protein_coding	1	phosphatidylinositol-4-phosphate 3-kinase catalytic subunit type 2 beta	PIK3C2B	71.0388	1.24957	0.399301	3.2167	0.00129676	0.0268122
ENSMUSG00000028217	Cdh17	protein_coding	4	cadherin 17	CDH17	807.769	1.24836	0.295978	4.22409	2.3991e-05	0.00169351
ENSMUSG00000042680	Garem1	protein_coding	18	GRB2 associated regulator of MAPK1 subtype 1	GAREM1	56.7672	1.24714	0.376298	3.3343	0.000855131	0.0200824
ENSMUSG00000019312	Grb7	protein_coding	11	growth factor receptor bound protein 7	GRB7	168.686	1.24697	0.292103	4.26872	1.966e-05	0.00144956
ENSMUSG00000060961	Slc4a4	protein_coding	5	solute carrier family 4 (anion exchanger), member 4	SLC4A4	568.474	1.24596	0.262857	4.74202	2.116e-06	0.000288849
ENSMUSG00000019326	Aoc3	protein_coding	11	amine oxidase, copper containing 3	AOC3	104.431	1.24572	0.291617	4.26597	1.99038e-05	0.00145564
ENSMUSG00000008601	Rab25	protein_coding	3	RAB25, member RAS oncogene family	RAB25	42.0156	1.24541	0.366029	3.40891	0.000652233	0.016959
ENSMUSG00000026490	Cdc42bpa	protein_coding	1	CDC42 binding protein kinase alpha	CDC42BPA	557.676	1.24489	0.230015	5.41183	6.23827e-08	1.83831e-05
ENSMUSG00000027360	Hdc	protein_coding	2	histidine decarboxylase	HDC	470.184	1.24476	0.240349	5.1792	2.22842e-07	4.98441e-05
ENSMUSG00000051331	Cacna1c	protein_coding	6	calcium channel, voltage-dependent, L type, alpha 1C subunit	CACNA1C	83.8915	1.24439	0.387706	3.25239	0.00114439	0.0248725
ENSMUSG00000074505	Fat3	protein_coding	9	FAT atypical cadherin 3	FAT3	5.60031	1.2438	0.391558	3.52507	0.000423378	0.0125791
ENSMUSG00000027977	Ndst3	protein_coding	3	N-deacetylase/N-sulfotransferase (heparan glucosaminyl) 3	NDST3	19.755	1.24301	0.397468	3.54298	0.000395629	0.0121469
ENSMUSG00000061531	Tmem236	protein_coding	2	transmembrane protein 236	TMEM236	11.9292	1.24149	0.401948	3.26921	0.00107847	0.0237788
ENSMUSG00000072844	G530011O06Rik	processed_transcript	X	RIKEN cDNA G530011O06 gene		489.407	1.24141	0.30015	4.14148	3.45069e-05	0.00220904
ENSMUSG00000115764	Gm18811	processed_pseudogene	14	predicted gene, 18811		5.96479	1.24069	0.396711	3.17406	0.00150324	0.0295319
ENSMUSG00000030862	Cpxm2	protein_coding	7	carboxypeptidase X 2 (M14 family)	CPXM2	400.561	1.24005	0.328359	3.78746	0.000152195	0.00648052
ENSMUSG00000029406	Pitpnm2	protein_coding	5	phosphatidylinositol transfer protein, membrane-associated 2	PITPNM2	69.4164	1.23944	0.314782	3.93275	8.39779e-05	0.00424809
ENSMUSG00000021614	Vcan	protein_coding	13	versican	VCAN	1214.4	1.239	0.2053	6.03507	1.58894e-09	1.01719e-06
ENSMUSG00000030020	Prickle2	protein_coding	6	prickle planar cell polarity protein 2	PRICKLE2	44.5939	1.23875	0.389482	3.21508	0.00130407	0.0269051
ENSMUSG00000041272	Tox	protein_coding	4	thymocyte selection-associated high mobility group box	TOX	42.1054	1.23844	0.399973	3.17583	0.00149407	0.0294141
ENSMUSG00000039364	Sectm1b	protein_coding	11	secreted and transmembrane 1B		12.22	1.23713	0.403797	3.12177	0.00179769	0.0328378
ENSMUSG00000036502	Tmem255a	protein_coding	X	transmembrane protein 255A	TMEM255A	5.44486	1.23695	0.383709	3.90856	9.28488e-05	0.00453615
ENSMUSG00000030029	Lrig1	protein_coding	6	leucine-rich repeats and immunoglobulin-like domains 1	LRIG1	390.798	1.23359	0.279915	4.40952	1.03601e-05	0.000920265
ENSMUSG00000052974	Cyp2f2	protein_coding	7	cytochrome P450, family 2, subfamily f, polypeptide 2	CYP2F2P	7.85689	1.23278	0.392834	3.3553	0.000792796	0.0193153
ENSMUSG00000058571	Gpc6	protein_coding	14	glypican 6	GPC6	100.724	1.23145	0.329036	3.74409	0.000181047	0.00715383
ENSMUSG00000005124	Wisp1	protein_coding	15	WNT1 inducible signaling pathway protein 1	WISP1	190.546	1.23038	0.283519	4.33887	1.43215e-05	0.00116104
ENSMUSG00000006014	Prg4	protein_coding	1	proteoglycan 4 (megakaryocyte stimulating factor, articular superficial zone protein)	PRG4	938.102	1.23028	0.307067	4.01431	5.96197e-05	0.00327467
ENSMUSG00000032714	Syde1	protein_coding	10	synapse defective 1, Rho GTPase, homolog 1 (C. elegans)	SYDE1	122.216	1.22955	0.324189	3.79806	0.000145831	0.00626941
ENSMUSG00000037754	Ppp1r16b	protein_coding	2	protein phosphatase 1, regulatory subunit 16B	PPP1R16B	84.8271	1.2292	0.295378	4.15491	3.2541e-05	0.0021272
ENSMUSG00000001761	Smo	protein_coding	6	smoothened, frizzled class receptor	SMO	188.789	1.22703	0.274707	4.46572	7.97985e-06	0.000779715
ENSMUSG00000004105	Angptl2	protein_coding	2	angiopoietin-like 2	ANGPTL2	605.788	1.22696	0.257539	4.76585	1.88059e-06	0.000260546
ENSMUSG00000032216	Nedd4	protein_coding	9	neural precursor cell expressed, developmentally down-regulated 4	NEDD4	5101.49	1.22649	0.252776	4.85543	1.20128e-06	0.000193929
ENSMUSG00000032340	Neo1	protein_coding	9	neogenin	NEO1	600.45	1.22644	0.276084	4.44554	8.76732e-06	0.000809778
ENSMUSG00000079465	Col4a3	protein_coding	1	collagen, type IV, alpha 3	COL4A3	4.64883	1.226	0.384076	3.78071	0.000156379	0.00655345
ENSMUSG00000049493	Pls1	protein_coding	9	plastin 1 (I-isoform)	PLS1	226.233	1.22549	0.35587	3.46244	0.000535305	0.0146794
ENSMUSG00000046761	Fam83h	protein_coding	15	family with sequence similarity 83, member H	FAM83H	152.917	1.22528	0.295567	4.1448	3.40113e-05	0.00220007
ENSMUSG00000063727	Tnfrsf11b	protein_coding	15	tumor necrosis factor receptor superfamily, member 11b (osteoprotegerin)	TNFRSF11B	121.531	1.22501	0.350563	3.50644	0.000454151	0.0131329
ENSMUSG00000056900	Usp13	protein_coding	3	ubiquitin specific peptidase 13 (isopeptidase T-3)	USP13	11.2905	1.22417	0.40345	3.15748	0.00159141	0.0305213
ENSMUSG00000020473	Aebp1	protein_coding	11	AE binding protein 1	AEBP1	3001.88	1.22371	0.255977	4.7839	1.7193e-06	0.000243655
ENSMUSG00000027460	Angpt4	protein_coding	2	angiopoietin 4	ANGPT4	32.9754	1.22357	0.401484	3.35865	0.000783248	0.0192087
ENSMUSG00000021838	Samd4	protein_coding	14	sterile alpha motif domain containing 4	SAMD4A	165	1.22263	0.229411	5.32246	1.02376e-07	2.7207e-05
ENSMUSG00000042804	Gpr153	protein_coding	4	G protein-coupled receptor 153	GPR153	297.654	1.21973	0.282698	4.31646	1.58554e-05	0.00123391
ENSMUSG00000064080	Fbln2	protein_coding	6	fibulin 2	FBLN2	5844.62	1.21968	0.208897	5.84007	5.21787e-09	2.42174e-06
ENSMUSG00000061576	Dpp6	protein_coding	5	dipeptidylpeptidase 6	DPP6	19.7112	1.21819	0.403135	3.1854	0.00144553	0.0287635
ENSMUSG00000051323	Pcdh19	protein_coding	X	protocadherin 19	PCDH19	117.218	1.21801	0.275191	4.41939	9.89784e-06	0.000892007
ENSMUSG00000021091	Serpina3n	protein_coding	12	serine (or cysteine) peptidase inhibitor, clade A, member 3N	SERPINA3	3205.43	1.217	0.242629	5.01849	5.20802e-07	0.000103964
ENSMUSG00000057337	Chst3	protein_coding	10	carbohydrate (chondroitin 6/keratan) sulfotransferase 3	CHST3	6.37139	1.215	0.381721	3.98554	6.73254e-05	0.00355193
ENSMUSG00000026604	Ptpn14	protein_coding	1	protein tyrosine phosphatase, non-receptor type 14	PTPN14	298.997	1.21432	0.318142	3.82444	0.000131071	0.00581889
ENSMUSG00000026285	Pdcd1	protein_coding	1	programmed cell death 1	PDCD1	33.7794	1.21393	0.398552	3.10472	0.00190456	0.0341095
ENSMUSG00000020080	Hkdc1	protein_coding	10	hexokinase domain containing 1	HKDC1	124.279	1.21244	0.327629	3.70439	0.000211902	0.00796349
ENSMUSG00000030093	Wnt7a	protein_coding	6	wingless-type MMTV integration site family, member 7A	WNT7A	87.5567	1.21214	0.353542	3.44039	0.000580875	0.0156516
ENSMUSG00000017817	Jph2	protein_coding	2	junctophilin 2	JPH2	18.5484	1.21155	0.401172	3.06589	0.00217022	0.0375142
ENSMUSG00000086358	Gm13270	processed_transcript	2	predicted gene 13270		6.67536	1.2108	0.393882	3.21666	0.00129692	0.0268122
ENSMUSG00000025140	Pycr1	protein_coding	11	pyrroline-5-carboxylate reductase 1	PYCR1	58.7773	1.20914	0.325477	3.71067	0.000206714	0.00782496
ENSMUSG00000079014	Serpina3i	protein_coding	12	serine (or cysteine) peptidase inhibitor, clade A, member 3I	SERPINA3	5.76303	1.20879	0.395744	3.11643	0.00183055	0.0332526
ENSMUSG00000030770	Parva	protein_coding	7	parvin, alpha	PARVA	875.041	1.20749	0.215977	5.59111	2.25624e-08	7.75688e-06
ENSMUSG00000112358	Gm33869	TEC	12	predicted gene, 33869		5.60026	1.2052	0.389293	3.48592	0.000490454	0.0137335
ENSMUSG00000052854	Nrk	protein_coding	X	Nik related kinase	NRK	56.6661	1.20456	0.402782	3.09922	0.0019403	0.0344989
ENSMUSG00000025812	Pard3	protein_coding	8	par-3 family cell polarity regulator	PARD3	263.418	1.20414	0.347049	3.48508	0.000491981	0.0137348
ENSMUSG00000029673	Auts2	protein_coding	5	autism susceptibility candidate 2	AUTS2	253.708	1.2039	0.307533	3.92003	8.85392e-05	0.00439708
ENSMUSG00000097391	Mirg	lincRNA	12	miRNA containing gene		21.323	1.20374	0.374502	3.19464	0.00140008	0.0280696
ENSMUSG00000052125	F730043M19Rik	bidirectional_promoter_lncRNA	12	RIKEN cDNA F730043M19 gene		54.9391	1.20257	0.322142	3.7235	0.000196482	0.00753656
ENSMUSG00000031119	Gpc4	protein_coding	X	glypican 4	GPC4	114.614	1.20255	0.286656	4.19252	2.75877e-05	0.00187606
ENSMUSG00000036412	Arsi	protein_coding	18	arylsulfatase i	ARSI	133.107	1.20241	0.282995	4.24682	2.16823e-05	0.00155418
ENSMUSG00000022098	Bmp1	protein_coding	14	bone morphogenetic protein 1	BMP1	2296.08	1.2017	0.230631	5.21223	1.86583e-07	4.36407e-05
ENSMUSG00000022144	Gdnf	protein_coding	15	glial cell line derived neurotrophic factor	GDNF	35.1763	1.20144	0.403905	3.17253	0.00151114	0.0295809
ENSMUSG00000054161	Fam83e	protein_coding	7	family with sequence similarity 83, member E	FAM83E	155.612	1.20061	0.356385	3.38523	0.000711179	0.0179633
ENSMUSG00000104348	Gm37691	TEC	1	predicted gene, 37691		107.265	1.20049	0.294861	4.06744	4.75322e-05	0.0028103
ENSMUSG00000020122	Egfr	protein_coding	11	epidermal growth factor receptor	EGFR	661.137	1.1984	0.183872	6.51576	7.23237e-11	9.13518e-08
ENSMUSG00000032899	Styk1	protein_coding	6	serine/threonine/tyrosine kinase 1	STYK1	68.7563	1.19816	0.311725	3.83996	0.000123054	0.00559927
ENSMUSG00000071064	Zfp827	protein_coding	8	zinc finger protein 827	ZNF827	70.0713	1.19687	0.396449	3.08197	0.00205636	0.0361176
ENSMUSG00000031558	Slit2	protein_coding	5	slit guidance ligand 2	SLIT2	462.65	1.19398	0.344478	3.48099	0.000499563	0.0139004
ENSMUSG00000103081	Pcdhgb8	polymorphic_pseudogene	18	protocadherin gamma subfamily B, 8	PCDHGB8P	4.58615	1.19201	0.38196	3.73167	0.000190212	0.0073722
ENSMUSG00000085569	Gm12602	processed_transcript	4	predicted gene 12602		7.18655	1.19147	0.379728	4.04538	5.22372e-05	0.00301172
ENSMUSG00000024087	Cyp1b1	protein_coding	17	cytochrome P450, family 1, subfamily b, polypeptide 1	CYP1B1	273.945	1.19135	0.359235	3.33767	0.000844831	0.0199581
ENSMUSG00000072294	Klf12	protein_coding	14	Kruppel-like factor 12	KLF12	27.7807	1.18979	0.397898	3.038	0.00238153	0.0397957
ENSMUSG00000068699	Flnc	protein_coding	6	filamin C, gamma	FLNC	868.467	1.18566	0.314149	3.78274	0.00015511	0.00655345
ENSMUSG00000040852	Plekhh2	protein_coding	17	pleckstrin homology domain containing, family H (with MyTH4 domain) member 2	PLEKHH2	104.572	1.18444	0.36518	3.26136	0.00110878	0.0242457
ENSMUSG00000038745	Nlrp6	protein_coding	7	NLR family, pyrin domain containing 6	NLRP6	6.65979	1.18385	0.392344	3.1898	0.00142373	0.028421
ENSMUSG00000026874	Hc	protein_coding	2	hemolytic complement	C5	38.4718	1.18312	0.367359	3.22052	0.00127957	0.0266914
ENSMUSG00000030516	Tjp1	protein_coding	7	tight junction protein 1	TJP1	774.947	1.18287	0.273025	4.33561	1.45356e-05	0.0011682
ENSMUSG00000026235	Epha4	protein_coding	1	Eph receptor A4	EPHA4	195.188	1.18285	0.316447	3.74401	0.00018111	0.00715383
ENSMUSG00000047793	Sned1	protein_coding	1	sushi, nidogen and EGF-like domains 1	SNED1	623.151	1.18251	0.189334	6.24383	4.26986e-10	3.96349e-07
ENSMUSG00000007207	Stx1a	protein_coding	5	syntaxin 1A (brain)	STX1A	58.3994	1.18229	0.326398	3.61641	0.000298718	0.0100611
ENSMUSG00000029070	Mxra8	protein_coding	4	matrix-remodelling associated 8	MXRA8	782.792	1.18214	0.256643	4.60834	4.05904e-06	0.00048205
ENSMUSG00000031375	Bgn	protein_coding	X	biglycan	BGN	10462.4	1.18159	0.246498	4.79638	1.61558e-06	0.000234323
ENSMUSG00000045659	Plekha7	protein_coding	7	pleckstrin homology domain containing, family A member 7	PLEKHA7	216.912	1.1814	0.282173	4.18715	2.82482e-05	0.00190701
ENSMUSG00000020758	Itgb4	protein_coding	11	integrin beta 4	ITGB4	891.784	1.18049	0.290257	4.07218	4.65754e-05	0.00276253
ENSMUSG00000053182	Gm609	protein_coding	16	predicted gene 609		15.588	1.17869	0.400923	3.16521	0.0015497	0.0299377
ENSMUSG00000049128	Ivl	protein_coding	3	involucrin	IVL	78.7355	1.17673	0.396162	3.03288	0.00242232	0.0402961
ENSMUSG00000035783	Acta2	protein_coding	19	actin, alpha 2, smooth muscle, aorta	ACTA2	786.437	1.17626	0.29444	4.00044	6.3224e-05	0.0034104
ENSMUSG00000000126	Wnt9a	protein_coding	11	wingless-type MMTV integration site family, member 9A	WNT9A	131.636	1.1758	0.282124	4.16565	3.10472e-05	0.00206592
ENSMUSG00000028919	Arhgef19	protein_coding	4	Rho guanine nucleotide exchange factor (GEF) 19	ARHGEF19	62.1362	1.17497	0.354096	3.32377	0.000888091	0.0205067
ENSMUSG00000085112	A530072M11Rik	processed_transcript	4	RIKEN cDNA gene A530072M11		6.43183	1.17495	0.392646	3.1498	0.00163382	0.031046
ENSMUSG00000021136	Smoc1	protein_coding	12	SPARC related modular calcium binding 1	SMOC1	23.226	1.17492	0.403399	2.98796	0.00280845	0.044485
ENSMUSG00000026069	Il1rl1	protein_coding	1	interleukin 1 receptor-like 1	IL1RL1	382.514	1.17402	0.279911	4.19604	2.71621e-05	0.00186085
ENSMUSG00000063558	Aox1	protein_coding	1	aldehyde oxidase 1	AOX1	75.3223	1.17322	0.299776	3.90565	9.39723e-05	0.00457281
ENSMUSG00000042215	Bag2	protein_coding	1	BCL2-associated athanogene 2	BAG2	74.3424	1.17124	0.324845	3.6056	0.000311434	0.0103616
ENSMUSG00000048040	Arxes2	protein_coding	X	adipocyte-related X-chromosome expressed sequence 2		6.30582	1.17057	0.386131	3.5227	0.000427169	0.0126079
ENSMUSG00000033722	BC034090	protein_coding	1	cDNA sequence BC034090	KIAA1614	48.2617	1.17009	0.334917	3.48658	0.000489235	0.01372
ENSMUSG00000054715	Zscan22	protein_coding	7	zinc finger and SCAN domain containing 22	ZSCAN22	55.1345	1.16828	0.361588	3.24315	0.00118217	0.0252846
ENSMUSG00000070509	Rgma	protein_coding	7	repulsive guidance molecule family member A	RGMA	38.0221	1.16746	0.376092	3.11061	0.00186699	0.0337495
ENSMUSG00000032997	Chpf	protein_coding	1	chondroitin polymerizing factor	CHPF	414.968	1.16594	0.188313	6.18916	6.04863e-10	4.67887e-07
ENSMUSG00000075590	Nrbp2	protein_coding	15	nuclear receptor binding protein 2	NRBP2	183.271	1.16584	0.268982	4.33207	1.47711e-05	0.00117694
ENSMUSG00000034551	Hdx	protein_coding	X	highly divergent homeobox	HDX	4.82363	1.16484	0.379879	3.73103	0.000190695	0.00737554
ENSMUSG00000032093	Cd3e	protein_coding	9	CD3 antigen, epsilon polypeptide	CD3E	17.8208	1.16458	0.403863	3.0277	0.0024642	0.0406648
ENSMUSG00000045934	Mtmr11	protein_coding	3	myotubularin related protein 11	MTMR11	371.64	1.16392	0.24303	4.78897	1.67637e-06	0.000241254
ENSMUSG00000066755	Tnfsf18	protein_coding	1	tumor necrosis factor (ligand) superfamily, member 18	TNFSF18	155.02	1.16341	0.31701	3.6738	0.000238966	0.0085977
ENSMUSG00000041577	Prelp	protein_coding	1	proline arginine-rich end leucine-rich repeat	PRELP	834.189	1.16245	0.243669	4.77179	1.82598e-06	0.000254882
ENSMUSG00000113985	9130015A21Rik	lincRNA	12	RIKEN cDNA 9130015A21 gene		9.27372	1.15981	0.395501	3.18191	0.00146309	0.0290169
ENSMUSG00000063632	Sox11	protein_coding	12	SRY (sex determining region Y)-box 11	SOX11	29.3032	1.15879	0.362969	3.18162	0.00146452	0.0290169
ENSMUSG00000014725	Adam28	protein_coding	14	a disintegrin and metallopeptidase domain 28	ADAM28	46.1016	1.15818	0.396829	2.96929	0.00298486	0.0464881
ENSMUSG00000046318	Ccbe1	protein_coding	18	collagen and calcium binding EGF domains 1	CCBE1	123.076	1.15811	0.286957	4.03148	5.54262e-05	0.00310872
ENSMUSG00000031327	Chic1	protein_coding	X	cysteine-rich hydrophobic domain 1	CHIC1	19.5278	1.15726	0.404273	2.98238	0.00286017	0.0450373
ENSMUSG00000035811	Ugt2b35	protein_coding	5	UDP glucuronosyltransferase 2 family, polypeptide B35	UGT2B7	51.2962	1.1553	0.401467	2.95873	0.00308912	0.0473963
ENSMUSG00000105561	Gm43462	sense_intronic	3	predicted gene 43462		9.59146	1.15455	0.393616	3.20365	0.00135695	0.0275621
ENSMUSG00000032243	Itga11	protein_coding	9	integrin alpha 11	ITGA11	134.545	1.15209	0.3463	3.33551	0.000851439	0.0200596
ENSMUSG00000050919	Zfp366	protein_coding	13	zinc finger protein 366	ZNF366	21.6289	1.15177	0.403574	3.02995	0.00244592	0.0405072
ENSMUSG00000015970	Chdh	protein_coding	14	choline dehydrogenase	CHDH	103.183	1.15122	0.401438	2.9561	0.00311553	0.047644
ENSMUSG00000117333	AC154486.3	processed_pseudogene	17	C2H2 zinc finger protein pseudogene		5.94317	1.15001	0.392317	3.07146	0.00213015	0.0370831
ENSMUSG00000002688	Prkd1	protein_coding	12	protein kinase D1	PRKD1	46.2583	1.14964	0.403711	2.95782	0.0030982	0.0474572
ENSMUSG00000030077	Chl1	protein_coding	6	cell adhesion molecule L1-like	CHL1	447.35	1.14869	0.25034	4.58873	4.45961e-06	0.000503289
ENSMUSG00000026043	Col3a1	protein_coding	1	collagen, type III, alpha 1	COL3A1	85099.6	1.14859	0.237708	4.83435	1.33579e-06	0.000208395
ENSMUSG00000068270	Shroom4	protein_coding	X	shroom family member 4	SHROOM4	41.2141	1.14816	0.400838	2.94084	0.00327329	0.0495686
ENSMUSG00000030268	Bcat1	protein_coding	6	branched chain aminotransferase 1, cytosolic	BCAT1	123.741	1.1471	0.310534	3.69406	0.000220698	0.00814563
ENSMUSG00000041741	Pde3a	protein_coding	6	phosphodiesterase 3A, cGMP inhibited	PDE3A	62.0626	1.14692	0.395517	2.95364	0.00314047	0.0479859
ENSMUSG00000017737	Mmp9	protein_coding	2	matrix metallopeptidase 9	MMP9	907.572	1.14563	0.299033	3.83695	0.000124573	0.00565454
ENSMUSG00000074364	Ehd2	protein_coding	7	EH-domain containing 2	EHD2	558.392	1.14544	0.263458	4.3497	1.36326e-05	0.00111004
ENSMUSG00000022272	Myo10	protein_coding	15	myosin X	MYO10	471.801	1.1429	0.2335	4.89442	9.85959e-07	0.000166517
ENSMUSG00000054889	Dsp	protein_coding	13	desmoplakin	DSP	957.447	1.14233	0.310136	3.6905	0.000223818	0.00817575
ENSMUSG00000047117	Ankdd1b	protein_coding	13	ankyrin repeat and death domain containing 1B	ANKDD1B	32.956	1.14176	0.377646	3.02926	0.0024515	0.0405634
ENSMUSG00000000308	Ckmt1	protein_coding	2	creatine kinase, mitochondrial 1, ubiquitous	CKMT1A,CKMT1B	364.585	1.13966	0.326791	3.49574	0.000472749	0.0134582
ENSMUSG00000063415	Cyp26b1	protein_coding	6	cytochrome P450, family 26, subfamily b, polypeptide 1	CYP26B1	135.344	1.13956	0.367637	3.11772	0.00182254	0.033172
ENSMUSG00000039521	Foxp3	protein_coding	X	forkhead box P3	FOXP3	71.7103	1.13928	0.327964	3.47315	0.000514394	0.0142109
ENSMUSG00000027463	Slc52a3	protein_coding	2	solute carrier protein family 52, member 3	SLC52A3	61.6785	1.1388	0.311819	3.64626	0.000266081	0.00932037
ENSMUSG00000107877	Gm43951	protein_coding	11	predicted gene, 43951		6.72938	1.13798	0.389934	3.13895	0.00169555	0.031636
ENSMUSG00000071984	Fndc1	protein_coding	17	fibronectin type III domain containing 1	FNDC1	893.262	1.13796	0.252729	4.50427	6.66028e-06	0.000668368
ENSMUSG00000029093	Sorcs2	protein_coding	5	sortilin-related VPS10 domain containing receptor 2	SORCS2	360.371	1.13744	0.27639	4.11689	3.8402e-05	0.00240045
ENSMUSG00000040254	Sema3d	protein_coding	5	sema domain, immunoglobulin domain (Ig), short basic domain, secreted, (semaphorin) 3D	SEMA3D	60.9888	1.13674	0.392482	2.93611	0.00332359	0.0500426
ENSMUSG00000082154	Gm16464	processed_pseudogene	7	predicted gene 16464		5.87357	1.13628	0.391473	3.03974	0.00236779	0.039723
ENSMUSG00000024479	Mal2	protein_coding	15	mal, T cell differentiation protein 2	MAL2	174.283	1.13583	0.325586	3.49468	0.000474622	0.013473
ENSMUSG00000047507	Baiap3	protein_coding	17	BAI1-associated protein 3	BAIAP3	4.40371	1.13577	0.37852	3.62574	0.00028813	0.00986925
ENSMUSG00000068099	1500009C09Rik	protein_coding	15	RIKEN cDNA 1500009C09 gene	LINC00634	8.43951	1.13571	0.401544	2.93653	0.00331903	0.0500426
ENSMUSG00000031673	Cdh11	protein_coding	8	cadherin 11	CDH11	825.564	1.13501	0.32066	3.54828	0.000387753	0.0120178
ENSMUSG00000029661	Col1a2	protein_coding	6	collagen, type I, alpha 2	COL1A2	50241.7	1.13458	0.236433	4.80105	1.57833e-06	0.000234323
ENSMUSG00000034037	Fgd5	protein_coding	6	FYVE, RhoGEF and PH domain containing 5	FGD5	83.8266	1.13417	0.275098	4.11531	3.86666e-05	0.00240888
ENSMUSG00000055320	Tead1	protein_coding	7	TEA domain family member 1	TEAD1	491.891	1.13395	0.25504	4.44708	8.70467e-06	0.000808011
ENSMUSG00000097561	4632411P08Rik	lincRNA	5	RIKEN cDNA 4632411P08 gene		5.0577	1.13382	0.386403	3.32914	0.000871159	0.0202754
ENSMUSG00000035299	Mid1	protein_coding	X	midline 1	MID1	113.358	1.13361	0.352215	3.22815	0.00124595	0.0261934
ENSMUSG00000030380	Mzf1	protein_coding	7	myeloid zinc finger 1	MZF1	8.89606	1.13325	0.403616	2.80979	0.00495743	0.0642143
ENSMUSG00000032334	Loxl1	protein_coding	9	lysyl oxidase-like 1	LOXL1	986.964	1.13303	0.267292	4.24187	2.21661e-05	0.00157668
ENSMUSG00000036098	Myrf	protein_coding	19	myelin regulatory factor	MYRF	1316.94	1.13266	0.277936	4.07921	4.51885e-05	0.00272036
ENSMUSG00000026822	Lcn2	protein_coding	2	lipocalin 2	LCN2	261.501	1.13257	0.297893	3.805	0.000141804	0.00617979
ENSMUSG00000028197	Col24a1	protein_coding	3	collagen, type XXIV, alpha 1	COL24A1	94.2633	1.13161	0.337474	3.35553	0.000792139	0.0193153
ENSMUSG00000037784	Dzip1l	protein_coding	9	DAZ interacting protein 1-like	DZIP1L	214.476	1.13151	0.258582	4.3743	1.21825e-05	0.00102204
ENSMUSG00000020679	Hnf1b	protein_coding	11	HNF1 homeobox B	HNF1B	226.251	1.13123	0.306454	3.69496	0.000219919	0.00813307
ENSMUSG00000113003	Gm47138	TEC	12	predicted gene, 47138		5.94904	1.13106	0.376654	3.82337	0.000131642	0.00581889
ENSMUSG00000010175	Prox1	protein_coding	1	prospero homeobox 1	PROX1	7.65129	1.131	0.375571	4.00913	6.09419e-05	0.00332761
ENSMUSG00000050248	Evc2	protein_coding	5	EvC ciliary complex subunit 2	EVC2	68.2315	1.13088	0.334021	3.38532	0.000710955	0.0179633
ENSMUSG00000036667	Tcaf1	protein_coding	6	TRPM8 channel-associated factor 1	TCAF1	263.635	1.13019	0.253587	4.45562	8.36493e-06	0.000791617
ENSMUSG00000020607	Fam84a	protein_coding	12	family with sequence similarity 84, member A	FAM84A	341.522	1.12995	0.350007	3.24378	0.00117954	0.0252846
ENSMUSG00000028184	Adgrl2	protein_coding	3	adhesion G protein-coupled receptor L2	ADGRL2	393.922	1.12972	0.233547	4.83641	1.32206e-06	0.000208395
ENSMUSG00000091243	Vgll3	protein_coding	16	vestigial like family member 3	VGLL3	236.722	1.12801	0.286894	3.93372	8.36413e-05	0.00424263
ENSMUSG00000020682	Mmp28	protein_coding	11	matrix metallopeptidase 28 (epilysin)	MMP28	134.972	1.12708	0.310661	3.62784	0.000285799	0.00984389
ENSMUSG00000002249	Tead3	protein_coding	17	TEA domain family member 3	TEAD3	100.179	1.12642	0.321876	3.50114	0.000463279	0.0133139
ENSMUSG00000054580	Pla2r1	protein_coding	2	phospholipase A2 receptor 1	PLA2R1	115.729	1.12629	0.35139	3.21809	0.00129049	0.0267388
ENSMUSG00000005397	Nid1	protein_coding	13	nidogen 1	NID1	3239.09	1.12611	0.244661	4.60495	4.12559e-06	0.00048205
ENSMUSG00000039835	Nhsl1	protein_coding	10	NHS-like 1	NHSL1	172.625	1.12528	0.294123	3.82568	0.000130413	0.0058152
ENSMUSG00000022894	Adamts5	protein_coding	16	a disintegrin-like and metallopeptidase (reprolysin type) with thrombospondin type 1 motif, 5 (aggrecanase-2)	ADAMTS5	442.826	1.12524	0.263662	4.26954	1.95879e-05	0.00144956
ENSMUSG00000018166	Erbb3	protein_coding	10	erb-b2 receptor tyrosine kinase 3	ERBB3	579.375	1.12372	0.320125	3.51807	0.000434698	0.012762
ENSMUSG00000070436	Serpinh1	protein_coding	7	serine (or cysteine) peptidase inhibitor, clade H, member 1	SERPINH1	4485.6	1.12361	0.273486	4.11252	3.9137e-05	0.00242193
ENSMUSG00000019779	Frk	protein_coding	10	fyn-related kinase	FRK	325.27	1.12343	0.303941	3.70074	0.000214971	0.00804626
ENSMUSG00000048647	Exd1	protein_coding	2	exonuclease 3'-5' domain containing 1	EXD1	11.1538	1.1234	0.404032	2.87278	0.00406884	0.0567955
ENSMUSG00000021130	Galnt16	protein_coding	12	polypeptide N-acetylgalactosaminyltransferase 16	GALNT16	215.441	1.12293	0.244623	4.587	4.49653e-06	0.000503289
ENSMUSG00000022445	Cyp2d26	protein_coding	15	cytochrome P450, family 2, subfamily d, polypeptide 26		4.57008	1.12256	0.377335	3.63438	0.000278654	0.00968765
ENSMUSG00000068794	Col28a1	protein_coding	6	collagen, type XXVIII, alpha 1	COL28A1	93.349	1.12212	0.382376	2.96474	0.00302938	0.0469845
ENSMUSG00000026479	Lamc2	protein_coding	1	laminin, gamma 2	LAMC2	1606.44	1.12185	0.277016	4.05369	5.04156e-05	0.00293949
ENSMUSG00000047562	Mmp10	protein_coding	9	matrix metallopeptidase 10	MMP10	62.7122	1.12184	0.348491	3.22232	0.00127157	0.0265733
ENSMUSG00000043673	Kcns3	protein_coding	12	potassium voltage-gated channel, delayed-rectifier, subfamily S, member 3	KCNS3	18.2848	1.12171	0.400925	3.01741	0.00254943	0.0417005
ENSMUSG00000002900	Lamb1	protein_coding	12	laminin B1	LAMB1	1387.38	1.1211	0.224419	4.99663	5.8341e-07	0.000112823
ENSMUSG00000031778	Cx3cl1	protein_coding	8	chemokine (C-X3-C motif) ligand 1	CX3CL1	211.677	1.12022	0.31182	3.59719	0.000321679	0.0105886
ENSMUSG00000028073	Pear1	protein_coding	3	platelet endothelial aggregation receptor 1	PEAR1	446.202	1.11992	0.295089	3.79926	0.000145131	0.00626941
ENSMUSG00000042306	S100a14	protein_coding	3	S100 calcium binding protein A14	S100A14	94.9373	1.1198	0.296546	3.77158	0.000162219	0.00670734
ENSMUSG00000039529	Atp8b1	protein_coding	18	ATPase, class I, type 8B, member 1	ATP8B1	240.31	1.11949	0.212145	5.2732	1.34067e-07	3.37555e-05
ENSMUSG00000022816	Fstl1	protein_coding	16	follistatin-like 1	FSTL1	6874.7	1.11941	0.229493	4.87959	1.06305e-06	0.000176209
ENSMUSG00000032086	Bace1	protein_coding	9	beta-site APP cleaving enzyme 1	BACE1	468.277	1.11907	0.251151	4.45653	8.32964e-06	0.000791617
ENSMUSG00000024883	Rin1	protein_coding	19	Ras and Rab interactor 1	RIN1	167.063	1.11901	0.296046	3.78092	0.000156252	0.00655345
ENSMUSG00000026556	Vangl2	protein_coding	1	VANGL planar cell polarity 2	VANGL2	37.8996	1.11848	0.396321	2.86487	0.00417175	0.0578406
ENSMUSG00000109679	Gm45342	TEC	8	predicted gene 45342		4.67627	1.11826	0.376954	3.64089	0.000271698	0.00948135
ENSMUSG00000025006	Sorbs1	protein_coding	19	sorbin and SH3 domain containing 1	SORBS1	42.1292	1.11747	0.341728	3.26693	0.0010872	0.0239145
ENSMUSG00000041134	Cyyr1	protein_coding	16	cysteine and tyrosine-rich protein 1	CYYR1	13.1411	1.11688	0.396615	3.10413	0.00190837	0.0341095
ENSMUSG00000044393	Dsg2	protein_coding	18	desmoglein 2	DSG2	532.735	1.11357	0.323461	3.45072	0.000559084	0.0151524
ENSMUSG00000068227	Il2rb	protein_coding	15	interleukin 2 receptor, beta chain	IL2RB	175.065	1.11204	0.23877	4.65361	3.26177e-06	0.000410289
ENSMUSG00000113196	D230049E03Rik	TEC	12	RIKEN cDNA D230049E03 gene		6.41079	1.11164	0.393612	2.95697	0.00310679	0.0475495
ENSMUSG00000034205	Loxl2	protein_coding	14	lysyl oxidase-like 2	LOXL2	1081.97	1.11122	0.232719	4.77586	1.78943e-06	0.000251673
ENSMUSG00000034833	Tespa1	protein_coding	10	thymocyte expressed, positive selection associated 1	TESPA1	4.83387	1.10996	0.385251	3.27425	0.00105942	0.0234423
ENSMUSG00000041301	Cftr	protein_coding	6	cystic fibrosis transmembrane conductance regulator	CFTR	1042.85	1.10944	0.328593	3.38611	0.00070892	0.0179594
ENSMUSG00000052911	Lamb2	protein_coding	9	laminin, beta 2	LAMB2	1040.44	1.10925	0.276031	4.02198	5.77119e-05	0.00320785
ENSMUSG00000021268	Meg3	lincRNA	12	maternally expressed 3	MEG3	949.294	1.10751	0.229097	4.83493	1.3319e-06	0.000208395
ENSMUSG00000018830	Myh11	protein_coding	16	myosin, heavy polypeptide 11, smooth muscle	MYH11	76.9767	1.10687	0.401291	2.83427	0.00459311	0.0613696
ENSMUSG00000036545	Adamts2	protein_coding	11	a disintegrin-like and metallopeptidase (reprolysin type) with thrombospondin type 1 motif, 2	ADAMTS2	1090.78	1.10572	0.253047	4.37164	1.23316e-05	0.00102204
ENSMUSG00000022629	Kif21a	protein_coding	15	kinesin family member 21A	KIF21A	65.0273	1.10533	0.397249	2.83855	0.00453194	0.061012
ENSMUSG00000031906	Smpd3	protein_coding	8	sphingomyelin phosphodiesterase 3, neutral	SMPD3	777.82	1.10335	0.292639	3.7749	0.000160074	0.00666316
ENSMUSG00000020363	Gfpt2	protein_coding	11	glutamine fructose-6-phosphate transaminase 2	GFPT2	706.415	1.10255	0.196633	5.60643	2.06539e-08	7.23471e-06
ENSMUSG00000022382	Wnt7b	protein_coding	15	wingless-type MMTV integration site family, member 7B	WNT7B	195.411	1.10243	0.360635	3.07428	0.00211013	0.0368529
ENSMUSG00000043613	Mmp3	protein_coding	9	matrix metallopeptidase 3	MMP3	2630.19	1.10199	0.302501	3.64921	0.000263051	0.00923163
ENSMUSG00000086806	Gm13054	antisense	4	predicted gene 13054		4.74954	1.1018	0.384963	3.25212	0.00114549	0.0248725
ENSMUSG00000042678	Myo15	protein_coding	11	myosin XV	MYO15A	4.58987	1.10095	0.385369	3.22852	0.00124431	0.0261911
ENSMUSG00000034607	Pof1b	protein_coding	X	premature ovarian failure 1B	POF1B	55.2935	1.10078	0.369049	2.99294	0.00276304	0.0441064
ENSMUSG00000003309	Ap1m2	protein_coding	9	adaptor protein complex AP-1, mu 2 subunit	AP1M2	31.9451	1.10029	0.400004	2.80549	0.00502399	0.0647695
ENSMUSG00000052632	Asap2	protein_coding	12	ArfGAP with SH3 domain, ankyrin repeat and PH domain 2	ASAP2	424.383	1.09999	0.212286	5.17997	2.21921e-07	4.98441e-05
ENSMUSG00000025938	Slco5a1	protein_coding	1	solute carrier organic anion transporter family, member 5A1	SLCO5A1	74.8555	1.09986	0.32822	3.34869	0.000811946	0.0195631
ENSMUSG00000028246	Faxc	protein_coding	4	failed axon connections homolog	FAXC	17.0865	1.09678	0.403535	2.78895	0.00528785	0.0667309
ENSMUSG00000026343	Gpr39	protein_coding	1	G protein-coupled receptor 39	GPR39	151.855	1.0967	0.329136	3.33896	0.000840927	0.0199274
ENSMUSG00000029090	Adgra3	protein_coding	5	adhesion G protein-coupled receptor A3	ADGRA3	302.841	1.0958	0.246276	4.44886	8.63267e-06	0.000805354
ENSMUSG00000023886	Smoc2	protein_coding	17	SPARC related modular calcium binding 2	SMOC2	308.923	1.09371	0.321152	3.41198	0.000644927	0.0168635
ENSMUSG00000055737	Ghr	protein_coding	15	growth hormone receptor	GHR	193.523	1.0935	0.349527	3.14135	0.00168171	0.0314727
ENSMUSG00000034460	Six4	protein_coding	12	sine oculis-related homeobox 4	SIX4	10.5603	1.0928	0.393357	3.07716	0.00208986	0.0365333
ENSMUSG00000021944	Gata4	protein_coding	14	GATA binding protein 4	GATA4	126.523	1.09254	0.292906	3.72886	0.000192349	0.00742402
ENSMUSG00000036036	Zfp57	protein_coding	17	zinc finger protein 57	ZFP57	181.88	1.09125	0.32649	3.34927	0.00081026	0.0195611
ENSMUSG00000044254	Pcsk9	protein_coding	4	proprotein convertase subtilisin/kexin type 9	PCSK9	286.59	1.08858	0.348595	3.13557	0.00171521	0.0318754
ENSMUSG00000021796	Bmpr1a	protein_coding	14	bone morphogenetic protein receptor, type 1A	BMPR1A	422.362	1.08716	0.32394	3.36399	0.00076823	0.0189398
ENSMUSG00000102918	Pcdhgc3	protein_coding	18	protocadherin gamma subfamily C, 3	PCDHGC3	198.693	1.08663	0.311279	3.4934	0.000476914	0.0134776
ENSMUSG00000042766	Trim46	protein_coding	3	tripartite motif-containing 46	TRIM46	60.809	1.08537	0.374403	2.91821	0.00352043	0.0520771
ENSMUSG00000102523	Gm37783	TEC	1	predicted gene, 37783		4.45358	1.08353	0.374542	3.56656	0.000361694	0.0115178
ENSMUSG00000021763	BC067074	protein_coding	13	cDNA sequence BC067074		15.7762	1.08318	0.404022	2.74737	0.00600756	0.0724799
ENSMUSG00000062312	Erbb2	protein_coding	11	erb-b2 receptor tyrosine kinase 2	ERBB2	310.707	1.08151	0.357433	3.04123	0.00235612	0.0396566
ENSMUSG00000005763	Cd247	protein_coding	1	CD247 antigen	CD247	24.9353	1.08134	0.402994	2.83914	0.00452354	0.060943
ENSMUSG00000040812	Agbl2	protein_coding	2	ATP/GTP binding protein-like 2	AGBL2	4.19737	1.08117	0.374786	3.51947	0.000432416	0.0127224
ENSMUSG00000102721	A630081D01Rik	TEC	1	RIKEN cDNA A630081D01 gene		10.4623	1.08109	0.401141	2.84297	0.00446955	0.0605232
ENSMUSG00000075318	Scn2a	protein_coding	2	sodium channel, voltage-gated, type II, alpha	SCN2A	6.59914	1.08107	0.386451	3.06445	0.00218068	0.0376248
ENSMUSG00000021745	Ptprg	protein_coding	14	protein tyrosine phosphatase, receptor type, G	PTPRG	359.772	1.07855	0.307226	3.51556	0.000438832	0.0128298
ENSMUSG00000030849	Fgfr2	protein_coding	7	fibroblast growth factor receptor 2	FGFR2	151.36	1.07788	0.366116	2.96103	0.00306612	0.0472779
ENSMUSG00000025610	Map3k7cl	protein_coding	16	Map3k7 C-terminal like	MAP3K7CL	8.18064	1.07784	0.393422	2.97247	0.00295414	0.0460871
ENSMUSG00000006576	Slc4a3	protein_coding	1	solute carrier family 4 (anion exchanger), member 3	SLC4A3	143.78	1.07769	0.27504	3.91649	8.98466e-05	0.00443617
ENSMUSG00000026163	Sphkap	protein_coding	1	SPHK1 interactor, AKAP domain containing	SPHKAP	8.85183	1.07679	0.401946	2.79468	0.00519503	0.0662403
ENSMUSG00000115388	Eppk1	protein_coding	15	epiplakin 1	EPPK1	72.5989	1.07598	0.371209	2.91325	0.00357692	0.0524962
ENSMUSG00000016756	Cmah	protein_coding	13	cytidine monophospho-N-acetylneuraminic acid hydroxylase	CMAHP	143.319	1.07484	0.230927	4.64854	3.34293e-06	0.000413744
ENSMUSG00000075389	2810410L24Rik	processed_transcript	11	RIKEN cDNA 2810410L24 gene		6.29689	1.07417	0.393031	2.89062	0.00384486	0.0550912
ENSMUSG00000046731	Kctd11	protein_coding	11	potassium channel tetramerisation domain containing 11	KCTD11	351.91	1.07397	0.185885	5.77456	7.71544e-09	3.11385e-06
ENSMUSG00000023800	Tiam2	protein_coding	17	T cell lymphoma invasion and metastasis 2	TIAM2	193.23	1.07288	0.279907	3.83324	0.000126466	0.00568485
ENSMUSG00000084883	Ccdc85c	protein_coding	12	coiled-coil domain containing 85C	CCDC85C	51.4907	1.07274	0.313795	3.40977	0.000650167	0.016929
ENSMUSG00000029646	Cdx2	protein_coding	5	caudal type homeobox 2	CDX2	18.2498	1.07268	0.398745	2.71308	0.00666601	0.0768661
ENSMUSG00000030074	Gxylt2	protein_coding	6	glucoside xylosyltransferase 2	GXYLT2	298.307	1.07231	0.301079	3.56526	0.000363498	0.0115554
ENSMUSG00000020044	Timp3	protein_coding	10	tissue inhibitor of metalloproteinase 3	TIMP3	1534.58	1.07089	0.287026	3.73525	0.000187531	0.00731409
ENSMUSG00000020681	Ace	protein_coding	11	angiotensin I converting enzyme (peptidyl-dipeptidase A) 1	ACE	824.145	1.07022	0.242632	4.41195	1.02443e-05	0.00091877
ENSMUSG00000027867	Spag17	protein_coding	3	sperm associated antigen 17	SPAG17	4.09484	1.06996	0.374022	3.48964	0.000483677	0.0136053
ENSMUSG00000033577	Myo6	protein_coding	9	myosin VI	MYO6	743.731	1.06914	0.295623	3.62104	0.000293421	0.00997685
ENSMUSG00000032323	Cyp11a1	protein_coding	9	cytochrome P450, family 11, subfamily a, polypeptide 1	CYP11A1	6.59296	1.0688	0.392076	2.9102	0.00361193	0.0529247
ENSMUSG00000032875	Arhgef17	protein_coding	7	Rho guanine nucleotide exchange factor (GEF) 17	ARHGEF17	324.585	1.06759	0.294931	3.62282	0.000291405	0.00994472
ENSMUSG00000001119	Col6a1	protein_coding	10	collagen, type VI, alpha 1	COL6A1	7255.03	1.06756	0.29499	3.62426	0.000289788	0.00990775
ENSMUSG00000030313	Dennd5b	protein_coding	6	DENN/MADD domain containing 5B	DENND5B	89.0918	1.06664	0.260191	4.09123	4.2909e-05	0.00262041
ENSMUSG00000031523	Dlc1	protein_coding	8	deleted in liver cancer 1	DLC1	291.412	1.0665	0.173912	6.12808	8.89443e-10	6.35097e-07
ENSMUSG00000051339	2900026A02Rik	protein_coding	5	RIKEN cDNA 2900026A02 gene	KIAA1671	434.989	1.06649	0.277077	3.85119	0.000117545	0.00538819
ENSMUSG00000001583	Tnk1	protein_coding	11	tyrosine kinase, non-receptor, 1	TNK1	55.3933	1.06644	0.365793	2.92344	0.00346186	0.0514568
ENSMUSG00000033565	Rbfox2	protein_coding	15	RNA binding protein, fox-1 homolog (C. elegans) 2	RBFOX2	387.968	1.06643	0.285902	3.73279	0.000189374	0.00735508
ENSMUSG00000030752	Kdm8	protein_coding	7	lysine (K)-specific demethylase 8	KDM8	20.7668	1.06563	0.402164	2.82955	0.00466129	0.0619448
ENSMUSG00000046159	Chrm3	protein_coding	13	cholinergic receptor, muscarinic 3, cardiac	CHRM3	28.627	1.06553	0.400945	2.71524	0.00662272	0.0766935
ENSMUSG00000042784	Muc1	protein_coding	3	mucin 1, transmembrane	MUC1	1423.53	1.06499	0.304678	3.50125	0.000463084	0.0133139
ENSMUSG00000045991	Onecut2	protein_coding	18	one cut domain, family member 2	ONECUT2	1012.92	1.06445	0.303839	3.5088	0.000450127	0.0130368
ENSMUSG00000072623	Zfp9	protein_coding	6	zinc finger protein 9	ZNF25	166.407	1.06442	0.238141	4.46606	7.96714e-06	0.000779715
ENSMUSG00000002020	Ltbp2	protein_coding	12	latent transforming growth factor beta binding protein 2	LTBP2	572.411	1.06391	0.399194	2.72897	0.00635323	0.0748616
ENSMUSG00000023243	Kcnk5	protein_coding	14	potassium channel, subfamily K, member 5	KCNK5	111.521	1.06343	0.297823	3.5688	0.000358618	0.0114394
ENSMUSG00000012017	Scarf2	protein_coding	16	scavenger receptor class F, member 2	SCARF2	510.083	1.06248	0.257837	4.12182	3.75886e-05	0.00236553
ENSMUSG00000062209	Erbb4	protein_coding	1	erb-b2 receptor tyrosine kinase 4	ERBB4	4.04246	1.06178	0.373445	3.47011	0.000520241	0.0143511
ENSMUSG00000052957	Gas1	protein_coding	13	growth arrest specific 1	GAS1	282.713	1.06167	0.301574	3.52432	0.000424579	0.0125791
ENSMUSG00000026639	Lamb3	protein_coding	1	laminin, beta 3	LAMB3	596.517	1.06114	0.261784	4.05527	5.0076e-05	0.00293269
ENSMUSG00000086965	Rtl10	protein_coding	16	retrotransposon Gag like 10	RTL10	3.98378	1.06071	0.373523	3.45535	0.000549586	0.0149605
ENSMUSG00000034751	Mast4	protein_coding	13	microtubule associated serine/threonine kinase family member 4	MAST4	264.77	1.06053	0.247913	4.27653	1.89828e-05	0.00142103
ENSMUSG00000052534	Pbx1	protein_coding	1	pre B cell leukemia homeobox 1	PBX1	542.86	1.05979	0.260119	4.07571	4.58739e-05	0.00274726
ENSMUSG00000117011	CT486005.1	lincRNA	17	novel transcript		5.36401	1.05934	0.394633	2.76597	0.00567542	0.0698701
ENSMUSG00000020105	Lrig3	protein_coding	10	leucine-rich repeats and immunoglobulin-like domains 3	LRIG3	126.668	1.05923	0.339549	3.12589	0.00177268	0.032574
ENSMUSG00000068876	Cgn	protein_coding	3	cingulin	CGN	257.111	1.05887	0.355967	2.98838	0.00280458	0.0444638
ENSMUSG00000068196	Col8a1	protein_coding	16	collagen, type VIII, alpha 1	COL8A1	1240.84	1.05837	0.302979	3.4988	0.000467356	0.0133794
ENSMUSG00000020241	Col6a2	protein_coding	10	collagen, type VI, alpha 2	COL6A2	5810.64	1.05581	0.291296	3.62935	0.000284135	0.00984137
ENSMUSG00000072941	Sod3	protein_coding	5	superoxide dismutase 3, extracellular	SOD3	812.424	1.05563	0.262711	4.02056	5.80612e-05	0.00321763
ENSMUSG00000054423	Cadps	protein_coding	14	Ca2+-dependent secretion activator	CADPS	7.09151	1.05529	0.389811	2.94082	0.00327342	0.0495686
ENSMUSG00000078670	Fam174b	protein_coding	7	family with sequence similarity 174, member B	FAM174B	17.0952	1.0546	0.397023	2.92402	0.00345543	0.0514435
ENSMUSG00000040118	Cacna2d1	protein_coding	5	calcium channel, voltage-dependent, alpha2/delta subunit 1	CACNA2D1	226.567	1.05436	0.288353	3.65822	0.000253969	0.00899552
ENSMUSG00000040836	Gpr161	protein_coding	1	G protein-coupled receptor 161	GPR161	46.1156	1.0536	0.401305	2.68817	0.00718459	0.0801386
ENSMUSG00000031486	Adgra2	protein_coding	8	adhesion G protein-coupled receptor A2	ADGRA2	587.131	1.05249	0.264638	3.97863	6.93144e-05	0.00363509
ENSMUSG00000059901	Adamts14	protein_coding	10	a disintegrin-like and metallopeptidase (reprolysin type) with thrombospondin type 1 motif, 14	ADAMTS14	124.964	1.05241	0.28019	3.75164	0.000175685	0.00707504
ENSMUSG00000027356	Fermt1	protein_coding	2	fermitin family member 1	FERMT1	651.504	1.05227	0.337348	3.12928	0.00175233	0.0323702
ENSMUSG00000022824	Muc13	protein_coding	16	mucin 13, epithelial transmembrane	MUC13	31.3327	1.0517	0.402636	2.67486	0.00747594	0.0818825
ENSMUSG00000030352	Tspan9	protein_coding	6	tetraspanin 9	TSPAN9	207.905	1.05144	0.296975	3.54284	0.000395846	0.0121469
ENSMUSG00000047330	Kcne4	protein_coding	1	potassium voltage-gated channel, Isk-related subfamily, gene 4	KCNE4	156.43	1.0511	0.343768	3.06623	0.00216774	0.0375113
ENSMUSG00000042064	Myo3b	protein_coding	2	myosin IIIB	MYO3B	9.47158	1.05076	0.39321	2.93354	0.0033512	0.0503358
ENSMUSG00000033170	Card10	protein_coding	15	caspase recruitment domain family, member 10	CARD10	385.716	1.05042	0.263195	3.99188	6.55512e-05	0.00349701
ENSMUSG00000107205	Gm42576	TEC	5	predicted gene 42576		4.42652	1.05016	0.382147	3.14447	0.00166387	0.0312966
ENSMUSG00000024420	Zfp521	protein_coding	18	zinc finger protein 521	ZNF521	58.7797	1.05001	0.319952	3.28047	0.00103635	0.0230694
ENSMUSG00000031189	Aff2	protein_coding	X	AF4/FMR2 family, member 2	AFF2	14.1825	1.04949	0.401418	2.75806	0.00581458	0.0709962
ENSMUSG00000098070	Gm8609	processed_pseudogene	16	predicted gene 8609		4.57937	1.04905	0.388975	2.78515	0.00535036	0.0669779
ENSMUSG00000105926	Gm43386	TEC	5	predicted gene 43386		5.69126	1.04879	0.370687	3.68268	0.000230796	0.00838477
ENSMUSG00000042097	Zfp239	protein_coding	6	zinc finger protein 239	ZNF239	81.9626	1.04874	0.386054	2.74555	0.00604103	0.0727785
ENSMUSG00000032454	Rbp2	protein_coding	9	retinol binding protein 2, cellular	RBP2	17.6635	1.04801	0.403084	2.74192	0.00610815	0.0731565
ENSMUSG00000107655	Gm44220	TEC	6	predicted gene, 44220		5.4256	1.0475	0.387558	2.89109	0.00383913	0.05508
ENSMUSG00000021223	Papln	protein_coding	12	papilin, proteoglycan-like sulfated glycoprotein	PAPLN	3.76002	1.0472	0.372764	3.39988	0.000674162	0.0173963
ENSMUSG00000034918	Cdhr2	protein_coding	13	cadherin-related family member 2	CDHR2	23.0299	1.047	0.404242	2.67796	0.0074072	0.0815317
ENSMUSG00000070643	Sox13	protein_coding	1	SRY (sex determining region Y)-box 13	SOX13	85.4485	1.04678	0.326619	3.20733	0.00133971	0.0273016
ENSMUSG00000026175	Vil1	protein_coding	1	villin 1	VIL1	391.478	1.04676	0.330159	3.17818	0.00148205	0.0292393
ENSMUSG00000027408	Cpxm1	protein_coding	2	carboxypeptidase X 1 (M14 family)	CPXM1	3177.29	1.04676	0.296231	3.53868	0.000402134	0.0123195
ENSMUSG00000074625	Arhgap40	protein_coding	2	Rho GTPase activating protein 40	ARHGAP40	13.7759	1.04623	0.397692	2.82703	0.00469826	0.0621691
ENSMUSG00000105096	Gbp10	protein_coding	5	guanylate-binding protein 10	GBP6	4.5299	1.04308	0.381374	3.14855	0.00164081	0.0311469
ENSMUSG00000041688	Amot	protein_coding	X	angiomotin	AMOT	262.21	1.04285	0.297344	3.50939	0.000449132	0.0130283
ENSMUSG00000049521	Cdc42ep1	protein_coding	15	CDC42 effector protein (Rho GTPase binding) 1	CDC42EP1	329.919	1.04277	0.357621	2.93059	0.00338322	0.0506529
ENSMUSG00000021589	Rhobtb3	protein_coding	13	Rho-related BTB domain containing 3	RHOBTB3	88.204	1.04245	0.362306	2.89046	0.00384678	0.0550912
ENSMUSG00000086541	Has2os	processed_transcript	15	hyaluronan synthase 2, opposite strand		3.97835	1.04207	0.371896	3.43406	0.000594614	0.0158835
ENSMUSG00000034463	Scara3	protein_coding	14	scavenger receptor class A, member 3	SCARA3	1085.82	1.04049	0.22826	4.55919	5.13513e-06	0.000551061
ENSMUSG00000029999	Tgfa	protein_coding	6	transforming growth factor alpha	TGFA	177.467	1.03943	0.312921	3.32492	0.000884448	0.0204932
ENSMUSG00000019590	Cyb561	protein_coding	11	cytochrome b-561	CYB561	201.906	1.03922	0.268146	3.87459	0.000106805	0.00500717
ENSMUSG00000038074	Fkbp14	protein_coding	6	FK506 binding protein 14	FKBP14	218.873	1.03879	0.270894	3.83492	0.000125603	0.0056677
ENSMUSG00000034898	Filip1	protein_coding	9	filamin A interacting protein 1	FILIP1	10.4044	1.03808	0.401934	2.70713	0.0067868	0.0774889
ENSMUSG00000035852	Misp	protein_coding	10	mitotic spindle positioning	MISP	267.059	1.03789	0.343794	3.02892	0.00245427	0.040573
ENSMUSG00000025555	Farp1	protein_coding	14	FERM, RhoGEF (Arhgef) and pleckstrin domain protein 1 (chondrocyte-derived)	FARP1	571.38	1.03779	0.29366	3.53775	0.000403556	0.0123281
ENSMUSG00000028664	Ephb2	protein_coding	4	Eph receptor B2	EPHB2	153.943	1.03529	0.305791	3.38631	0.00070838	0.0179594
ENSMUSG00000071552	Tigit	protein_coding	16	T cell immunoreceptor with Ig and ITIM domains	TIGIT	44.4946	1.03429	0.401794	2.63968	0.00829854	0.0872381
ENSMUSG00000108108	Gm44270	TEC	6	predicted gene, 44270		10.1041	1.03397	0.393014	2.87909	0.00398826	0.0561329
ENSMUSG00000032226	Gcnt3	protein_coding	9	glucosaminyl (N-acetyl) transferase 3, mucin type	GCNT3	153.825	1.03326	0.30973	3.33762	0.000844982	0.0199581
ENSMUSG00000022836	Mylk	protein_coding	16	myosin, light polypeptide kinase	MYLK	264.148	1.03306	0.315039	3.28358	0.00102498	0.0229101
ENSMUSG00000057722	Lepr	protein_coding	4	leptin receptor	LEPR	266.682	1.03278	0.269355	3.83458	0.000125779	0.0056677
ENSMUSG00000029102	Hgfac	protein_coding	5	hepatocyte growth factor activator	HGFAC	237.931	1.03269	0.261618	3.94707	7.91138e-05	0.00405731
ENSMUSG00000004768	Rab23	protein_coding	1	RAB23, member RAS oncogene family	RAB23	93.521	1.03264	0.35492	2.92103	0.00348879	0.0518155
ENSMUSG00000021403	Serpinb9b	protein_coding	13	serine (or cysteine) peptidase inhibitor, clade B, member 9b	SERPINB9	19.7693	1.03127	0.400075	2.61575	0.00890305	0.0907661
ENSMUSG00000029669	Tspan12	protein_coding	6	tetraspanin 12	TSPAN12	181.859	1.03019	0.356205	2.90512	0.00367108	0.053245
ENSMUSG00000031790	Mmp15	protein_coding	8	matrix metallopeptidase 15	MMP15	215.394	1.02929	0.356966	2.89597	0.00377983	0.0543973
ENSMUSG00000031075	Ano1	protein_coding	7	anoctamin 1, calcium activated chloride channel	ANO1	1158.2	1.02772	0.278576	3.69235	0.000222194	0.00816839
ENSMUSG00000039542	Ncam1	protein_coding	9	neural cell adhesion molecule 1	NCAM1	180.715	1.02739	0.289588	3.54888	0.000386877	0.0120106
ENSMUSG00000046280	She	protein_coding	3	src homology 2 domain-containing transforming protein E	SHE	9.1036	1.02694	0.401091	2.67289	0.00752019	0.0821249
ENSMUSG00000020256	Aldh1l2	protein_coding	10	aldehyde dehydrogenase 1 family, member L2	ALDH1L2	137.638	1.0269	0.329348	3.1206	0.00180486	0.0328824
ENSMUSG00000033107	Rnf125	protein_coding	18	ring finger protein 125	RNF125	47.9735	1.02641	0.401392	2.61613	0.00889327	0.0907162
ENSMUSG00000026726	Cubn	protein_coding	2	cubilin (intrinsic factor-cobalamin receptor)	CUBN	11.4937	1.02628	0.391215	2.93616	0.00332302	0.0500426
ENSMUSG00000021594	Srd5a1	protein_coding	13	steroid 5 alpha-reductase 1	SRD5A1	192.837	1.02536	0.272902	3.75747	0.00017164	0.00697666
ENSMUSG00000030330	Ing4	protein_coding	6	inhibitor of growth family, member 4	ING4	12.6235	1.02414	0.40317	2.65557	0.00791751	0.0850628
ENSMUSG00000097451	Rian	processed_transcript	12	RNA imprinted and accumulated in nucleus	MEG8	549.517	1.02395	0.265016	3.86526	0.00011097	0.00513756
ENSMUSG00000053110	Yap1	protein_coding	9	yes-associated protein 1	YAP1	405.71	1.02381	0.327796	3.13074	0.00174369	0.0322748
ENSMUSG00000041828	Abca8a	protein_coding	11	ATP-binding cassette, sub-family A (ABC1), member 8a	ABCA8	52.2304	1.02303	0.402774	2.613	0.00897513	0.091234
ENSMUSG00000035095	Fam167a	protein_coding	14	family with sequence similarity 167, member A	FAM167A	114.014	1.02283	0.356301	2.88211	0.00395023	0.0559251
ENSMUSG00000097635	Gm26826	antisense	6	predicted gene, 26826		4.17213	1.02241	0.381153	3.06619	0.00216804	0.0375113
ENSMUSG00000048387	Osr1	protein_coding	12	odd-skipped related transcription factor 1	OSR1	55.1918	1.02203	0.380475	2.70418	0.00684732	0.0777371
ENSMUSG00000040612	Ildr2	protein_coding	1	immunoglobulin-like domain containing receptor 2	ILDR2	296.218	1.0218	0.314778	3.25116	0.00114937	0.0249277
ENSMUSG00000108954	Gm44901	TEC	7	predicted gene 44901		3.57236	1.02151	0.370903	3.33171	0.000863153	0.0202074
ENSMUSG00000116673	A630089N07Rik	protein_coding	16	RIKEN cDNA A630089N07 gene		27.9628	1.02136	0.397541	2.6043	0.00920618	0.0926356
ENSMUSG00000109836	Gm45884	TEC	18	predicted gene 45884		48.014	1.01866	0.3972	2.60083	0.00929974	0.093186
ENSMUSG00000023906	Cldn6	protein_coding	17	claudin 6	CLDN6	146.532	1.01815	0.323069	3.15573	0.00160095	0.0305914
ENSMUSG00000057098	Ebf1	protein_coding	11	early B cell factor 1	EBF1	167.11	1.01746	0.281363	3.61603	0.000299151	0.0100611
ENSMUSG00000040690	Col16a1	protein_coding	4	collagen, type XVI, alpha 1	COL16A1	905.942	1.017	0.27181	3.74402	0.000181102	0.00715383
ENSMUSG00000104181	Gm8850	processed_pseudogene	1	predicted gene 8850		3.68118	1.0167	0.370286	3.34465	0.000823863	0.0197355
ENSMUSG00000030111	A2m	protein_coding	6	alpha-2-macroglobulin	A2M	26.2665	1.01664	0.40093	2.7115	0.00669787	0.0769861
ENSMUSG00000032092	Mpzl2	protein_coding	9	myelin protein zero-like 2	MPZL2	295.951	1.01634	0.258334	3.93427	8.34494e-05	0.00424263
ENSMUSG00000025504	Eps8l2	protein_coding	7	EPS8-like 2	EPS8L2	259.827	1.01586	0.286316	3.54933	0.000386218	0.0120106
ENSMUSG00000029371	Cxcl5	protein_coding	5	chemokine (C-X-C motif) ligand 5	CXCL6	679.145	1.01541	0.221372	4.58683	4.50019e-06	0.000503289
ENSMUSG00000079645	Gm17193	sense_intronic	12	predicted gene 17193		3.62966	1.01508	0.370279	3.33128	0.000864462	0.0202114
ENSMUSG00000075394	Hoxc4	protein_coding	15	homeobox C4	HOXC4	6.1656	1.01495	0.389993	2.79041	0.0052642	0.0667309
ENSMUSG00000057880	Abat	protein_coding	16	4-aminobutyrate aminotransferase	ABAT	14.1654	1.01376	0.401926	2.66081	0.00779526	0.0840412
ENSMUSG00000031642	Sh3rf1	protein_coding	8	SH3 domain containing ring finger 1	SH3RF1	388.386	1.01268	0.246546	4.10777	3.99495e-05	0.00245583
ENSMUSG00000074923	Pak6	protein_coding	2	p21 (RAC1) activated kinase 6	PAK6	34.5397	1.01165	0.403894	2.62975	0.00854477	0.088277
ENSMUSG00000031070	Mrgprf	protein_coding	7	MAS-related GPR, member F	MRGPRF	40.048	1.01152	0.329481	3.06476	0.00217841	0.0376207
ENSMUSG00000045672	Col27a1	protein_coding	4	collagen, type XXVII, alpha 1	COL27A1	627.19	1.01145	0.266584	3.79604	0.000147025	0.00630372
ENSMUSG00000014791	Elmo3	protein_coding	8	engulfment and cell motility 3	ELMO3	148.429	1.01086	0.285706	3.53762	0.000403743	0.0123281
ENSMUSG00000024669	Cd5	protein_coding	19	CD5 antigen	CD5	52.2937	1.01062	0.311046	3.24323	0.00118184	0.0252846
ENSMUSG00000042363	Lgalsl	protein_coding	11	lectin, galactoside binding-like	LGALSL	226.782	1.00975	0.344279	2.94218	0.00325913	0.0495543
ENSMUSG00000001507	Itga3	protein_coding	11	integrin alpha 3	ITGA3	1096.4	1.00959	0.321103	3.15112	0.00162645	0.0309376
ENSMUSG00000020395	Itk	protein_coding	11	IL2 inducible T cell kinase	ITK	67.9718	1.00948	0.351354	2.88195	0.00395226	0.0559251
ENSMUSG00000031340	Gabre	protein_coding	X	gamma-aminobutyric acid (GABA) A receptor, subunit epsilon	GABRE	90.4151	1.00908	0.266873	3.77564	0.000159596	0.00665818
ENSMUSG00000034981	Parm1	protein_coding	5	prostate androgen-regulated mucin-like protein 1	PARM1	379.553	1.00837	0.308569	3.27231	0.00106671	0.0235755
ENSMUSG00000034471	Caskin2	protein_coding	11	CASK-interacting protein 2	CASKIN2	155.891	1.00786	0.267287	3.76881	0.000164027	0.00675201
ENSMUSG00000050064	Zfp697	protein_coding	3	zinc finger protein 697	ZNF697	25.9561	1.0078	0.402453	2.66098	0.00779132	0.0840412
ENSMUSG00000103076	Gm37902	TEC	1	predicted gene, 37902		6.81191	1.00719	0.397435	2.65811	0.00785792	0.0845205
ENSMUSG00000024304	Cdh2	protein_coding	18	cadherin 2	CDH2	143.68	1.00666	0.365556	2.76833	0.00563448	0.0694855
ENSMUSG00000008193	Spib	protein_coding	7	Spi-B transcription factor (Spi-1/PU.1 related)	SPIB	12.9933	1.00517	0.401912	2.63304	0.00846236	0.0878943
ENSMUSG00000031138	F9	protein_coding	X	coagulation factor IX	F9	18.69	1.00483	0.404258	2.57538	0.0100131	0.0968703
ENSMUSG00000073448	Gm10509	processed_pseudogene	17	predicted gene 10509		3.99457	1.00341	0.380363	3.01309	0.002586	0.0421132
ENSMUSG00000027860	Vangl1	protein_coding	3	VANGL planar cell polarity 1	VANGL1	93.7585	1.00238	0.345355	2.90927	0.00362271	0.0529529
ENSMUSG00000025432	Avil	protein_coding	10	advillin	AVIL	387.557	1.00221	0.316455	3.17235	0.00151211	0.0295809
ENSMUSG00000064147	Rab44	protein_coding	17	RAB44, member RAS oncogene family	RAB44	572.422	1.00208	0.150258	6.66702	2.61052e-11	3.74805e-08
ENSMUSG00000001672	Marveld3	protein_coding	8	MARVEL (membrane-associating) domain containing 3	MARVELD3	75.975	1.002	0.385066	2.62503	0.00866405	0.0891679
ENSMUSG00000039607	Rbms3	protein_coding	9	RNA binding motif, single stranded interacting protein	RBMS3	157.38	0.999897	0.273178	3.65916	0.000253043	0.00899552
ENSMUSG00000022505	Emp2	protein_coding	16	epithelial membrane protein 2	EMP2	249.584	0.998933	0.278186	3.59166	0.000328581	0.0107396
ENSMUSG00000103749	Pcdhgb5	protein_coding	18	protocadherin gamma subfamily B, 5	PCDHGB5	7.65282	0.998931	0.397969	2.64011	0.008288	0.0871767
ENSMUSG00000027562	Car2	protein_coding	3	carbonic anhydrase 2	CA2	531.215	0.997628	0.285806	3.49337	0.000476961	0.0134776
ENSMUSG00000084128	Esrp2	protein_coding	8	epithelial splicing regulatory protein 2	ESRP2	180.342	0.996916	0.319732	3.12139	0.0018	0.0328378
ENSMUSG00000022226	Mcpt2	protein_coding	14	mast cell protease 2		1026.26	0.996637	0.335658	2.97807	0.00290072	0.0454399
ENSMUSG00000053469	Tg	protein_coding	15	thyroglobulin	TG	7.6333	0.995933	0.39788	2.63328	0.00845641	0.0878943
ENSMUSG00000108024	Gm43912	TEC	6	predicted gene, 43912		7.06301	0.995292	0.400283	2.58414	0.00976234	0.0955824
ENSMUSG00000018593	Sparc	protein_coding	11	secreted acidic cysteine rich glycoprotein	SPARC	22270.1	0.995123	0.241035	4.13041	3.62109e-05	0.00229439
ENSMUSG00000038264	Sema7a	protein_coding	9	sema domain, immunoglobulin domain (Ig), and GPI membrane anchor, (semaphorin) 7A	SEMA7A	332.809	0.994821	0.238525	4.16983	3.04829e-05	0.00203566
ENSMUSG00000025558	Dock9	protein_coding	14	dedicator of cytokinesis 9	DOCK9	426.911	0.993769	0.257915	3.85376	0.000116317	0.00534511
ENSMUSG00000028226	Mmp16	protein_coding	4	matrix metallopeptidase 16	MMP16	7.03374	0.993648	0.3791	3.00195	0.00268252	0.0430805
ENSMUSG00000028600	Podn	protein_coding	4	podocan	PODN	160.164	0.993359	0.36897	2.70765	0.00677608	0.0774141
ENSMUSG00000033149	Phldb2	protein_coding	16	pleckstrin homology like domain, family B, member 2	PHLDB2	684.141	0.993053	0.265162	3.74683	0.000179083	0.00714983
ENSMUSG00000041957	Pkp2	protein_coding	16	plakophilin 2	PKP2	242.867	0.992887	0.270672	3.66886	0.000243637	0.00871506
ENSMUSG00000102863	Gm37639	TEC	17	predicted gene, 37639		7.24769	0.992789	0.394584	2.67488	0.0074757	0.0818825
ENSMUSG00000041237	Pklr	protein_coding	3	pyruvate kinase liver and red blood cell	PKLR	102.949	0.992443	0.370858	2.691	0.00712392	0.0796241
ENSMUSG00000061353	Cxcl12	protein_coding	6	chemokine (C-X-C motif) ligand 12	CXCL12	1152.71	0.99191	0.299549	3.31577	0.000913907	0.0209759
ENSMUSG00000106678	Gm43457	TEC	5	predicted gene 43457		11.9961	0.991649	0.404255	2.50448	0.0122631	0.109896
ENSMUSG00000033855	Ston1	protein_coding	17	stonin 1	STON1	65.7671	0.991349	0.35997	2.76216	0.00574204	0.0704566
ENSMUSG00000039438	Ttc36	protein_coding	9	tetratricopeptide repeat domain 36	TTC36	5.52256	0.991326	0.383112	2.83516	0.00458024	0.0613065
ENSMUSG00000027692	Tnik	protein_coding	3	TRAF2 and NCK interacting kinase	TNIK	49.2021	0.991239	0.316845	3.12128	0.00180064	0.0328378
ENSMUSG00000019846	Lama4	protein_coding	10	laminin, alpha 4	LAMA4	874.673	0.991167	0.297218	3.33876	0.000841536	0.0199274
ENSMUSG00000039481	Nrtn	protein_coding	17	neurturin	NRTN	4.29033	0.99097	0.378144	3.04442	0.00233129	0.0393668
ENSMUSG00000036687	Tmem184a	protein_coding	5	transmembrane protein 184a	TMEM184A	62.6249	0.99064	0.389308	2.5702	0.0101641	0.0978029
ENSMUSG00000006369	Fbln1	protein_coding	15	fibulin 1	FBLN1	626.93	0.990491	0.270382	3.66536	0.000246996	0.00881822
ENSMUSG00000041737	Tmem45b	protein_coding	9	transmembrane protein 45b	TMEM45B	113.959	0.990125	0.316576	3.12767	0.00176199	0.032484
ENSMUSG00000108218	Olfr1372-ps1	transcribed_unprocessed_pseudogene	11	olfactory receptor 1372, pseudogene 1		41.6006	0.989733	0.403161	2.51763	0.0118148	0.106944
ENSMUSG00000029377	Ereg	protein_coding	5	epiregulin	EREG	361.711	0.989673	0.225269	4.39281	1.11894e-05	0.000964588
ENSMUSG00000024274	Zscan30	transcribed_processed_pseudogene	18	zinc finger and SCAN domain containing 30	ZSCAN30	4.83707	0.989584	0.385284	2.75041	0.005952	0.0721577
ENSMUSG00000023132	Gzma	protein_coding	13	granzyme A	GZMA	8.82773	0.989553	0.386018	2.88849	0.00387095	0.0552362
ENSMUSG00000021263	Degs2	protein_coding	12	delta(4)-desaturase, sphingolipid 2	DEGS2	69.031	0.989464	0.357722	2.77371	0.00554205	0.0687648
ENSMUSG00000090084	Srpx	protein_coding	X	sushi-repeat-containing protein	SRPX	219.198	0.989397	0.274267	3.60791	0.000308669	0.0103251
ENSMUSG00000069601	Ank3	protein_coding	10	ankyrin 3, epithelial	ANK3	168.393	0.988514	0.296425	3.33602	0.000849878	0.0200483
ENSMUSG00000070687	Htr1d	protein_coding	4	5-hydroxytryptamine (serotonin) receptor 1D	HTR1D	6.04769	0.988243	0.388392	2.74167	0.0061128	0.0731565
ENSMUSG00000089922	Gm43517	protein_coding	12	predicted gene 43517		5.10716	0.987525	0.384111	2.7822	0.00539921	0.0672275
ENSMUSG00000030616	Sytl2	protein_coding	7	synaptotagmin-like 2	SYTL2	186.506	0.986795	0.305753	3.22971	0.00123918	0.0261127
ENSMUSG00000021638	Ocln	protein_coding	13	occludin	OCLN	242.003	0.986525	0.304038	3.24721	0.00116543	0.0252399
ENSMUSG00000107603	Gm43921	TEC	6	predicted gene, 43921		3.9336	0.986361	0.367246	3.34256	0.000830082	0.0198333
ENSMUSG00000006342	Susd2	protein_coding	10	sushi domain containing 2	SUSD2	45.8571	0.985808	0.312509	3.14643	0.00165277	0.0312449
ENSMUSG00000038764	Ptpn3	protein_coding	4	protein tyrosine phosphatase, non-receptor type 3	PTPN3	172.579	0.985372	0.335862	2.94052	0.00327667	0.0495773
ENSMUSG00000042155	Klhl23	protein_coding	2	kelch-like 23	KLHL23	12.1052	0.985213	0.402702	2.55742	0.0105452	0.0999445
ENSMUSG00000025370	Cdh9	protein_coding	15	cadherin 9	CDH9	10.316	0.984957	0.3911	2.79153	0.00524596	0.0667064
ENSMUSG00000041351	Rap1gap	protein_coding	4	Rap1 GTPase-activating protein	RAP1GAP	424.494	0.984867	0.265905	3.70506	0.00021134	0.00795846
ENSMUSG00000056031	9330154J02Rik	processed_transcript	9	RIKEN cDNA 9330154J02 gene		9.57342	0.984594	0.391968	2.75169	0.00592887	0.072035
ENSMUSG00000048373	Fgfbp1	protein_coding	5	fibroblast growth factor binding protein 1	FGFBP1	4.6968	0.983959	0.385696	2.72112	0.00650603	0.075977
ENSMUSG00000022893	Adamts1	protein_coding	16	a disintegrin-like and metallopeptidase (reprolysin type) with thrombospondin type 1 motif, 1	ADAMTS1	1829.95	0.98265	0.232844	4.22139	2.42799e-05	0.00170741
ENSMUSG00000040136	Abcc8	protein_coding	7	ATP-binding cassette, sub-family C (CFTR/MRP), member 8	ABCC8	12.7375	0.982064	0.403855	2.45436	0.0141136	0.119862
ENSMUSG00000033669	Zfp7	protein_coding	15	zinc finger protein 7	ZNF7	170.505	0.981996	0.291496	3.37051	0.000750292	0.0186718
ENSMUSG00000022665	Ccdc80	protein_coding	16	coiled-coil domain containing 80	CCDC80	1259.88	0.981839	0.225745	4.35022	1.36e-05	0.00111004
ENSMUSG00000015134	Aldh1a3	protein_coding	7	aldehyde dehydrogenase family 1, subfamily A3	ALDH1A3	1115.35	0.981129	0.283796	3.46024	0.000539704	0.0147564
ENSMUSG00000043461	Sptssb	protein_coding	3	serine palmitoyltransferase, small subunit B	SPTSSB	211.027	0.980251	0.358878	2.74419	0.006066	0.073032
ENSMUSG00000004552	Ctse	protein_coding	1	cathepsin E	CTSE	3779.23	0.980129	0.312625	3.14102	0.00168359	0.0314762
ENSMUSG00000029189	Sel1l3	protein_coding	5	sel-1 suppressor of lin-12-like 3 (C. elegans)	SEL1L3	310.766	0.979264	0.29602	3.31071	0.000930608	0.0213293
ENSMUSG00000062980	Cped1	protein_coding	6	cadherin-like and PC-esterase domain containing 1	CPED1	321.922	0.979165	0.214003	4.57387	4.78791e-06	0.000525962
ENSMUSG00000020099	Unc5b	protein_coding	10	unc-5 netrin receptor B	UNC5B	592.554	0.979124	0.269341	3.63713	0.00027569	0.0096026
ENSMUSG00000025278	Flnb	protein_coding	14	filamin, beta	FLNB	4230.96	0.978767	0.277267	3.53321	0.00041054	0.0123328
ENSMUSG00000031283	Chrdl1	protein_coding	X	chordin-like 1	CHRDL1	147.813	0.978599	0.373948	2.63576	0.00839492	0.0877161
ENSMUSG00000047181	Samd14	protein_coding	11	sterile alpha motif domain containing 14	SAMD14	90.22	0.978234	0.303223	3.22623	0.00125433	0.0262828
ENSMUSG00000029086	Prom1	protein_coding	5	prominin 1	PROM1	3128.03	0.977985	0.293692	3.33413	0.000855676	0.0200824
ENSMUSG00000027661	Slc2a10	protein_coding	2	solute carrier family 2 (facilitated glucose transporter), member 10	SLC2A10	35.6633	0.977507	0.396019	2.50276	0.0123227	0.110145
ENSMUSG00000059654	Reg1	protein_coding	6	regenerating islet-derived 1	REG1A,REG1B	815.354	0.977118	0.315128	3.10633	0.00189427	0.033978
ENSMUSG00000026883	Dab2ip	protein_coding	2	disabled 2 interacting protein	DAB2IP	287.705	0.976847	0.288663	3.38604	0.000709091	0.0179594
ENSMUSG00000031502	Col4a1	protein_coding	8	collagen, type IV, alpha 1	COL4A1	3543	0.976764	0.22658	4.31214	1.61682e-05	0.00124549
ENSMUSG00000037813	D630003M21Rik	protein_coding	2	RIKEN cDNA D630003M21 gene	KIAA1755	245.712	0.976547	0.274572	3.55691	0.000375241	0.0118274
ENSMUSG00000014329	Bicc1	protein_coding	10	BicC family RNA binding protein 1	BICC1	916.251	0.976259	0.231689	4.21428	2.50581e-05	0.00173583
ENSMUSG00000028307	Aldob	protein_coding	4	aldolase B, fructose-bisphosphate	ALDOB	12.5453	0.976204	0.394793	2.69877	0.00695961	0.0784011
ENSMUSG00000072825	Cep170b	protein_coding	12	centrosomal protein 170B	CEP170B	719.331	0.975749	0.251019	3.88824	0.000100972	0.00480653
ENSMUSG00000014932	Yes1	protein_coding	5	YES proto-oncogene 1, Src family tyrosine kinase	YES1	213.688	0.975733	0.278019	3.51026	0.000447674	0.0130064
ENSMUSG00000097767	Miat	lincRNA	5	myocardial infarction associated transcript (non-protein coding)	MIAT	50.7414	0.975543	0.321366	3.0302	0.00244394	0.0405072
ENSMUSG00000003534	Ddr1	protein_coding	17	discoidin domain receptor family, member 1	DDR1	679.694	0.975489	0.27804	3.51083	0.000446715	0.0129988
ENSMUSG00000051375	Pcdh1	protein_coding	18	protocadherin 1	PCDH1	526.74	0.9746	0.309723	3.1512	0.00162603	0.0309376
ENSMUSG00000031626	Sorbs2	protein_coding	8	sorbin and SH3 domain containing 2	SORBS2	238.563	0.974538	0.349597	2.7974	0.00515162	0.0659694
ENSMUSG00000029832	Nfe2l3	protein_coding	6	nuclear factor, erythroid derived 2, like 3	NFE2L3	123.202	0.974042	0.318515	3.05895	0.00222117	0.0381109
ENSMUSG00000026072	Il1r1	protein_coding	1	interleukin 1 receptor, type I	IL1R1	675.408	0.973548	0.227411	4.28122	1.85872e-05	0.00139705
ENSMUSG00000084399	Gm15666	transcribed_processed_pseudogene	10	predicted gene 15666		3.93365	0.972408	0.366019	3.3199	0.00090049	0.0207414
ENSMUSG00000098035	Gm5335	processed_pseudogene	7	predicted gene 5335		12.8012	0.972279	0.40424	2.47688	0.0132538	0.115195
ENSMUSG00000028358	Zfp618	protein_coding	4	zinc finger protein 618	ZNF618	161.751	0.971668	0.344919	2.82399	0.00474296	0.0624934
ENSMUSG00000050730	Arhgap42	protein_coding	9	Rho GTPase activating protein 42	ARHGAP42	329.086	0.971195	0.334655	2.90933	0.00362199	0.0529529
ENSMUSG00000001943	Vsig2	protein_coding	9	V-set and immunoglobulin domain containing 2	VSIG2	26.1613	0.97026	0.404156	2.47324	0.0133894	0.115994
ENSMUSG00000036136	Fam110c	protein_coding	12	family with sequence similarity 110, member C	FAM110C	182.864	0.969666	0.325082	2.98772	0.00281071	0.044485
ENSMUSG00000034584	Exph5	protein_coding	9	exophilin 5	EXPH5	28.2511	0.968485	0.403935	2.46282	0.0137848	0.118323
ENSMUSG00000110357	A030001D20Rik	antisense	7	RIKEN cDNA A030001D20 gene		5.33082	0.968061	0.381493	2.78987	0.00527287	0.0667309
ENSMUSG00000055978	Fut2	protein_coding	7	fucosyltransferase 2	FUT2	69.7523	0.967759	0.34327	2.82078	0.00479063	0.0627883
ENSMUSG00000055452	Gm7353	processed_pseudogene	7	predicted pseudogene 7353		3.91139	0.967708	0.365486	3.316	0.000913152	0.0209759
ENSMUSG00000015437	Gzmb	protein_coding	14	granzyme B		46.7493	0.967631	0.321895	3.00009	0.00269902	0.0432705
ENSMUSG00000032495	Lrrc2	protein_coding	9	leucine rich repeat containing 2	LRRC2	9.75853	0.967461	0.400585	2.53716	0.0111755	0.103323
ENSMUSG00000047898	Ccr4	protein_coding	9	chemokine (C-C motif) receptor 4	CCR4	5.48983	0.967162	0.395091	2.54994	0.0107742	0.101147
ENSMUSG00000019996	Map7	protein_coding	10	microtubule-associated protein 7	MAP7	91.4733	0.967125	0.330294	2.93008	0.00338873	0.0506537
ENSMUSG00000041936	Agrn	protein_coding	4	agrin	AGRN	2418.93	0.966701	0.232704	4.15542	3.24687e-05	0.0021272
ENSMUSG00000049538	Adamts16	protein_coding	13	a disintegrin-like and metallopeptidase (reprolysin type) with thrombospondin type 1 motif, 16	ADAMTS16	25.0239	0.96645	0.403401	2.44185	0.0146123	0.122473
ENSMUSG00000028701	Lurap1	protein_coding	4	leucine rich adaptor protein 1	LURAP1	5.14601	0.966389	0.38248	2.75818	0.00581238	0.0709962
ENSMUSG00000001870	Ltbp1	protein_coding	17	latent transforming growth factor beta binding protein 1	LTBP1	425.948	0.966263	0.257708	3.75044	0.000176523	0.00708369
ENSMUSG00000104888	1500005C15Rik	TEC	3	RIKEN cDNA 1500005C15 gene		7.25036	0.966128	0.388732	2.71949	0.00653836	0.0762467
ENSMUSG00000052942	Glis3	protein_coding	19	GLIS family zinc finger 3	GLIS3	516.14	0.965331	0.261039	3.69895	0.000216497	0.0080737
ENSMUSG00000040856	Dlk1	protein_coding	12	delta like non-canonical Notch ligand 1	DLK1	20.4384	0.964147	0.397964	2.61002	0.00905379	0.0916876
ENSMUSG00000001588	Acap1	protein_coding	11	ArfGAP with coiled-coil, ankyrin repeat and PH domains 1	ACAP1	186.354	0.963962	0.274959	3.5055	0.000455744	0.0131585
ENSMUSG00000035441	Myo1d	protein_coding	11	myosin ID	MYO1D	506.569	0.962154	0.279899	3.43959	0.000582596	0.0156624
ENSMUSG00000025993	Slc40a1	protein_coding	1	solute carrier family 40 (iron-regulated transporter), member 1	SLC40A1	308.2	0.961906	0.206931	4.64691	3.36943e-06	0.000414262
ENSMUSG00000032548	Slco2a1	protein_coding	9	solute carrier organic anion transporter family, member 2a1	SLCO2A1	180.004	0.961428	0.319621	3.01215	0.00259402	0.0421699
ENSMUSG00000033960	Jcad	protein_coding	18	junctional cadherin 5 associated	JCAD	226.99	0.960563	0.222435	4.31604	1.5885e-05	0.00123391
ENSMUSG00000030351	Tspan11	protein_coding	6	tetraspanin 11	TSPAN11	155.932	0.959077	0.367832	2.62113	0.00876391	0.0897914
ENSMUSG00000032625	Thsd7a	protein_coding	6	thrombospondin, type I, domain containing 7A	THSD7A	42.4562	0.958466	0.394175	2.45979	0.0139016	0.118805
ENSMUSG00000028031	Dkk2	protein_coding	3	dickkopf WNT signaling pathway inhibitor 2	DKK2	73.2153	0.957972	0.399365	2.44459	0.0145018	0.121932
ENSMUSG00000035606	Ky	protein_coding	9	kyphoscoliosis peptidase	KY	15.7798	0.95766	0.39942	2.52741	0.0114907	0.105109
ENSMUSG00000030513	Pcsk6	protein_coding	7	proprotein convertase subtilisin/kexin type 6	PCSK6	232.069	0.956757	0.266346	3.5922	0.000327898	0.0107396
ENSMUSG00000037605	Adgrl3	protein_coding	5	adhesion G protein-coupled receptor L3	ADGRL3	128.566	0.956541	0.350842	2.735	0.00623794	0.0741907
ENSMUSG00000051747	Ttn	protein_coding	2	titin	TTN	25.192	0.955822	0.401508	2.52775	0.0114797	0.105089
ENSMUSG00000032908	Sgpp2	protein_coding	1	sphingosine-1-phosphate phosphotase 2	SGPP2	210.215	0.955636	0.298806	3.1998	0.00137522	0.0277813
ENSMUSG00000041653	Pnpla3	protein_coding	15	patatin-like phospholipase domain containing 3	PNPLA3	4.88818	0.955606	0.3825	2.71328	0.00666199	0.0768661
ENSMUSG00000046798	Cldn12	protein_coding	5	claudin 12	CLDN12	192.854	0.955143	0.316718	3.01982	0.00252924	0.0415365
ENSMUSG00000027868	Tbx15	protein_coding	3	T-box 15	TBX15	206.696	0.955098	0.245668	3.88571	0.000102031	0.00483216
ENSMUSG00000029913	Prdm5	protein_coding	6	PR domain containing 5	PRDM5	39.599	0.95509	0.400712	2.43094	0.0150598	0.124871
ENSMUSG00000030554	Synm	protein_coding	7	synemin, intermediate filament protein	SYNM	33.7936	0.954879	0.347211	2.74774	0.00600076	0.0724799
ENSMUSG00000032356	Rasgrf1	protein_coding	9	RAS protein-specific guanine nucleotide-releasing factor 1	RASGRF1	268.386	0.954852	0.304763	3.13556	0.00171525	0.0318754
ENSMUSG00000032484	Ngp	protein_coding	9	neutrophilic granule protein		15.7383	0.954617	0.399121	2.55964	0.010478	0.0996538
ENSMUSG00000027217	Tspan18	protein_coding	2	tetraspanin 18	TSPAN18	109.811	0.954567	0.297151	3.21153	0.00132032	0.0270548
ENSMUSG00000045333	Zfp423	protein_coding	8	zinc finger protein 423	ZNF423	24.6288	0.954279	0.390819	2.45607	0.0140468	0.119623
ENSMUSG00000050896	Rtn4rl2	protein_coding	2	reticulon 4 receptor-like 2	RTN4RL2	38.9113	0.953997	0.401221	2.5391	0.0111137	0.102911
ENSMUSG00000042195	Slc35f2	protein_coding	9	solute carrier family 35, member F2	SLC35F2	4.58518	0.95388	0.373693	3.04426	0.00233253	0.0393668
ENSMUSG00000033295	Ptprf	protein_coding	4	protein tyrosine phosphatase, receptor type, F	PTPRF	633.537	0.953822	0.330643	2.89167	0.00383201	0.0550203
ENSMUSG00000108825	Gm45838	TEC	7	predicted gene 45838		15.479	0.953753	0.40358	2.40295	0.0162633	0.130658
ENSMUSG00000045319	Proser2	protein_coding	2	proline and serine rich 2	PROSER2	84.5393	0.953691	0.31885	2.99069	0.0027835	0.044335
ENSMUSG00000015653	Steap2	protein_coding	5	six transmembrane epithelial antigen of prostate 2	STEAP2	410.207	0.95341	0.260671	3.65795	0.000254237	0.00899552
ENSMUSG00000024529	Lox	protein_coding	18	lysyl oxidase	LOX	3057.48	0.95273	0.275706	3.45842	0.000543354	0.0148129
ENSMUSG00000018168	Ikzf3	protein_coding	11	IKAROS family zinc finger 3	IKZF3	35.6808	0.952675	0.394894	2.44142	0.0146297	0.122508
ENSMUSG00000039457	Ppl	protein_coding	16	periplakin	PPL	444.265	0.952204	0.342095	2.7922	0.00523516	0.0666147
ENSMUSG00000056758	Hmga2	protein_coding	10	high mobility group AT-hook 2	HMGA2	303.136	0.951283	0.300107	3.17317	0.00150786	0.0295609
ENSMUSG00000032374	Plod2	protein_coding	9	procollagen lysine, 2-oxoglutarate 5-dioxygenase 2	PLOD2	436.58	0.951081	0.241663	3.93545	8.30424e-05	0.00423539
ENSMUSG00000044641	Pard6b	protein_coding	2	par-6 family cell polarity regulator beta	PARD6B	238.813	0.950396	0.367484	2.60127	0.00928791	0.093186
ENSMUSG00000016128	Stard13	protein_coding	5	StAR-related lipid transfer (START) domain containing 13	STARD13	109.645	0.950147	0.259426	3.65828	0.000253915	0.00899552
ENSMUSG00000032452	Clstn2	protein_coding	9	calsyntenin 2	CLSTN2	4.49549	0.950056	0.363166	3.37997	0.000724934	0.018187
ENSMUSG00000025885	Myo5b	protein_coding	18	myosin VB	MYO5B	335.438	0.949342	0.335758	2.83447	0.00459018	0.0613696
ENSMUSG00000010601	Apol7a	protein_coding	15	apolipoprotein L 7a		33.7728	0.948192	0.353958	2.67492	0.00747469	0.0818825
ENSMUSG00000024579	Pcyox1l	protein_coding	18	prenylcysteine oxidase 1 like	PCYOX1L	62.281	0.948108	0.32954	2.87914	0.00398764	0.0561329
ENSMUSG00000115759	Gm18787	transcribed_processed_pseudogene	15	predicted gene, 18787		48.9379	0.947991	0.401495	2.51562	0.0118822	0.107449
ENSMUSG00000034573	Ptpn13	protein_coding	5	protein tyrosine phosphatase, non-receptor type 13	PTPN13	714.789	0.947522	0.326612	2.90749	0.00364343	0.0530928
ENSMUSG00000021662	Arhgef28	protein_coding	13	Rho guanine nucleotide exchange factor (GEF) 28	ARHGEF28	226.538	0.945133	0.300832	3.14386	0.00166738	0.0313042
ENSMUSG00000067235	H2-Q10	protein_coding	17	histocompatibility 2, Q region locus 10	HLA-A	30.5788	0.945042	0.338331	2.7889	0.0052887	0.0667309
ENSMUSG00000043631	Ecm2	protein_coding	13	extracellular matrix protein 2, female organ and adipocyte specific	ECM2	60.2391	0.944047	0.401764	2.40405	0.0162145	0.130589
ENSMUSG00000042359	Osbpl6	protein_coding	2	oxysterol binding protein-like 6	OSBPL6	48.0443	0.943927	0.401158	2.40076	0.016361	0.131036
ENSMUSG00000021806	Nid2	protein_coding	14	nidogen 2	NID2	442.473	0.943564	0.23357	4.03965	5.35309e-05	0.00304847
ENSMUSG00000001435	Col18a1	protein_coding	10	collagen, type XVIII, alpha 1	COL18A1	2962.19	0.943463	0.293094	3.2228	0.00126942	0.0265691
ENSMUSG00000026815	Gfi1b	protein_coding	2	growth factor independent 1B	GFI1B	6.71277	0.94329	0.393526	2.5447	0.0109371	0.102188
ENSMUSG00000048402	Gli2	protein_coding	1	GLI-Kruppel family member GLI2	GLI2	43.4124	0.943283	0.361702	2.60995	0.00905561	0.0916876
ENSMUSG00000052131	Akr1b7	protein_coding	6	aldo-keto reductase family 1, member B7	AKR1B10,AKR1B15	68.8634	0.94298	0.360276	2.62362	0.00870014	0.0892859
ENSMUSG00000026227	2810459M11Rik	protein_coding	1	RIKEN cDNA 2810459M11 gene	C2orf72	14.4182	0.942764	0.389746	2.71574	0.00661275	0.0766328
ENSMUSG00000054178	Gm9938	protein_coding	19	predicted gene 9938		57.3541	0.942429	0.316816	2.97027	0.00297534	0.0463789
ENSMUSG00000044576	Garem2	protein_coding	5	GRB2 associated regulator of MAPK1 subtype 2	GAREM2	3.49659	0.942245	0.363845	3.19869	0.00138053	0.0277977
ENSMUSG00000058914	C1qtnf3	protein_coding	15	C1q and tumor necrosis factor related protein 3	C1QTNF3	571.062	0.942118	0.341065	2.77063	0.00559478	0.0691902
ENSMUSG00000038244	Mical2	protein_coding	7	microtubule associated monooxygenase, calponin and LIM domain containing 2	MICAL2	796.123	0.941927	0.269445	3.49777	0.000469161	0.0133794
ENSMUSG00000042156	Dzip1	protein_coding	14	DAZ interacting protein 1	DZIP1	57.3763	0.941064	0.291766	3.21831	0.00128949	0.0267388
ENSMUSG00000020937	Plcd3	protein_coding	11	phospholipase C, delta 3	PLCD3	167.439	0.94045	0.342337	2.75335	0.00589887	0.0717645
ENSMUSG00000047517	Dmbt1	protein_coding	7	deleted in malignant brain tumors 1	DMBT1	26622.3	0.940308	0.379244	2.50114	0.0123793	0.110544
ENSMUSG00000106946	Gm42856	TEC	6	predicted gene 42856		5.6482	0.940092	0.392819	2.52222	0.0116617	0.106125
ENSMUSG00000033268	Duox1	protein_coding	2	dual oxidase 1	DUOX1	31.2255	0.939436	0.362653	2.58653	0.00969485	0.0951797
ENSMUSG00000041757	Plekha6	protein_coding	1	pleckstrin homology domain containing, family A member 6	PLEKHA6	609.103	0.939053	0.320348	2.93673	0.00331693	0.0500426
ENSMUSG00000049555	Tmie	protein_coding	9	transmembrane inner ear	TMIE	16.2077	0.938879	0.404233	2.38551	0.0170556	0.133884
ENSMUSG00000090673	Gm340	protein_coding	19	predicted gene 340		138.894	0.938792	0.249406	3.76186	0.000168656	0.00689669
ENSMUSG00000036596	Cpz	protein_coding	5	carboxypeptidase Z	CPZ	120.267	0.938562	0.257518	3.64093	0.000271654	0.00948135
ENSMUSG00000021553	Slc28a3	protein_coding	13	solute carrier family 28 (sodium-coupled nucleoside transporter), member 3	SLC28A3	37.5556	0.938229	0.343481	2.72548	0.0064208	0.0754116
ENSMUSG00000093445	Lrch4	protein_coding	5	leucine-rich repeats and calponin homology (CH) domain containing 4	LRCH4	29.8729	0.93746	0.397797	2.38898	0.0168951	0.133301
ENSMUSG00000019734	Tmc4	protein_coding	7	transmembrane channel-like gene family 4	TMC4	376.666	0.937394	0.284004	3.3023	0.000958941	0.0218171
ENSMUSG00000037440	Vnn1	protein_coding	10	vanin 1	VNN1	89.3898	0.937365	0.36673	2.56844	0.0102156	0.0980118
ENSMUSG00000024032	Tff1	protein_coding	17	trefoil factor 1	TFF1	367.729	0.937322	0.403991	2.39749	0.016508	0.131589
ENSMUSG00000027636	Sla2	protein_coding	2	Src-like-adaptor 2	SLA2	6.44866	0.937314	0.394725	2.50743	0.0121614	0.109388
ENSMUSG00000073408	Mucl3	protein_coding	17	mucin like 3	MUCL3	22.5544	0.936823	0.369503	3.39643	0.000682717	0.0175306
ENSMUSG00000050069	Grem2	protein_coding	1	gremlin 2, DAN family BMP antagonist	GREM2	148.074	0.936654	0.364628	2.57995	0.00988156	0.0959975
ENSMUSG00000056313	Tcim	protein_coding	8	transcriptional and immune response regulator	TCIM	1038.09	0.936601	0.298752	3.13901	0.0016952	0.031636
ENSMUSG00000031503	Col4a2	protein_coding	8	collagen, type IV, alpha 2	COL4A2	2078.75	0.936578	0.250431	3.74156	0.000182882	0.00720849
ENSMUSG00000017607	Tns4	protein_coding	11	tensin 4	TNS4	904.595	0.936291	0.273796	3.42189	0.000621869	0.0164674
ENSMUSG00000073530	Pappa2	protein_coding	1	pappalysin 2	PAPPA2	6.57766	0.936058	0.380984	2.72972	0.00633876	0.0747644
ENSMUSG00000021217	Tshz3	protein_coding	7	teashirt zinc finger family member 3	TSHZ3	60.1578	0.935521	0.400103	2.38364	0.0171422	0.134281
ENSMUSG00000021456	Fbp2	protein_coding	13	fructose bisphosphatase 2	FBP2	24.6446	0.935174	0.403937	2.40373	0.0162288	0.130589
ENSMUSG00000056832	Ttc26	protein_coding	6	tetratricopeptide repeat domain 26	TTC26	40.2091	0.934999	0.398242	2.38442	0.0171062	0.134112
ENSMUSG00000047907	Tshz2	protein_coding	2	teashirt zinc finger family member 2	TSHZ2	191.947	0.933676	0.266734	3.49903	0.000466958	0.0133794
ENSMUSG00000056481	Cd248	protein_coding	19	CD248 antigen, endosialin	CD248	489.662	0.932741	0.30735	3.03893	0.00237423	0.0397812
ENSMUSG00000031274	Col4a5	protein_coding	X	collagen, type IV, alpha 5	COL4A5	167.016	0.932423	0.377707	2.48687	0.0128874	0.113391
ENSMUSG00000017897	Eya2	protein_coding	2	EYA transcriptional coactivator and phosphatase 2	EYA2	57.8263	0.932248	0.376808	2.486	0.0129188	0.113438
ENSMUSG00000040432	Ltb4r2	protein_coding	14	leukotriene B4 receptor 2	LTB4R2	5.32396	0.931565	0.38734	2.57545	0.010011	0.0968703
ENSMUSG00000021611	Tert	protein_coding	13	telomerase reverse transcriptase	TERT	20.7182	0.931219	0.394321	2.58789	0.0096567	0.0949601
ENSMUSG00000103364	Gm38157	TEC	1	predicted gene, 38157		4.27704	0.930923	0.383544	2.59482	0.00946398	0.0939565
ENSMUSG00000049539	Hist1h1a	protein_coding	13	histone cluster 1, H1a	HIST1H1A	17.8079	0.930083	0.403164	2.41137	0.0158929	0.128956
ENSMUSG00000038670	Mybpc2	protein_coding	7	myosin binding protein C, fast-type	MYBPC2	4.69192	0.930001	0.38982	2.49761	0.0125033	0.111223
ENSMUSG00000037206	Islr	protein_coding	9	immunoglobulin superfamily containing leucine-rich repeat	ISLR	289.191	0.929966	0.316625	2.9416	0.0032652	0.0495686
ENSMUSG00000027225	Duoxa2	protein_coding	2	dual oxidase maturation factor 2	DUOXA2	120.361	0.929703	0.395069	2.59599	0.00943194	0.0937388
ENSMUSG00000112907	Gm47015	lincRNA	10	predicted gene, 47015		3.653	0.929535	0.362229	3.21327	0.00131232	0.0269504
ENSMUSG00000010830	Kdelr3	protein_coding	15	KDEL (Lys-Asp-Glu-Leu) endoplasmic reticulum protein retention receptor 3	KDELR3	287.174	0.929327	0.25783	3.60453	0.000312718	0.0103857
ENSMUSG00000013076	Amotl1	protein_coding	9	angiomotin-like 1	AMOTL1	300.439	0.92927	0.288531	3.22211	0.00127249	0.0265733
ENSMUSG00000026153	Fam135a	protein_coding	1	family with sequence similarity 135, member A	FAM135A	414.989	0.929254	0.286707	3.24341	0.00118107	0.0252846
ENSMUSG00000025608	Podxl	protein_coding	6	podocalyxin-like	PODXL	690.468	0.928413	0.306356	3.03474	0.00240744	0.0400845
ENSMUSG00000005338	Cadm3	protein_coding	1	cell adhesion molecule 3	CADM3	127.081	0.927569	0.298806	3.10458	0.00190549	0.0341095
ENSMUSG00000102189	Gm37194	TEC	14	predicted gene, 37194		12.4822	0.927436	0.40384	2.36324	0.0181159	0.139379
ENSMUSG00000035829	Ppp1r26	protein_coding	2	protein phosphatase 1, regulatory subunit 26	PPP1R26	5.46758	0.9265	0.360037	3.48106	0.000499434	0.0139004
ENSMUSG00000038540	Tmc3	protein_coding	7	transmembrane channel-like gene family 3	TMC3	3.62543	0.926101	0.374872	2.85611	0.00428861	0.0588891
ENSMUSG00000003051	Elf3	protein_coding	1	E74-like factor 3	ELF3	996.061	0.925753	0.330245	2.81001	0.00495406	0.0642143
ENSMUSG00000028980	H6pd	protein_coding	4	hexose-6-phosphate dehydrogenase (glucose 1-dehydrogenase)	H6PD	924.901	0.925724	0.185595	4.98751	6.11616e-07	0.000115864
ENSMUSG00000085977	Gm5970	processed_pseudogene	18	predicted gene 5970		30.8937	0.924628	0.400429	2.46298	0.0137789	0.118323
ENSMUSG00000025780	Itih5	protein_coding	2	inter-alpha (globulin) inhibitor H5	ITIH5	455.328	0.924609	0.343206	2.70234	0.0068854	0.0778012
ENSMUSG00000046768	Rhoj	protein_coding	12	ras homolog family member J	RHOJ	418.77	0.924525	0.294453	3.14291	0.00167277	0.0313686
ENSMUSG00000063455	D630045J12Rik	protein_coding	6	RIKEN cDNA D630045J12 gene	KIAA1549	26.7989	0.923238	0.404147	2.35355	0.0185952	0.140964
ENSMUSG00000031380	Vegfd	protein_coding	X	vascular endothelial growth factor D	VEGFD	233.882	0.923033	0.291502	3.16783	0.00153583	0.0298413
ENSMUSG00000027375	Mal	protein_coding	2	myelin and lymphocyte protein, T cell differentiation protein	MAL	333.107	0.922591	0.27737	3.32741	0.000876562	0.0203672
ENSMUSG00000040729	Cep126	protein_coding	9	centrosomal protein 126	CEP126	3.35711	0.922533	0.362066	3.14614	0.00165439	0.0312449
ENSMUSG00000035274	Tpbg	protein_coding	9	trophoblast glycoprotein	TPBG	142.179	0.921839	0.334904	2.75794	0.0058166	0.0709962
ENSMUSG00000021567	Nkd2	protein_coding	13	naked cuticle 2	NKD2	96.6628	0.921367	0.337619	2.73142	0.00630612	0.0746216
ENSMUSG00000031543	Ank1	protein_coding	8	ankyrin 1, erythroid	ANK1	223.639	0.920902	0.345629	2.67211	0.00753765	0.0822038
ENSMUSG00000060183	Cxcl11	polymorphic_pseudogene	5	chemokine (C-X-C motif) ligand 11	CXCL11	38.66	0.920631	0.347633	2.64932	0.00806539	0.0857583
ENSMUSG00000019889	Ptprk	protein_coding	10	protein tyrosine phosphatase, receptor type, K	PTPRK	665.143	0.92059	0.327077	2.82071	0.00479168	0.0627883
ENSMUSG00000026638	Irf6	protein_coding	1	interferon regulatory factor 6	IRF6	276.142	0.920518	0.304675	3.02405	0.00249411	0.0410489
ENSMUSG00000111424	Gm48478	TEC	9	predicted gene, 48478		4.35588	0.9205	0.371452	2.96404	0.00303627	0.0470521
ENSMUSG00000108037	Gm44597	processed_transcript	6	predicted gene 44597		18.5222	0.920328	0.401725	2.3257	0.0200346	0.147066
ENSMUSG00000058665	En1	protein_coding	1	engrailed 1	EN1	80.1535	0.920147	0.300411	3.06141	0.00220298	0.0379038
ENSMUSG00000020669	Sh3yl1	protein_coding	12	Sh3 domain YSC-like 1	SH3YL1	99.4731	0.91974	0.372981	2.48094	0.0131035	0.114453
ENSMUSG00000027536	Chmp4c	protein_coding	3	charged multivesicular body protein 4C	CHMP4C	195.978	0.919354	0.315864	2.91372	0.00357149	0.0524962
ENSMUSG00000009545	Kcnq1	protein_coding	7	potassium voltage-gated channel, subfamily Q, member 1	KCNQ1	329.163	0.918938	0.282509	3.2542	0.00113714	0.0247491
ENSMUSG00000027075	Slc43a1	protein_coding	2	solute carrier family 43, member 1	SLC43A1	33.4126	0.918722	0.400509	2.3288	0.0198695	0.146304
ENSMUSG00000024302	Dtna	protein_coding	18	dystrobrevin alpha	DTNA	17.7457	0.918714	0.402201	2.40134	0.0163352	0.130943
ENSMUSG00000020123	Avpr1a	protein_coding	10	arginine vasopressin receptor 1A	AVPR1A	86.399	0.917861	0.343888	2.67197	0.0075407	0.0822038
ENSMUSG00000112254	Gm47690	TEC	12	predicted gene, 47690		3.49334	0.914562	0.374577	2.81518	0.00487495	0.0635222
ENSMUSG00000060716	Plekhh1	protein_coding	12	pleckstrin homology domain containing, family H (with MyTH4 domain) member 1	PLEKHH1	118.861	0.913642	0.355184	2.58121	0.00984555	0.0959121
ENSMUSG00000055254	Ntrk2	protein_coding	13	neurotrophic tyrosine kinase, receptor, type 2	NTRK2	82.5476	0.913202	0.378302	2.43046	0.0150796	0.124979
ENSMUSG00000027750	Postn	protein_coding	3	periostin, osteoblast specific factor	POSTN	11558.1	0.913179	0.303495	3.01326	0.00258461	0.0421132
ENSMUSG00000027797	Dclk1	protein_coding	3	doublecortin-like kinase 1	DCLK1	518.12	0.911806	0.293496	3.10968	0.0018729	0.0338233
ENSMUSG00000031853	Map3k21	protein_coding	8	mitogen-activated protein kinase kinase kinase 21	MAP3K21	88.9701	0.910242	0.368112	2.48284	0.013034	0.114194
ENSMUSG00000029859	Epha1	protein_coding	6	Eph receptor A1	EPHA1	36.1728	0.910053	0.357762	2.54327	0.0109819	0.102504
ENSMUSG00000027230	Creb3l1	protein_coding	2	cAMP responsive element binding protein 3-like 1	CREB3L1	565.17	0.909964	0.204238	4.45472	8.40014e-06	0.000791617
ENSMUSG00000049580	Tsku	protein_coding	7	tsukushi, small leucine rich proteoglycan	TSKU	131.631	0.909251	0.240992	3.77022	0.000163101	0.00672881
ENSMUSG00000030345	Dyrk4	protein_coding	6	dual-specificity tyrosine-(Y)-phosphorylation regulated kinase 4	DYRK4	4.63825	0.90917	0.369639	2.98558	0.00283043	0.0447589
ENSMUSG00000042942	Greb1l	protein_coding	18	growth regulation by estrogen in breast cancer-like	GREB1L	27.9334	0.90916	0.378235	2.40343	0.0162419	0.130589
ENSMUSG00000035357	Pdzrn3	protein_coding	6	PDZ domain containing RING finger 3	PDZRN3	193.855	0.908993	0.331127	2.74977	0.00596365	0.0722212
ENSMUSG00000027002	Nckap1	protein_coding	2	NCK-associated protein 1	NCKAP1	1089.79	0.90892	0.247567	3.67265	0.000240051	0.00862001
ENSMUSG00000043782	Bicdl2	protein_coding	17	BICD family like cargo adaptor 2	BICDL2	15.533	0.908695	0.403789	2.33136	0.0197345	0.146023
ENSMUSG00000030000	Add2	protein_coding	6	adducin 2 (beta)	ADD2	119.703	0.907318	0.383376	2.38817	0.0169325	0.133428
ENSMUSG00000025185	Loxl4	protein_coding	19	lysyl oxidase-like 4	LOXL4	116.606	0.907219	0.388643	2.35784	0.0183816	0.140203
ENSMUSG00000029752	Asns	protein_coding	6	asparagine synthetase	ASNS	212.492	0.907122	0.226706	3.99987	6.33767e-05	0.0034104
ENSMUSG00000028071	Sh2d2a	protein_coding	3	SH2 domain containing 2A	SH2D2A	93.1397	0.906967	0.392477	2.33878	0.0193469	0.143785
ENSMUSG00000018800	Abca5	protein_coding	11	ATP-binding cassette, sub-family A (ABC1), member 5	ABCA5	153.353	0.90684	0.259273	3.49539	0.000473377	0.0134582
ENSMUSG00000027669	Gnb4	protein_coding	3	guanine nucleotide binding protein (G protein), beta 4	GNB4	165.34	0.905518	0.31077	2.91676	0.00353683	0.0522781
ENSMUSG00000028555	Ttc39a	protein_coding	4	tetratricopeptide repeat domain 39A	TTC39A	95.8642	0.905398	0.357745	2.53728	0.0111717	0.103323
ENSMUSG00000035948	Acss3	protein_coding	10	acyl-CoA synthetase short-chain family member 3	ACSS3	26.4872	0.905266	0.401581	2.29534	0.0217136	0.154251
ENSMUSG00000072723	Gm10044	processed_transcript	14	predicted gene 10044		3.65937	0.904769	0.372701	2.83244	0.00461942	0.0616089
ENSMUSG00000001521	Tulp3	protein_coding	6	tubby-like protein 3	TULP3	131.563	0.904456	0.249209	3.62682	0.000286936	0.00986476
ENSMUSG00000115946	Mirt2	antisense	15	myocardial infraction associated transcript 2		21.4064	0.904437	0.403235	2.29165	0.0219259	0.155305
ENSMUSG00000024998	Plce1	protein_coding	19	phospholipase C, epsilon 1	PLCE1	462.207	0.90406	0.288278	3.13822	0.00169978	0.0316831
ENSMUSG00000022197	Pdzd2	protein_coding	15	PDZ domain containing 2	PDZD2	24.542	0.903952	0.401903	2.37016	0.0177805	0.137681
ENSMUSG00000039519	Cyp7b1	protein_coding	3	cytochrome P450, family 7, subfamily b, polypeptide 1	CYP7B1	127.47	0.903932	0.343655	2.6373	0.008357	0.0875702
ENSMUSG00000055833	1700034H15Rik	antisense	1	RIKEN cDNA 1700034H15 gene		12.9195	0.903684	0.398174	2.42141	0.0154603	0.126948
ENSMUSG00000029287	Tgfbr3	protein_coding	5	transforming growth factor, beta receptor III	TGFBR3	324.365	0.903573	0.256849	3.5178	0.000435137	0.012762
ENSMUSG00000063382	Bcl9l	protein_coding	9	B cell CLL/lymphoma 9-like	BCL9L	504.861	0.902984	0.253727	3.55977	0.000371175	0.0117191
ENSMUSG00000010796	Asz1	protein_coding	6	ankyrin repeat, SAM and basic leucine zipper domain containing 1	ASZ1	79.2693	0.902585	0.365719	2.4776	0.0132271	0.115022
ENSMUSG00000030739	Myh14	protein_coding	7	myosin, heavy polypeptide 14	MYH14	256.818	0.902133	0.307434	2.93687	0.00331547	0.0500426
ENSMUSG00000043099	Hic1	protein_coding	11	hypermethylated in cancer 1	HIC1	190.244	0.901735	0.260467	3.46203	0.000536118	0.01468
ENSMUSG00000022995	Enah	protein_coding	1	ENAH actin regulator	ENAH	379.441	0.90165	0.159732	5.64265	1.67452e-08	6.34437e-06
ENSMUSG00000036585	Fgf1	protein_coding	18	fibroblast growth factor 1	FGF1	98.6951	0.901191	0.26803	3.35805	0.000784931	0.0192246
ENSMUSG00000034520	Gjc1	protein_coding	11	gap junction protein, gamma 1	GJC1	73.7671	0.900523	0.332969	2.70605	0.0068089	0.0775505
ENSMUSG00000022887	Masp1	protein_coding	16	mannan-binding lectin serine peptidase 1	MASP1	117.387	0.900389	0.40202	2.28864	0.0221005	0.15571
ENSMUSG00000050288	Fzd2	protein_coding	11	frizzled class receptor 2	FZD2	92.7846	0.900335	0.331108	2.72223	0.00648437	0.0759491
ENSMUSG00000027377	Mall	protein_coding	2	mal, T cell differentiation protein-like	MALL	75.4235	0.900165	0.396613	2.30287	0.0212863	0.152344
ENSMUSG00000100291	2310069B03Rik	lincRNA	6	RIKEN cDNA 2310069B03 gene		3.42065	0.899754	0.373128	2.78791	0.00530496	0.0667309
ENSMUSG00000024810	Il33	protein_coding	19	interleukin 33	IL33	1157.66	0.899234	0.230909	3.89515	9.81364e-05	0.00472119
ENSMUSG00000029381	Shroom3	protein_coding	5	shroom family member 3	SHROOM3	464.499	0.899123	0.320121	2.81323	0.00490471	0.0637646
ENSMUSG00000030050	Gkn1	protein_coding	6	gastrokine 1	GKN1	282.688	0.898969	0.403681	2.32987	0.0198128	0.146194
ENSMUSG00000040998	Npnt	protein_coding	3	nephronectin	NPNT	943.284	0.898832	0.285172	3.15448	0.00160786	0.0306782
ENSMUSG00000037892	Pcdh18	protein_coding	3	protocadherin 18	PCDH18	42.8213	0.898652	0.403744	2.31897	0.0203969	0.148221
ENSMUSG00000057982	Zfp809	protein_coding	9	zinc finger protein 809		173.286	0.898489	0.229365	3.91558	9.01854e-05	0.00444109
ENSMUSG00000055407	Map6	protein_coding	7	microtubule-associated protein 6	MAP6	106.497	0.897473	0.345999	2.60021	0.00931655	0.0932911
ENSMUSG00000050272	Dscam	protein_coding	16	DS cell adhesion molecule	DSCAM	11.2648	0.896864	0.401141	2.34342	0.0191079	0.142722
ENSMUSG00000061751	Kalrn	protein_coding	16	kalirin, RhoGEF kinase	KALRN	106.894	0.896742	0.307799	2.91324	0.00357704	0.0524962
ENSMUSG00000084866	A930006K02Rik	processed_transcript	16	RIKEN cDNA A930006K02 gene		52.3654	0.896569	0.367669	2.44819	0.0143576	0.121214
ENSMUSG00000061186	Sfmbt2	protein_coding	2	Scm-like with four mbt domains 2	SFMBT2	10.6239	0.896538	0.400375	2.35186	0.0186799	0.141247
ENSMUSG00000023927	Satb1	protein_coding	17	special AT-rich sequence binding protein 1	SATB1	62.4459	0.896202	0.399957	2.28257	0.0224554	0.157078
ENSMUSG00000025321	Itgb8	protein_coding	12	integrin beta 8	ITGB8	40.6616	0.896091	0.346602	2.58339	0.00978355	0.0956459
ENSMUSG00000040046	Tph1	protein_coding	7	tryptophan hydroxylase 1	TPH1	59.7274	0.895847	0.399333	2.28023	0.022594	0.157626
ENSMUSG00000030278	Cidec	protein_coding	6	cell death-inducing DFFA-like effector c	CIDEC	10.0485	0.89569	0.392087	2.47986	0.0131436	0.114453
ENSMUSG00000032363	Adamts7	protein_coding	9	a disintegrin-like and metallopeptidase (reprolysin type) with thrombospondin type 1 motif, 7	ADAMTS7	114.717	0.895323	0.278806	3.20981	0.00132822	0.0271569
ENSMUSG00000026380	Tfcp2l1	protein_coding	1	transcription factor CP2-like 1	TFCP2L1	156.303	0.895063	0.362718	2.47667	0.0132614	0.115208
ENSMUSG00000049804	Armcx4	protein_coding	X	armadillo repeat containing, X-linked 4	ARMCX4	60.2713	0.893931	0.344114	2.59773	0.00938436	0.0935162
ENSMUSG00000040424	Hipk4	protein_coding	7	homeodomain interacting protein kinase 4	HIPK4	4.10214	0.893741	0.381312	2.52084	0.0117076	0.106232
ENSMUSG00000018387	Shroom1	protein_coding	11	shroom family member 1	SHROOM1	90.4162	0.893496	0.337392	2.65207	0.00800004	0.0855942
ENSMUSG00000036813	Entpd8	protein_coding	2	ectonucleoside triphosphate diphosphohydrolase 8	ENTPD8	5.49205	0.892582	0.38278	2.54275	0.0109983	0.102548
ENSMUSG00000036298	Slc2a13	protein_coding	15	solute carrier family 2 (facilitated glucose transporter), member 13	SLC2A13	49.0908	0.891866	0.397245	2.27444	0.0229395	0.158576
ENSMUSG00000027996	Sfrp2	protein_coding	3	secreted frizzled-related protein 2	SFRP2	1128.88	0.891572	0.289637	3.08112	0.00206221	0.0361862
ENSMUSG00000021209	Ppp4r4	protein_coding	12	protein phosphatase 4, regulatory subunit 4	PPP4R4	5.06923	0.889336	0.376066	2.64935	0.00806465	0.0857583
ENSMUSG00000035270	Impg2	protein_coding	16	interphotoreceptor matrix proteoglycan 2	IMPG2	7.65607	0.889181	0.385136	2.54203	0.0110209	0.102615
ENSMUSG00000104347	Gm37689	TEC	4	predicted gene, 37689		13.5038	0.88913	0.400369	2.34432	0.0190617	0.142722
ENSMUSG00000037225	Fgf2	protein_coding	3	fibroblast growth factor 2	FGF2	66.1802	0.889039	0.397906	2.26748	0.0233608	0.159917
ENSMUSG00000089960	Ugt1a1	protein_coding	1	UDP glucuronosyltransferase 1 family, polypeptide A1	UGT1A1	4.48132	0.888086	0.378588	2.57008	0.0101675	0.0978029
ENSMUSG00000105264	Gm42716	processed_transcript	5	predicted gene 42716		3.15724	0.887966	0.358768	3.05759	0.00223127	0.0382136
ENSMUSG00000022371	Col14a1	protein_coding	15	collagen, type XIV, alpha 1	COL14A1	4190.76	0.887508	0.167298	5.30513	1.12595e-07	2.90324e-05
ENSMUSG00000054934	Kcnmb4	protein_coding	10	potassium large conductance calcium-activated channel, subfamily M, beta member 4	KCNMB4	5.06883	0.886855	0.391983	2.37278	0.017655	0.13737
ENSMUSG00000033124	Atg9a	protein_coding	1	autophagy related 9A	ATG9A	410.743	0.886751	0.261923	3.38641	0.000708125	0.0179594
ENSMUSG00000020598	Nrcam	protein_coding	12	neuronal cell adhesion molecule	NRCAM	25.5291	0.88643	0.401077	2.24562	0.0247286	0.165715
ENSMUSG00000018537	Pcgf2	protein_coding	11	polycomb group ring finger 2	PCGF2	191.865	0.886324	0.217202	4.07875	4.52783e-05	0.00272036
ENSMUSG00000008734	Gprc5b	protein_coding	7	G protein-coupled receptor, family C, group 5, member B	GPRC5B	323.829	0.886098	0.20806	4.25767	2.06572e-05	0.00149222
ENSMUSG00000045095	Magi1	protein_coding	6	membrane associated guanylate kinase, WW and PDZ domain containing 1	MAGI1	425.258	0.885864	0.332837	2.66751	0.00764163	0.0828178
ENSMUSG00000024910	Ctsw	protein_coding	19	cathepsin W	CTSW	36.6395	0.885772	0.404183	2.25305	0.0242563	0.163382
ENSMUSG00000020672	Sntg2	protein_coding	12	syntrophin, gamma 2	SNTG2	3.19476	0.885771	0.358547	3.05773	0.00223022	0.0382136
ENSMUSG00000038086	Hspb2	protein_coding	9	heat shock protein 2	HSPB2	4.96947	0.885697	0.376181	2.63133	0.00850518	0.0880133
ENSMUSG00000043639	Rbm20	protein_coding	19	RNA binding motif protein 20	RBM20	3.75351	0.885114	0.357463	3.16676	0.00154149	0.0298413
ENSMUSG00000012350	Ehf	protein_coding	2	ets homologous factor	EHF	724.581	0.884704	0.30502	2.90408	0.00368337	0.0533815
ENSMUSG00000029053	Prkcz	protein_coding	4	protein kinase C, zeta	PRKCZ	24.0188	0.884525	0.403408	2.23896	0.0251586	0.167169
ENSMUSG00000024228	Nudt12	protein_coding	17	nudix (nucleoside diphosphate linked moiety X)-type motif 12	NUDT12	23.9589	0.884024	0.398308	2.24328	0.0248785	0.166088
ENSMUSG00000001901	Kcnh6	protein_coding	11	potassium voltage-gated channel, subfamily H (eag-related), member 6	KCNH6	3.60209	0.883955	0.357475	3.14247	0.00167527	0.0313839
ENSMUSG00000039239	Tgfb2	protein_coding	1	transforming growth factor, beta 2	TGFB2	107.662	0.883929	0.319591	2.7677	0.00564527	0.0695451
ENSMUSG00000030413	Pglyrp1	protein_coding	7	peptidoglycan recognition protein 1	PGLYRP1	352.056	0.883701	0.34313	2.58264	0.00980478	0.0958031
ENSMUSG00000026414	Tnnt2	protein_coding	1	troponin T2, cardiac	TNNT2	260.96	0.883642	0.307893	2.87346	0.00406002	0.0567578
ENSMUSG00000051000	Fam160a1	protein_coding	3	family with sequence similarity 160, member A1	FAM160A1	58.2448	0.883377	0.346989	2.54752	0.0108491	0.101519
ENSMUSG00000046191	Pcdhb20	protein_coding	18	protocadherin beta 20	PCDHB14	4.75381	0.883252	0.37696	2.59922	0.00934352	0.0933549
ENSMUSG00000054196	Cthrc1	protein_coding	15	collagen triple helix repeat containing 1	CTHRC1	694.222	0.883187	0.339967	2.60533	0.00917865	0.0924555
ENSMUSG00000058070	Eml1	protein_coding	12	echinoderm microtubule associated protein like 1	EML1	278.323	0.882708	0.25801	3.42154	0.000622681	0.0164674
ENSMUSG00000022843	Clcn2	protein_coding	16	chloride channel, voltage-sensitive 2	CLCN2	338.581	0.882601	0.256901	3.43574	0.00059093	0.0158535
ENSMUSG00000026478	Lamc1	protein_coding	1	laminin, gamma 1	LAMC1	2865.15	0.882369	0.241861	3.6495	0.000262754	0.00923163
ENSMUSG00000114185	Gm47662	lincRNA	13	predicted gene, 47662		3.61309	0.8819	0.370499	2.79521	0.0051866	0.0661782
ENSMUSG00000035504	Reep6	protein_coding	10	receptor accessory protein 6	REEP6	34.1741	0.880843	0.358151	2.45613	0.0140444	0.119623
ENSMUSG00000027208	Fgf7	protein_coding	2	fibroblast growth factor 7	FGF7	136.896	0.879388	0.325444	2.70453	0.00684005	0.0777145
ENSMUSG00000042428	Mgat3	protein_coding	15	mannoside acetylglucosaminyltransferase 3	MGAT3	242.594	0.879369	0.352895	2.50056	0.0123996	0.11062
ENSMUSG00000028780	Sema3c	protein_coding	5	sema domain, immunoglobulin domain (Ig), short basic domain, secreted, (semaphorin) 3C	SEMA3C	487.001	0.878895	0.303044	2.90348	0.00369044	0.0534424
ENSMUSG00000038463	Olfml2b	protein_coding	1	olfactomedin-like 2B	OLFML2B	527.964	0.878888	0.285619	3.0794	0.0020742	0.0363621
ENSMUSG00000054252	Fgfr3	protein_coding	5	fibroblast growth factor receptor 3	FGFR3	93.7499	0.878735	0.377347	2.34327	0.0191156	0.142722
ENSMUSG00000027656	Wisp2	protein_coding	2	WNT1 inducible signaling pathway protein 2	WISP2	643.248	0.878581	0.3071	2.86491	0.00417127	0.0578406
ENSMUSG00000029449	Rhof	protein_coding	5	ras homolog family member F (in filopodia)	RHOF	184.195	0.878307	0.332827	2.64352	0.00820491	0.086745
ENSMUSG00000034324	Tmem132c	protein_coding	5	transmembrane protein 132C	TMEM132C	37.7907	0.87725	0.400458	2.31997	0.0203424	0.148172
ENSMUSG00000004568	Arhgef18	protein_coding	8	rho/rac guanine nucleotide exchange factor (GEF) 18	ARHGEF18	211.463	0.876374	0.335438	2.61767	0.0088533	0.0904079
ENSMUSG00000051790	Nlgn2	protein_coding	11	neuroligin 2	NLGN2	530.046	0.875955	0.200599	4.36604	1.26522e-05	0.00104395
ENSMUSG00000070423	Olfr558	protein_coding	7	olfactory receptor 558	OR51E1	7.55267	0.875832	0.380542	2.59902	0.00934903	0.0933549
ENSMUSG00000079339	Ifit1bl1	protein_coding	19	interferon induced protein with tetratricpeptide repeats 1B like 1	IFIT1,IFIT1B	39.001	0.875223	0.403485	2.26041	0.023796	0.161767
ENSMUSG00000032041	Tirap	protein_coding	9	toll-interleukin 1 receptor (TIR) domain-containing adaptor protein	TIRAP	214.963	0.875176	0.257715	3.39599	0.000683802	0.0175342
ENSMUSG00000115768	Dpep2nb	protein_coding	8	Dpep2 neighbor		6.12834	0.874902	0.39146	2.37353	0.0176191	0.137353
ENSMUSG00000031343	Gabra3	protein_coding	X	gamma-aminobutyric acid (GABA) A receptor, subunit alpha 3	GABRA3	75.0141	0.873405	0.360974	2.42572	0.0152781	0.126061
ENSMUSG00000026303	Mlph	protein_coding	1	melanophilin	MLPH	376.265	0.873261	0.359804	2.43746	0.0147907	0.1233
ENSMUSG00000038156	Spon1	protein_coding	7	spondin 1, (f-spondin) extracellular matrix protein	SPON1	1490.42	0.872534	0.203199	4.29438	1.75182e-05	0.00132745
ENSMUSG00000007097	Atp1a2	protein_coding	1	ATPase, Na+/K+ transporting, alpha 2 polypeptide	ATP1A2	12.1432	0.87238	0.392274	2.42253	0.0154127	0.126665
ENSMUSG00000103133	Gm37303	TEC	9	predicted gene, 37303		3.49408	0.872071	0.356447	3.09906	0.00194136	0.0344989
ENSMUSG00000102856	Gm37084	TEC	1	predicted gene, 37084		255.948	0.872003	0.266527	3.27185	0.00106847	0.0235863
ENSMUSG00000042743	Sgtb	protein_coding	13	small glutamine-rich tetratricopeptide repeat (TPR)-containing, beta	SGTB	81.0508	0.871605	0.257495	3.38028	0.000724121	0.018187
ENSMUSG00000061740	Cyp2d22	protein_coding	15	cytochrome P450, family 2, subfamily d, polypeptide 22		54.766	0.871408	0.310887	2.79995	0.00511107	0.0656791
ENSMUSG00000029101	Rgs12	protein_coding	5	regulator of G-protein signaling 12	RGS12	179.948	0.871277	0.202363	4.30213	1.69163e-05	0.00129239
ENSMUSG00000036158	Prickle1	protein_coding	15	prickle planar cell polarity protein 1	PRICKLE1	139.856	0.870659	0.289405	3.00873	0.00262342	0.042388
ENSMUSG00000026418	Tnni1	protein_coding	1	troponin I, skeletal, slow 1	TNNI1	4.44082	0.87038	0.376539	2.54826	0.0108262	0.101509
ENSMUSG00000038859	Baiap2l1	protein_coding	5	BAI1-associated protein 2-like 1	BAIAP2L1	500.136	0.870308	0.319787	2.72612	0.00640832	0.0753455
ENSMUSG00000096056	Gm21986	processed_transcript	X	predicted gene 21986		6.14364	0.870221	0.385836	2.45688	0.0140151	0.119518
ENSMUSG00000041801	Phlda3	protein_coding	1	pleckstrin homology like domain, family A, member 3	PHLDA3	230.901	0.870093	0.272091	3.19877	0.00138013	0.0277977
ENSMUSG00000032186	Tmod2	protein_coding	9	tropomodulin 2	TMOD2	33.2878	0.87007	0.399744	2.20885	0.0271853	0.174938
ENSMUSG00000021539	Lect2	protein_coding	13	leukocyte cell-derived chemotaxin 2	LECT2	4.84053	0.870007	0.37486	2.59871	0.00935757	0.0933549
ENSMUSG00000074274	D930028M14Rik	lincRNA	7	RIKEN cDNA D930028M14 gene		5.50891	0.869849	0.398531	2.23735	0.0252638	0.167628
ENSMUSG00000013629	Cad	protein_coding	5	carbamoyl-phosphate synthetase 2, aspartate transcarbamylase, and dihydroorotase	CAD	444.949	0.869402	0.201027	4.32394	1.53267e-05	0.00120059
ENSMUSG00000085091	Egfros	antisense	11	epidermal growth factor receptor, opposite strand		2.98189	0.869388	0.357146	2.99031	0.00278691	0.044335
ENSMUSG00000035429	Ptprh	protein_coding	7	protein tyrosine phosphatase, receptor type, H	PTPRH	41.6565	0.869369	0.403438	2.20235	0.0276408	0.176888
ENSMUSG00000033060	Lmo7	protein_coding	14	LIM domain only 7	LMO7	856.345	0.869094	0.340796	2.55738	0.0105463	0.0999445
ENSMUSG00000036218	Pdzrn4	protein_coding	15	PDZ domain containing RING finger 4	PDZRN4	3.22624	0.868544	0.356585	3.03843	0.00237813	0.0397873
ENSMUSG00000022227	Mcpt1	protein_coding	14	mast cell protease 1		898.698	0.868285	0.390374	2.24959	0.0244753	0.164394
ENSMUSG00000000303	Cdh1	protein_coding	8	cadherin 1	CDH1	3076.26	0.86826	0.26281	3.30564	0.000947607	0.021642
ENSMUSG00000046589	Lrrc8e	protein_coding	8	leucine rich repeat containing 8 family, member E	LRRC8E	20.422	0.867938	0.401264	2.27757	0.0227521	0.158099
ENSMUSG00000087230	Mroh3	protein_coding	1	maestro heat-like repeat family member 3	MROH3P	37.6811	0.867928	0.333675	2.5942	0.00948119	0.0940771
ENSMUSG00000056214	Pard6g	protein_coding	18	par-6 family cell polarity regulator gamma	PARD6G	39.3712	0.86773	0.371365	2.34236	0.0191624	0.142872
ENSMUSG00000063450	Syne2	protein_coding	12	spectrin repeat containing, nuclear envelope 2	SYNE2	934.798	0.867194	0.262541	3.30448	0.000951532	0.0217001
ENSMUSG00000058230	Arhgap35	protein_coding	7	Rho GTPase activating protein 35	ARHGAP35	560.855	0.867058	0.212866	4.07303	4.64045e-05	0.00276253
ENSMUSG00000041372	B4galnt3	protein_coding	6	beta-1,4-N-acetyl-galactosaminyl transferase 3	B4GALNT3	24.9357	0.866994	0.386832	2.52354	0.0116179	0.105833
ENSMUSG00000078532	Nkain1	protein_coding	4	Na+/K+ transporting ATPase interacting 1	NKAIN1	74.4475	0.866627	0.321632	2.69589	0.00702011	0.0788435
ENSMUSG00000007034	Slc44a4	protein_coding	17	solute carrier family 44, member 4	SLC44A4	243.939	0.865848	0.317209	2.73271	0.00628164	0.0745644
ENSMUSG00000018378	Cuedc1	protein_coding	11	CUE domain containing 1	CUEDC1	140.666	0.864522	0.393514	2.2246	0.0261082	0.170795
ENSMUSG00000040703	Cyp2s1	protein_coding	7	cytochrome P450, family 2, subfamily s, polypeptide 1	CYP2S1	118.439	0.864359	0.339174	2.55177	0.0107179	0.10086
ENSMUSG00000020159	Gabrp	protein_coding	11	gamma-aminobutyric acid (GABA) A receptor, pi	GABRP	860.943	0.864023	0.330718	2.61843	0.00883356	0.0904052
ENSMUSG00000073018	Gm1070	lincRNA	6	predicted gene 1070		3.7936	0.863781	0.355041	3.14463	0.00166295	0.0312966
ENSMUSG00000028476	Reck	protein_coding	4	reversion-inducing-cysteine-rich protein with kazal motifs	RECK	73.2081	0.863743	0.35817	2.41663	0.0156648	0.127892
ENSMUSG00000030909	Anks4b	protein_coding	7	ankyrin repeat and sterile alpha motif domain containing 4B	ANKS4B	20.0864	0.863341	0.398411	2.30859	0.0209666	0.15072
ENSMUSG00000030650	Tmc5	protein_coding	7	transmembrane channel-like gene family 5	TMC5	231.469	0.863074	0.356125	2.43207	0.015013	0.124538
ENSMUSG00000027580	Helz2	protein_coding	2	helicase with zinc finger 2, transcriptional coactivator	HELZ2	926.637	0.862872	0.341653	2.53266	0.0113201	0.104274
ENSMUSG00000018566	Slc2a4	protein_coding	11	solute carrier family 2 (facilitated glucose transporter), member 4	SLC2A4	4.34522	0.862438	0.376886	2.51681	0.0118424	0.107141
ENSMUSG00000050965	Prkca	protein_coding	11	protein kinase C, alpha	PRKCA	432.437	0.862424	0.196042	4.39825	1.09128e-05	0.000955644
ENSMUSG00000029438	Bcl7a	protein_coding	5	B cell CLL/lymphoma 7A	BCL7A	44.3328	0.862019	0.40243	2.18634	0.0287908	0.181494
ENSMUSG00000021123	Rdh12	protein_coding	12	retinol dehydrogenase 12	RDH12	19.9211	0.861165	0.399726	2.28638	0.0222318	0.15622
ENSMUSG00000021950	Anxa8	protein_coding	14	annexin A8	ANXA8,ANXA8L1	1213.09	0.861116	0.252992	3.40502	0.000661603	0.0171785
ENSMUSG00000024059	Clip4	protein_coding	17	CAP-GLY domain containing linker protein family, member 4	CLIP4	46.4386	0.861018	0.275635	3.11443	0.00184301	0.0334135
ENSMUSG00000113216	Gm40841	lincRNA	13	predicted gene, 40841		30.737	0.86099	0.401852	2.17604	0.029552	0.184229
ENSMUSG00000039629	Strip2	protein_coding	6	striatin interacting protein 2	STRIP2	30.7125	0.860671	0.360171	2.38467	0.0170946	0.134078
ENSMUSG00000038587	Akap12	protein_coding	10	A kinase (PRKA) anchor protein (gravin) 12	AKAP12	155.171	0.860408	0.290401	2.96326	0.00304403	0.047133
ENSMUSG00000049577	Zfpm1	protein_coding	8	zinc finger protein, multitype 1	ZFPM1	416.303	0.860357	0.300454	2.86627	0.00415344	0.057716
ENSMUSG00000029334	Prkg2	protein_coding	5	protein kinase, cGMP-dependent, type II	PRKG2	412.648	0.858782	0.315065	2.72982	0.00633695	0.0747644
ENSMUSG00000024526	Cidea	protein_coding	18	cell death-inducing DNA fragmentation factor, alpha subunit-like effector A	CIDEA	54.4805	0.858703	0.403168	2.17777	0.0294229	0.183887
ENSMUSG00000051236	Msrb3	protein_coding	10	methionine sulfoxide reductase B3	MSRB3	206.947	0.858153	0.266911	3.21493	0.00130474	0.0269051
ENSMUSG00000024027	Glp1r	protein_coding	17	glucagon-like peptide 1 receptor	GLP1R	18.8644	0.858108	0.392306	2.38666	0.0170024	0.133635
ENSMUSG00000107992	Gm44223	unprocessed_pseudogene	6	predicted gene, 44223		3.38344	0.858013	0.369191	2.72121	0.00650428	0.075977
ENSMUSG00000037942	Crp	protein_coding	1	C-reactive protein, pentraxin-related	CRP	24.1013	0.857712	0.402682	2.22447	0.0261167	0.170795
ENSMUSG00000033420	Antxr1	protein_coding	6	anthrax toxin receptor 1	ANTXR1	847.758	0.857434	0.289866	2.96059	0.0030705	0.047306
ENSMUSG00000026204	Ptprn	protein_coding	1	protein tyrosine phosphatase, receptor type, N	PTPRN	248.141	0.857261	0.318029	2.69936	0.00694733	0.0783579
ENSMUSG00000110540	Gm45743	TEC	8	predicted gene 45743		5.8203	0.857103	0.369639	2.70298	0.00687202	0.0777371
ENSMUSG00000041343	Ankrd42	protein_coding	7	ankyrin repeat domain 42	ANKRD42	25.3819	0.857087	0.402986	2.15969	0.0307967	0.188807
ENSMUSG00000030353	Tead4	protein_coding	6	TEA domain family member 4	TEAD4	51.283	0.85683	0.336748	2.54085	0.0110582	0.102709
ENSMUSG00000113047	Gm47469	lincRNA	13	predicted gene, 47469		4.30463	0.856595	0.384683	2.34388	0.0190843	0.142722
ENSMUSG00000041559	Fmod	protein_coding	1	fibromodulin	FMOD	50.2503	0.856071	0.369054	2.32556	0.0200419	0.147066
ENSMUSG00000029075	Tnfrsf4	protein_coding	4	tumor necrosis factor receptor superfamily, member 4	TNFRSF4	75.1926	0.855746	0.359237	2.39013	0.0168425	0.133055
ENSMUSG00000002324	Rec8	protein_coding	14	REC8 meiotic recombination protein	REC8	34.7113	0.855534	0.399191	2.17369	0.0297282	0.184583
ENSMUSG00000032289	Thsd4	protein_coding	9	thrombospondin, type I, domain containing 4	THSD4	155.113	0.854941	0.370522	2.3187	0.0204114	0.148221
ENSMUSG00000061603	Akap6	protein_coding	12	A kinase (PRKA) anchor protein 6	AKAP6	4.50432	0.854113	0.375307	2.52709	0.0115011	0.10513
ENSMUSG00000052544	St6galnac3	protein_coding	3	ST6 (alpha-N-acetyl-neuraminyl-2,3-beta-galactosyl-1,3)-N-acetylgalactosaminide alpha-2,6-sialyltransferase 3	ST6GALNAC3	4.94314	0.853757	0.382648	2.41336	0.0158063	0.128471
ENSMUSG00000094840	Muc3a	protein_coding	5	mucin 3A, cell surface associated	MUC3A	26.1753	0.852994	0.403728	2.14958	0.0315886	0.191447
ENSMUSG00000022791	Tnk2	protein_coding	16	tyrosine kinase, non-receptor, 2	TNK2	555.539	0.852479	0.244006	3.49423	0.000475427	0.0134753
ENSMUSG00000070336	Fbxo47	protein_coding	11	F-box protein 47	FBXO47	3.44715	0.8524	0.368693	2.71833	0.00656122	0.0762736
ENSMUSG00000033955	Tnks1bp1	protein_coding	2	tankyrase 1 binding protein 1	TNKS1BP1	1083.24	0.852052	0.196783	4.32995	1.49142e-05	0.00117822
ENSMUSG00000075254	Heg1	protein_coding	16	heart development protein with EGF-like domains 1	HEG1	624.288	0.851429	0.200042	4.25594	2.08176e-05	0.00149798
ENSMUSG00000035578	Iqcg	protein_coding	16	IQ motif containing G	IQCG	15.5134	0.85093	0.404238	2.14357	0.032067	0.192661
ENSMUSG00000031972	Acta1	protein_coding	8	actin, alpha 1, skeletal muscle	ACTA1	13.957	0.850489	0.395066	2.2997	0.0214651	0.153195
ENSMUSG00000031551	Ido1	protein_coding	8	indoleamine 2,3-dioxygenase 1	IDO1	16.5958	0.85023	0.392808	2.35202	0.0186719	0.141247
ENSMUSG00000022332	Khdrbs3	protein_coding	15	KH domain containing, RNA binding, signal transduction associated 3	KHDRBS3	35.5369	0.849802	0.402814	2.208	0.027244	0.175194
ENSMUSG00000050359	Sprr1a	protein_coding	3	small proline-rich protein 1A	SPRR1A	941.454	0.849788	0.341542	2.49531	0.0125846	0.111732
ENSMUSG00000105962	Gm42432	TEC	9	predicted gene 42432		3.22904	0.849569	0.368215	2.67452	0.00748359	0.0819179
ENSMUSG00000002228	Ppm1j	protein_coding	3	protein phosphatase 1J	PPM1J	40.3115	0.849083	0.395044	2.17284	0.0297927	0.18486
ENSMUSG00000075031	Hist1h2bb	protein_coding	13	histone cluster 1, H2bb	HIST1H2BB	3.14217	0.849078	0.354564	2.99048	0.00278536	0.044335
ENSMUSG00000002289	Angptl4	protein_coding	17	angiopoietin-like 4	ANGPTL4	773.356	0.848925	0.257863	3.29347	0.000989602	0.0223775
ENSMUSG00000023079	Gtf2ird1	protein_coding	5	general transcription factor II I repeat domain-containing 1	GTF2IRD1	389.158	0.848826	0.221963	3.82371	0.000131461	0.00581889
ENSMUSG00000045314	Sowahb	protein_coding	5	sosondowah ankyrin repeat domain family member B	SOWAHB	71.8711	0.84856	0.350149	2.42694	0.0152268	0.125806
ENSMUSG00000101211	Gm28818	lincRNA	1	predicted gene 28818		4.16504	0.848384	0.376513	2.47174	0.0134456	0.116426
ENSMUSG00000026573	Xcl1	protein_coding	1	chemokine (C motif) ligand 1	XCL1,XCL2	20.3222	0.848271	0.398625	2.26605	0.0234482	0.160292
ENSMUSG00000040434	Large2	protein_coding	2	LARGE xylosyl- and glucuronyltransferase 2	LARGE2	29.4412	0.847914	0.403279	2.1446	0.0319847	0.192572
ENSMUSG00000032278	Paqr5	protein_coding	9	progestin and adipoQ receptor family member V	PAQR5	134.226	0.847552	0.326769	2.59611	0.00942863	0.0937388
ENSMUSG00000034209	Rasl10a	protein_coding	11	RAS-like, family 10, member A	RASL10A	6.64901	0.847515	0.387256	2.37129	0.017726	0.137591
ENSMUSG00000000915	Hip1r	protein_coding	5	huntingtin interacting protein 1 related	HIP1R	389.55	0.847454	0.335183	2.53402	0.0112764	0.104049
ENSMUSG00000001986	Gria3	protein_coding	X	glutamate receptor, ionotropic, AMPA3 (alpha 3)	GRIA3	65.5633	0.846927	0.39709	2.15705	0.0310014	0.189357
ENSMUSG00000002578	Ikzf4	protein_coding	10	IKAROS family zinc finger 4	IKZF4	32.9561	0.846864	0.39789	2.15477	0.03118	0.190101
ENSMUSG00000045180	Shroom2	protein_coding	X	shroom family member 2	SHROOM2	52.7765	0.846542	0.403255	2.14481	0.0319679	0.192572
ENSMUSG00000030866	Ern2	protein_coding	7	endoplasmic reticulum (ER) to nucleus signalling 2	ERN2	122.544	0.846146	0.378945	2.24552	0.0247345	0.165715
ENSMUSG00000005958	Ephb3	protein_coding	16	Eph receptor B3	EPHB3	148.212	0.84475	0.375258	2.26425	0.0235589	0.160857
ENSMUSG00000025467	Prap1	protein_coding	7	proline-rich acidic protein 1	PRAP1	26.8243	0.844629	0.398708	2.24344	0.0248684	0.166088
ENSMUSG00000048251	Bcl11b	protein_coding	12	B cell leukemia/lymphoma 11B	BCL11B	43.3548	0.844627	0.404175	2.14577	0.0318916	0.192369
ENSMUSG00000031112	Stk26	protein_coding	X	serine/threonine kinase 26	STK26	62.2721	0.844429	0.340068	2.486	0.0129189	0.113438
ENSMUSG00000022015	Tnfsf11	protein_coding	14	tumor necrosis factor (ligand) superfamily, member 11	TNFSF11	48.24	0.843573	0.354951	2.37918	0.0173514	0.135747
ENSMUSG00000010154	Spire2	protein_coding	8	spire type actin nucleation factor 2	SPIRE2	75.7551	0.84353	0.314694	2.67987	0.00736508	0.0813981
ENSMUSG00000048376	F2r	protein_coding	13	coagulation factor II (thrombin) receptor	F2R	923.54	0.843301	0.295632	2.85553	0.0042965	0.0589103
ENSMUSG00000022512	Cldn1	protein_coding	16	claudin 1	CLDN1	26.5683	0.841735	0.400754	2.21716	0.0266121	0.172565
ENSMUSG00000038495	Otud7b	protein_coding	3	OTU domain containing 7B	OTUD7B	449.101	0.841717	0.228006	3.69144	0.000222984	0.00817575
ENSMUSG00000027016	Zfp385b	protein_coding	2	zinc finger protein 385B	ZNF385B	11.6027	0.841628	0.38554	2.42074	0.015489	0.127067
ENSMUSG00000031616	Ednra	protein_coding	8	endothelin receptor type A	EDNRA	91.0976	0.841567	0.31071	2.70875	0.00675364	0.0773005
ENSMUSG00000039004	Bmp6	protein_coding	13	bone morphogenetic protein 6	BMP6	20.332	0.841458	0.401732	2.12656	0.0334568	0.198193
ENSMUSG00000003153	Slc2a3	protein_coding	6	solute carrier family 2 (facilitated glucose transporter), member 3	SLC2A3	174.233	0.841329	0.211811	3.96921	7.211e-05	0.00376045
ENSMUSG00000040543	Pitpnm3	protein_coding	11	PITPNM family member 3	PITPNM3	40.1716	0.841098	0.402647	2.12419	0.0336543	0.19876
ENSMUSG00000025650	Col7a1	protein_coding	9	collagen, type VII, alpha 1	COL7A1	1045.22	0.840627	0.379927	2.22921	0.0257999	0.16997
ENSMUSG00000030630	Fah	protein_coding	7	fumarylacetoacetate hydrolase	FAH	96.6889	0.840612	0.388478	2.18469	0.0289115	0.18207
ENSMUSG00000103697	Gm38020	TEC	X	predicted gene, 38020		3.27434	0.840151	0.353158	3.01025	0.00261031	0.0422866
ENSMUSG00000020121	Srgap1	protein_coding	10	SLIT-ROBO Rho GTPase activating protein 1	SRGAP1	93.9509	0.839525	0.331218	2.53687	0.0111848	0.103358
ENSMUSG00000020439	Smtn	protein_coding	11	smoothelin	SMTN	305.078	0.839353	0.224627	3.73584	0.000187088	0.00731218
ENSMUSG00000023224	Serping1	protein_coding	2	serine (or cysteine) peptidase inhibitor, clade G, member 1	SERPING1	3601.78	0.839137	0.255285	3.28864	0.00100673	0.0225723
ENSMUSG00000082515	Gm12902	processed_pseudogene	4	predicted gene 12902		26.9028	0.838827	0.336861	2.48262	0.013042	0.11421
ENSMUSG00000028082	Sh3d19	protein_coding	3	SH3 domain protein D19	SH3D19	778.347	0.838743	0.211527	3.96523	7.33265e-05	0.00380253
ENSMUSG00000038143	Stox2	protein_coding	8	storkhead box 2	STOX2	66.1764	0.838725	0.350084	2.39884	0.0164472	0.13133
ENSMUSG00000030249	Abcc9	protein_coding	6	ATP-binding cassette, sub-family C (CFTR/MRP), member 9	ABCC9	136.836	0.837781	0.313932	2.67064	0.00757077	0.082405
ENSMUSG00000035131	Brinp3	protein_coding	1	bone morphogenetic protein/retinoic acid inducible neural specific 3	BRINP3	26.3181	0.837696	0.402457	2.11283	0.0346153	0.201896
ENSMUSG00000032062	2310030G06Rik	protein_coding	9	RIKEN cDNA 2310030G06 gene	C11orf52	28.0064	0.837034	0.394773	2.14089	0.0322826	0.193456
ENSMUSG00000055114	Anxa13	processed_transcript	15	annexin A13	ANXA13	614.774	0.836501	0.323309	2.59198	0.00954249	0.0943827
ENSMUSG00000055003	Lrtm2	protein_coding	6	leucine-rich repeats and transmembrane domains 2	LRTM2	2.94912	0.836331	0.353405	2.93312	0.00335575	0.0503497
ENSMUSG00000002033	Cd3g	protein_coding	9	CD3 antigen, gamma polypeptide	CD3G	41.888	0.835988	0.402007	2.11901	0.0340899	0.200239
ENSMUSG00000022114	Spry2	protein_coding	14	sprouty RTK signaling antagonist 2	SPRY2	374.532	0.835752	0.290667	2.87764	0.00400659	0.0563077
ENSMUSG00000058626	Capn11	protein_coding	17	calpain 11	CAPN11	30.637	0.835524	0.396017	2.26834	0.0233084	0.159794
ENSMUSG00000029442	Wdr66	protein_coding	5	WD repeat domain 66	WDR66	14.5833	0.834481	0.401147	2.18012	0.0292489	0.183255
ENSMUSG00000054622	D730045B01Rik	lincRNA	5	RIKEN cDNA D730045B01 gene		4.21471	0.83447	0.374623	2.46238	0.0138017	0.118351
ENSMUSG00000026586	Prrx1	protein_coding	1	paired related homeobox 1	PRRX1	670.87	0.834442	0.316819	2.63789	0.00834242	0.0875218
ENSMUSG00000037600	Kdf1	protein_coding	4	keratinocyte differentiation factor 1	KDF1	24.032	0.833887	0.402547	2.10322	0.0354468	0.205133
ENSMUSG00000112640	Gm32687	protein_coding	10	predicted gene, 32687	ZNF433	2.98931	0.833734	0.353077	2.93479	0.00333768	0.050214
ENSMUSG00000026589	Sec16b	protein_coding	1	SEC16 homolog B (S. cerevisiae)	SEC16B	187.817	0.833162	0.294465	2.82979	0.00465779	0.0619426
ENSMUSG00000085766	2810430I11Rik	processed_transcript	2	RIKEN cDNA 2810430I11 gene		2.74732	0.832685	0.353413	2.88297	0.00393939	0.0558796
ENSMUSG00000038515	Grtp1	protein_coding	8	GH regulated TBC protein 1	GRTP1	58.973	0.832579	0.36069	2.31158	0.0208007	0.150233
ENSMUSG00000025075	Habp2	protein_coding	19	hyaluronic acid binding protein 2	HABP2	133.179	0.832089	0.362328	2.30465	0.0211864	0.151922
ENSMUSG00000102222	Pcdhga10	protein_coding	18	protocadherin gamma subfamily A, 10	PCDHGA10	17.1621	0.831906	0.381432	2.17447	0.0296698	0.184416
ENSMUSG00000059921	Unc5c	protein_coding	3	unc-5 netrin receptor C	UNC5C	25.609	0.831789	0.403872	2.10089	0.0356503	0.205375
ENSMUSG00000053964	Lgals4	protein_coding	7	lectin, galactose binding, soluble 4	LGALS4	2078.41	0.831468	0.324511	2.5672	0.0102522	0.0981687
ENSMUSG00000053702	Nebl	protein_coding	2	nebulette	NEBL	110.656	0.831152	0.337399	2.46663	0.0136392	0.117663
ENSMUSG00000073802	Cdkn2b	protein_coding	4	cyclin dependent kinase inhibitor 2B	CDKN2B	191.269	0.830982	0.332456	2.50405	0.0122782	0.109959
ENSMUSG00000032531	Amotl2	protein_coding	9	angiomotin-like 2	AMOTL2	452.599	0.83058	0.233276	3.56055	0.000370076	0.0117044
ENSMUSG00000029716	Tfr2	protein_coding	5	transferrin receptor 2	TFR2	83.8041	0.830456	0.284218	2.91949	0.00350601	0.0519466
ENSMUSG00000030231	Plekha5	protein_coding	6	pleckstrin homology domain containing, family A member 5	PLEKHA5	369.522	0.830442	0.249703	3.32581	0.000881612	0.0204589
ENSMUSG00000028601	Echdc2	protein_coding	4	enoyl Coenzyme A hydratase domain containing 2	ECHDC2	283.425	0.830107	0.303464	2.73773	0.00618643	0.0736698
ENSMUSG00000000544	Gpa33	protein_coding	1	glycoprotein A33 (transmembrane)	GPA33	128.819	0.829582	0.350793	2.37018	0.0177796	0.137681
ENSMUSG00000017688	Hnf4g	protein_coding	3	hepatocyte nuclear factor 4, gamma	HNF4G	16.0102	0.829295	0.400494	2.16054	0.0307311	0.188727
ENSMUSG00000031239	Itm2a	protein_coding	X	integral membrane protein 2A	ITM2A	309.184	0.828566	0.32402	2.56149	0.0104224	0.0991762
ENSMUSG00000029153	Ociad2	protein_coding	5	OCIA domain containing 2	OCIAD2	322.302	0.82843	0.24735	3.34945	0.000809732	0.0195611
ENSMUSG00000023232	Serinc2	protein_coding	4	serine incorporator 2	SERINC2	339.091	0.828082	0.306317	2.70602	0.00680957	0.0775505
ENSMUSG00000020357	Flt4	protein_coding	11	FMS-like tyrosine kinase 4	FLT4	37.2406	0.827876	0.40099	2.09972	0.0357531	0.205797
ENSMUSG00000073386	9830107B12Rik	protein_coding	17	RIKEN cDNA 9830107B12 gene		10.1922	0.827563	0.400752	2.15498	0.0311632	0.190061
ENSMUSG00000030401	Rtn2	protein_coding	7	reticulon 2 (Z-band associated protein)	RTN2	20.0287	0.827497	0.404161	2.09906	0.0358115	0.205797
ENSMUSG00000026678	Rgs5	protein_coding	1	regulator of G-protein signaling 5	RGS5	908.575	0.82678	0.322117	2.57132	0.0101311	0.0977061
ENSMUSG00000055373	Fut9	protein_coding	4	fucosyltransferase 9	FUT9	48.0064	0.826404	0.344786	2.39581	0.0165836	0.132021
ENSMUSG00000041189	Chrnb1	protein_coding	11	cholinergic receptor, nicotinic, beta polypeptide 1 (muscle)	CHRNB1	218.487	0.826117	0.31776	2.60275	0.00924798	0.0929555
ENSMUSG00000005836	Gata6	protein_coding	18	GATA binding protein 6	GATA6	248.397	0.825802	0.334341	2.475	0.0133237	0.115614
ENSMUSG00000024501	Dpysl3	protein_coding	18	dihydropyrimidinase-like 3	DPYSL3	756.6	0.825764	0.162748	5.07319	3.91192e-07	8.34767e-05
ENSMUSG00000034040	Galnt17	protein_coding	5	polypeptide N-acetylgalactosaminyltransferase 17	GALNT17	97.7267	0.825349	0.320334	2.57627	0.00998718	0.0967417
ENSMUSG00000052727	Map1b	protein_coding	13	microtubule-associated protein 1B	MAP1B	490.72	0.824642	0.267142	3.08796	0.00201535	0.0355994
ENSMUSG00000035305	Ror1	protein_coding	4	receptor tyrosine kinase-like orphan receptor 1	ROR1	87.9174	0.824421	0.346297	2.38502	0.0170781	0.134004
ENSMUSG00000029126	Nsg1	protein_coding	5	neuron specific gene family member 1	NSG1	128.34	0.8242	0.311084	2.65074	0.00803152	0.0855942
ENSMUSG00000113527	Gm48079	lincRNA	12	predicted gene, 48079		9.76229	0.823841	0.396614	2.20408	0.027519	0.176413
ENSMUSG00000035775	Krt20	protein_coding	11	keratin 20	KRT20	1135.15	0.823619	0.276628	2.97925	0.00288959	0.0453852
ENSMUSG00000029260	Ugt2b34	protein_coding	5	UDP glucuronosyltransferase 2 family, polypeptide B34	UGT2B10	599.998	0.823529	0.350509	2.35718	0.0184142	0.140257
ENSMUSG00000009628	Tex15	protein_coding	8	testis expressed gene 15	TEX15	3.04519	0.822904	0.351591	2.93379	0.00334846	0.0503354
ENSMUSG00000036745	Ttll7	protein_coding	3	tubulin tyrosine ligase-like family, member 7	TTLL7	133.498	0.822901	0.300292	2.74114	0.00612271	0.0731926
ENSMUSG00000037994	Slc9b2	protein_coding	3	solute carrier family 9, subfamily B (NHA2, cation proton antiporter 2), member 2	SLC9B2	16.0259	0.822763	0.401	2.13245	0.0329695	0.196368
ENSMUSG00000051022	Hs3st1	protein_coding	5	heparan sulfate (glucosamine) 3-O-sulfotransferase 1	HS3ST1	428.31	0.822419	0.335937	2.45353	0.0141461	0.120083
ENSMUSG00000060093	Hist1h4a	protein_coding	13	histone cluster 1, H4a	HIST2H4B	10.9021	0.822376	0.395516	2.21769	0.0265759	0.172472
ENSMUSG00000111345	Gm48562	TEC	9	predicted gene, 48562		3.34557	0.82206	0.36557	2.66123	0.00778561	0.0840348
ENSMUSG00000022037	Clu	protein_coding	14	clusterin	CLU	40153.2	0.821814	0.295119	2.78774	0.00530766	0.0667309
ENSMUSG00000022075	Rhobtb2	protein_coding	14	Rho-related BTB domain containing 2	RHOBTB2	209.243	0.821786	0.223349	3.67807	0.000235008	0.00848817
ENSMUSG00000038763	Alpk3	protein_coding	7	alpha-kinase 3	ALPK3	3.19864	0.821165	0.366251	2.63366	0.00844704	0.0878943
ENSMUSG00000030281	Il17rc	protein_coding	6	interleukin 17 receptor C	IL17RC	139.498	0.820428	0.279279	2.93739	0.00330982	0.0500382
ENSMUSG00000035451	Foxa1	protein_coding	12	forkhead box A1	FOXA1	80.331	0.819337	0.349763	2.34735	0.0189077	0.142099
ENSMUSG00000057604	Lmcd1	protein_coding	6	LIM and cysteine-rich domains 1	LMCD1	118.627	0.819219	0.26352	3.10665	0.00189221	0.0339737
ENSMUSG00000027546	Atp9a	protein_coding	2	ATPase, class II, type 9A	ATP9A	556.167	0.819211	0.28374	2.88893	0.00386554	0.0552028
ENSMUSG00000033508	Asprv1	protein_coding	6	aspartic peptidase, retroviral-like 1	ASPRV1	29.4449	0.8192	0.403694	2.07765	0.037742	0.21207
ENSMUSG00000031538	Plat	protein_coding	8	plasminogen activator, tissue	PLAT	2318.18	0.818886	0.213889	3.82914	0.000128591	0.00575249
ENSMUSG00000021234	Fam161b	protein_coding	12	family with sequence similarity 161, member B	FAM161B	14.1638	0.81856	0.393177	2.24284	0.0249072	0.166107
ENSMUSG00000029633	Gm5578	processed_pseudogene	6	predicted pseudogene 5578		15.8406	0.818517	0.4016	2.05771	0.0396175	0.218266
ENSMUSG00000114926	Gm2379	lincRNA	13	predicted gene 2379		8.98686	0.818488	0.381116	2.41197	0.0158664	0.128797
ENSMUSG00000115220	AC154760.1	lincRNA	14	novel transcript		4.28798	0.818398	0.349439	3.14692	0.00165	0.0312449
ENSMUSG00000042842	Serpinb6b	protein_coding	13	serine (or cysteine) peptidase inhibitor, clade B, member 6b	SERPINB6	592.877	0.817827	0.311311	2.63059	0.00852374	0.0881087
ENSMUSG00000039476	Prrx2	protein_coding	2	paired related homeobox 2	PRRX2	123.351	0.817507	0.318201	2.57194	0.0101129	0.0975813
ENSMUSG00000041548	Hspb8	protein_coding	5	heat shock protein 8	HSPB8	200.057	0.817359	0.306114	2.67246	0.00752975	0.082181
ENSMUSG00000038530	Rgs4	protein_coding	1	regulator of G-protein signaling 4	RGS4	70.7984	0.816956	0.326108	2.50678	0.0121836	0.109535
ENSMUSG00000063011	Msln	protein_coding	17	mesothelin	MSLN	2698.4	0.816872	0.262639	3.11191	0.00185882	0.0336345
ENSMUSG00000047686	Rtl3	protein_coding	X	retrotransposon Gag like 3	RTL3	9.10597	0.816867	0.38611	2.33082	0.0197627	0.146115
ENSMUSG00000047719	Ubiad1	protein_coding	4	UbiA prenyltransferase domain containing 1	UBIAD1	100.639	0.816519	0.250501	3.25758	0.00112368	0.0244849
ENSMUSG00000047146	Tet1	protein_coding	10	tet methylcytosine dioxygenase 1	TET1	4.87281	0.816477	0.379058	2.35074	0.0187361	0.141247
ENSMUSG00000034177	Rnf43	protein_coding	11	ring finger protein 43	RNF43	68.4213	0.816284	0.40273	2.06705	0.0387293	0.215724
ENSMUSG00000022074	Tnfrsf10b	protein_coding	14	tumor necrosis factor receptor superfamily, member 10b	TNFRSF10A,TNFRSF10B,TNFRSF10C,TNFRSF10D	149.754	0.816178	0.308061	2.65094	0.00802691	0.0855942
ENSMUSG00000031098	Syt8	protein_coding	7	synaptotagmin VIII	SYT8	185.148	0.815782	0.304011	2.68509	0.00725098	0.0806558
ENSMUSG00000031312	Itgb1bp2	protein_coding	X	integrin beta 1 binding protein 2	ITGB1BP2	4.95771	0.815517	0.378803	2.35697	0.018425	0.140257
ENSMUSG00000039410	Prdm16	protein_coding	4	PR domain containing 16	PRDM16	27.2906	0.815255	0.400092	2.06289	0.0391227	0.216874
ENSMUSG00000031841	Cdh13	protein_coding	8	cadherin 13	CDH13	387.353	0.815019	0.252512	3.22785	0.00124724	0.0261934
ENSMUSG00000032085	Tagln	protein_coding	9	transgelin	TAGLN	750.313	0.814758	0.304029	2.683	0.0072965	0.0809196
ENSMUSG00000035547	Capn5	protein_coding	7	calpain 5	CAPN5	468.137	0.814713	0.22504	3.62	0.000294605	0.00999878
ENSMUSG00000042104	Uggt2	protein_coding	14	UDP-glucose glycoprotein glucosyltransferase 2	UGGT2	101.463	0.814556	0.319811	2.54779	0.0108408	0.101519
ENSMUSG00000001036	Epn2	protein_coding	11	epsin 2	EPN2	278.181	0.814309	0.206191	3.94783	7.88624e-05	0.00405563
ENSMUSG00000099034	2810039B14Rik	transcribed_unitary_pseudogene	15	RIKEN cDNA 2810039B14 gene		3.7059	0.814165	0.376013	2.35459	0.0185429	0.140708
ENSMUSG00000054203	Ifi205	protein_coding	1	interferon activated gene 205	IFI16	720.604	0.814065	0.267517	3.0445	0.00233067	0.0393668
ENSMUSG00000050390	C77080	protein_coding	4	expressed sequence C77080	KIAA1522	849.621	0.814021	0.296396	2.74902	0.00597733	0.0722456
ENSMUSG00000021070	Bdkrb2	protein_coding	12	bradykinin receptor, beta 2	BDKRB2	17.5289	0.813966	0.398636	2.16031	0.0307484	0.188771
ENSMUSG00000027438	Napb	protein_coding	2	N-ethylmaleimide sensitive fusion protein attachment protein beta	NAPB	52.532	0.813741	0.303356	2.67768	0.00741343	0.0815346
ENSMUSG00000047230	Cldn2	protein_coding	X	claudin 2	CLDN2	808.717	0.813523	0.308388	2.64129	0.0082591	0.0870206
ENSMUSG00000019278	Dpep1	protein_coding	8	dipeptidase 1 (renal)	DPEP1	259.273	0.812841	0.335359	2.4287	0.0151532	0.125495
ENSMUSG00000036103	Colec12	protein_coding	18	collectin sub-family member 12	COLEC12	547.339	0.812363	0.229877	3.53387	0.00040953	0.0123328
ENSMUSG00000050201	Otop2	protein_coding	11	otopetrin 2	OTOP2	27.5027	0.811508	0.400694	2.05134	0.0402336	0.219881
ENSMUSG00000037202	Prf1	protein_coding	10	perforin 1 (pore forming protein)	PRF1	3.42165	0.811508	0.349548	2.99331	0.00275969	0.0440909
ENSMUSG00000089728	Clec2f	transcribed_unprocessed_pseudogene	6	C-type lectin domain family 2, member f	CLEC2A	14.1559	0.811413	0.398327	2.15129	0.0314534	0.191265
ENSMUSG00000032091	Tmprss4	protein_coding	9	transmembrane protease, serine 4	TMPRSS4	323.643	0.810988	0.320817	2.5311	0.0113707	0.104452
ENSMUSG00000053399	Adamts18	protein_coding	8	a disintegrin-like and metallopeptidase (reprolysin type) with thrombospondin type 1 motif, 18	ADAMTS18	6.29811	0.810304	0.379448	2.37374	0.0176089	0.137353
ENSMUSG00000033389	Arhgap44	protein_coding	11	Rho GTPase activating protein 44	ARHGAP44	179.551	0.810225	0.308908	2.6242	0.00868537	0.0892329
ENSMUSG00000026068	Il18rap	protein_coding	1	interleukin 18 receptor accessory protein	IL18RAP	251.653	0.810131	0.287589	2.81788	0.00483425	0.063212
ENSMUSG00000063160	Numbl	protein_coding	7	numb-like	NUMBL	274.738	0.809729	0.232649	3.47987	0.000501656	0.0139004
ENSMUSG00000028782	Adgrb2	protein_coding	4	adhesion G protein-coupled receptor B2	ADGRB2	3.26958	0.809082	0.364716	2.62595	0.00864083	0.0891167
ENSMUSG00000030255	Sspn	protein_coding	6	sarcospan	SSPN	60.0384	0.808994	0.366654	2.21286	0.0269071	0.17387
ENSMUSG00000029361	Nos1	protein_coding	5	nitric oxide synthase 1, neuronal	NOS1	3.8302	0.808785	0.374637	2.36639	0.0179624	0.1386
ENSMUSG00000041773	Enc1	protein_coding	13	ectodermal-neural cortex 1	ENC1	1175.28	0.808387	0.181236	4.46031	8.18426e-06	0.000787258
ENSMUSG00000103285	Gm37274	TEC	2	predicted gene, 37274		19.0199	0.808374	0.404202	2.03947	0.0414035	0.223277
ENSMUSG00000022469	Rapgef3	protein_coding	15	Rap guanine nucleotide exchange factor (GEF) 3	RAPGEF3	42.1463	0.808321	0.330046	2.44688	0.0144099	0.121489
ENSMUSG00000006777	Krt23	protein_coding	11	keratin 23	KRT23	216.77	0.807918	0.31477	2.56955	0.0101832	0.0978525
ENSMUSG00000017639	Rab11fip4	protein_coding	11	RAB11 family interacting protein 4 (class II)	RAB11FIP4	101.382	0.807097	0.355845	2.27404	0.0229634	0.1586
ENSMUSG00000086206	Gm13783	processed_transcript	2	predicted gene 13783		12.0407	0.806472	0.399007	2.12364	0.0337006	0.198935
ENSMUSG00000000120	Ngfr	protein_coding	11	nerve growth factor receptor (TNFR superfamily, member 16)	NGFR	3.84874	0.806325	0.373714	2.37125	0.0177279	0.137591
ENSMUSG00000112398	9230102K24Rik	lincRNA	10	RIKEN cDNA 9230102K24 gene		5.90174	0.806216	0.372546	2.45613	0.0140442	0.119623
ENSMUSG00000042246	Tmc7	protein_coding	7	transmembrane channel-like gene family 7	TMC7	47.8507	0.806154	0.311161	2.58787	0.00965713	0.0949601
ENSMUSG00000020396	Nefh	protein_coding	11	neurofilament, heavy polypeptide	NEFH	2.90992	0.806043	0.349758	2.88037	0.00397214	0.0560782
ENSMUSG00000004558	Ndrg2	protein_coding	14	N-myc downstream regulated gene 2	NDRG2	120.508	0.805505	0.266288	3.02417	0.00249315	0.0410489
ENSMUSG00000076490	Trbc1	TR_C_gene	6	T cell receptor beta, constant region 1		17.9923	0.805353	0.393759	2.20332	0.0275723	0.176571
ENSMUSG00000108799	Glud-ps	processed_pseudogene	7	glutamate dehydrogenase, pseudogene		7.00464	0.80529	0.401069	2.06521	0.0389031	0.216133
ENSMUSG00000018417	Myo1b	protein_coding	1	myosin IB	MYO1B	624.282	0.805041	0.188266	4.27551	1.90698e-05	0.00142181
ENSMUSG00000054206	Gzmm	protein_coding	10	granzyme M (lymphocyte met-ase 1)	GZMM	18.6808	0.805028	0.401036	2.10363	0.0354108	0.205053
ENSMUSG00000048949	Gm6206	processed_pseudogene	X	predicted pseudogene 6206		9.27465	0.804744	0.400774	2.01846	0.0435436	0.229134
ENSMUSG00000025348	Itga7	protein_coding	10	integrin alpha 7	ITGA7	92.334	0.803647	0.3472	2.31836	0.0204297	0.148221
ENSMUSG00000028572	Hook1	protein_coding	4	hook microtubule tethering protein 1	HOOK1	220.928	0.803439	0.340323	2.36562	0.018	0.138732
ENSMUSG00000046804	Phgr1	protein_coding	2	proline/histidine/glycine-rich 1	PHGR1	49.4684	0.803135	0.403395	2.03306	0.0420469	0.225078
ENSMUSG00000003352	Cacnb3	protein_coding	15	calcium channel, voltage-dependent, beta 3 subunit	CACNB3	279.625	0.802919	0.286913	2.79968	0.00511534	0.0656791
ENSMUSG00000034435	Tmem30b	protein_coding	12	transmembrane protein 30B	TMEM30B	13.437	0.802698	0.399756	2.10715	0.0351043	0.203851
ENSMUSG00000005973	Rcn1	protein_coding	2	reticulocalbin 1	RCN1	768.812	0.802548	0.252369	3.181	0.00146766	0.0290334
ENSMUSG00000043079	Synpo	protein_coding	18	synaptopodin	SYNPO	393.478	0.801871	0.253503	3.16324	0.00156024	0.03011
ENSMUSG00000025207	Sema4g	protein_coding	19	sema domain, immunoglobulin domain (Ig), transmembrane domain (TM) and short cytoplasmic domain, (semaphorin) 4G	SEMA4G	384.844	0.801659	0.320365	2.50577	0.0122184	0.109794
ENSMUSG00000000693	Loxl3	protein_coding	6	lysyl oxidase-like 3	LOXL3	637.722	0.801606	0.258462	3.10233	0.00192006	0.0342268
ENSMUSG00000026185	Igfbp5	protein_coding	1	insulin-like growth factor binding protein 5	IGFBP5	1076.55	0.801425	0.387843	2.08551	0.0370232	0.209299
ENSMUSG00000021182	Ccdc88c	protein_coding	12	coiled-coil domain containing 88C	CCDC88C	196.652	0.800893	0.364395	2.20688	0.0273228	0.175533
ENSMUSG00000036957	Lrfn3	protein_coding	7	leucine rich repeat and fibronectin type III domain containing 3	LRFN3	11.1619	0.800679	0.397635	2.10164	0.035585	0.205282
ENSMUSG00000042377	Fam83g	protein_coding	11	family with sequence similarity 83, member G	FAM83G	165.62	0.800491	0.352898	2.27463	0.0229279	0.158576
ENSMUSG00000034675	Dbn1	protein_coding	13	drebrin 1	DBN1	431.143	0.800489	0.273917	2.9237	0.00345901	0.0514556
ENSMUSG00000026640	Plxna2	protein_coding	1	plexin A2	PLXNA2	219.084	0.800073	0.294423	2.71874	0.0065531	0.0762722
ENSMUSG00000031595	Pdgfrl	protein_coding	8	platelet-derived growth factor receptor-like	PDGFRL	106.01	0.799853	0.259642	3.07886	0.00207791	0.0363928
ENSMUSG00000021047	Nova1	protein_coding	12	neuro-oncological ventral antigen 1	NOVA1	98.7786	0.799725	0.303656	2.63378	0.00844398	0.0878943
ENSMUSG00000020651	Slc26a4	protein_coding	12	solute carrier family 26, member 4	SLC26A4	2.65704	0.799653	0.349521	2.81254	0.00491525	0.0638266
ENSMUSG00000029122	Evc	protein_coding	5	EvC ciliary complex subunit 1	EVC	52.4284	0.799633	0.404066	2.02833	0.0425267	0.22648
ENSMUSG00000106925	Gm20072	processed_pseudogene	5	predicted gene, 20072		4.05091	0.799523	0.382273	2.2152	0.0267461	0.173143
ENSMUSG00000112545	1300014J16Rik	lincRNA	12	RIKEN cDNA 1300014J16 gene		14.3465	0.799502	0.40422	2.03027	0.042329	0.225989
ENSMUSG00000108465	Gm45110	TEC	7	predicted gene 45110		3.44279	0.799116	0.362375	2.64559	0.00815478	0.086373
ENSMUSG00000018604	Tbx3	protein_coding	5	T-box 3	TBX3	18.0082	0.799095	0.389394	2.24937	0.0244892	0.164428
ENSMUSG00000029718	Pcolce	protein_coding	5	procollagen C-endopeptidase enhancer protein	PCOLCE	1766.49	0.798958	0.274326	2.91434	0.00356444	0.0524772
ENSMUSG00000040016	Ptger3	protein_coding	3	prostaglandin E receptor 3 (subtype EP3)	PTGER3	94.3516	0.798779	0.318725	2.5078	0.0121486	0.109326
ENSMUSG00000039089	L3mbtl3	protein_coding	10	L3MBTL3 histone methyl-lysine binding protein	L3MBTL3	238.96	0.798622	0.239506	3.33378	0.000856734	0.0200824
ENSMUSG00000029372	Ppbp	protein_coding	5	pro-platelet basic protein	PPBP	413.55	0.798532	0.35072	2.2837	0.0223894	0.156964
ENSMUSG00000085006	BC021767	transcribed_unprocessed_pseudogene	3	cDNA sequence BC021767		7.73485	0.798401	0.396922	2.08629	0.036952	0.209205
ENSMUSG00000028456	Unc13b	protein_coding	4	unc-13 homolog B	UNC13B	302.488	0.797955	0.319029	2.50449	0.0122628	0.109896
ENSMUSG00000027833	Shox2	protein_coding	3	short stature homeobox 2	SHOX2	50.1213	0.797726	0.366987	2.17957	0.0292893	0.183268
ENSMUSG00000056071	S100a9	protein_coding	3	S100 calcium binding protein A9 (calgranulin B)	S100A9	594.991	0.797673	0.242272	3.29309	0.000990944	0.0223779
ENSMUSG00000020176	Grb10	protein_coding	11	growth factor receptor bound protein 10	GRB10	357.354	0.797635	0.224929	3.54585	0.000391355	0.012089
ENSMUSG00000034917	Tjp3	protein_coding	10	tight junction protein 3	TJP3	325.009	0.797125	0.294155	2.71165	0.00669485	0.0769861
ENSMUSG00000027223	Mapk8ip1	protein_coding	2	mitogen-activated protein kinase 8 interacting protein 1	MAPK8IP1	44.5341	0.796857	0.401681	2.01681	0.0437157	0.229585
ENSMUSG00000071796	6820431F20Rik	transcribed_unprocessed_pseudogene	8	RIKEN cDNA 6820431F20 gene		15.29	0.796207	0.403723	1.99931	0.0455753	0.235151
ENSMUSG00000024511	Rab27b	protein_coding	18	RAB27B, member RAS oncogene family	RAB27B	264.85	0.796124	0.321401	2.48043	0.0131224	0.114453
ENSMUSG00000020312	Shc2	protein_coding	10	SHC (Src homology 2 domain containing) transforming protein 2	SHC2	220.802	0.795978	0.248064	3.20812	0.00133608	0.0272785
ENSMUSG00000090667	Gm765	protein_coding	6	predicted gene 765		4.57646	0.795963	0.367854	2.46791	0.0135906	0.117408
ENSMUSG00000062115	Rai1	protein_coding	11	retinoic acid induced 1	RAI1	580.968	0.795916	0.202532	3.92941	8.5156e-05	0.00429598
ENSMUSG00000044694	2010007H06Rik	antisense	9	RIKEN cDNA 2010007H06 gene		4.47679	0.795676	0.368658	2.45002	0.0142846	0.120762
ENSMUSG00000035104	Eva1a	protein_coding	6	eva-1 homolog A (C. elegans)	EVA1A	28.3069	0.795541	0.384082	2.32941	0.0198373	0.146297
ENSMUSG00000103793	Pcdhga6	protein_coding	18	protocadherin gamma subfamily A, 6	PCDHGA6	12.2582	0.795388	0.39623	2.10068	0.0356691	0.205396
ENSMUSG00000031995	St14	protein_coding	9	suppression of tumorigenicity 14 (colon carcinoma)	ST14	318.744	0.795235	0.329582	2.41698	0.0156497	0.127892
ENSMUSG00000009633	G0s2	protein_coding	1	G0/G1 switch gene 2	G0S2	101.227	0.795106	0.379616	2.10842
ENSMUSG00000062157	Ifnlr1	protein_coding	4	interferon lambda receptor 1	IFNLR1	23.342	0.79492	0.382383	2.3432	0.0191193	0.142722
ENSMUSG00000041144	Dnah7b	protein_coding	1	dynein, axonemal, heavy chain 7B	DNAH7	22.3717	0.794784	0.401605	1.99956	0.0455483	0.235086
ENSMUSG00000019856	Fam184a	protein_coding	10	family with sequence similarity 184, member A	FAM184A	4.43704	0.79434	0.377717	2.26811	0.0233225	0.159831
ENSMUSG00000026259	Ngef	protein_coding	1	neuronal guanine nucleotide exchange factor	NGEF	87.0569	0.794289	0.403414	2.01256	0.0441611	0.231008
ENSMUSG00000061397	Krt79	protein_coding	15	keratin 79	KRT79	48.5044	0.793947	0.401871	2.0095	0.0444837	0.231785
ENSMUSG00000026420	Il24	protein_coding	1	interleukin 24	IL24	5.06213	0.793893	0.375369	2.34083	0.0192411	0.143114
ENSMUSG00000041605	Inava	protein_coding	1	innate immunity activator	INAVA	406.509	0.793639	0.307646	2.58234	0.00981323	0.0958351
ENSMUSG00000028356	Ambp	protein_coding	4	alpha 1 microglobulin/bikunin	AMBP	80.6837	0.793477	0.397977	2.02056	0.0433258	0.228357
ENSMUSG00000047238	Mageh1	protein_coding	X	melanoma antigen, family H, 1	MAGEH1	41.7723	0.793216	0.364365	2.18347	0.0290011	0.182231
ENSMUSG00000036972	Zic4	protein_coding	9	zinc finger protein of the cerebellum 4	ZIC4	4.4967	0.792756	0.368545	2.44484	0.0144916	0.121901
ENSMUSG00000038702	Dsel	protein_coding	1	dermatan sulfate epimerase-like	DSEL	231.211	0.792688	0.258348	3.06804	0.00215466	0.0373844
ENSMUSG00000037031	Tspan15	protein_coding	10	tetraspanin 15	TSPAN15	368.98	0.792282	0.336711	2.35813	0.0183674	0.140203
ENSMUSG00000040899	Ccr6	protein_coding	17	chemokine (C-C motif) receptor 6	CCR6	5.03334	0.791781	0.365919	2.5132	0.0119643	0.107958
ENSMUSG00000102018	K230010J24Rik	protein_coding	15	RIKEN cDNA K230010J24 gene	IQANK1	11.2107	0.791587	0.397638	2.09611	0.0360728	0.206681
ENSMUSG00000035936	Aldh5a1	protein_coding	13	aldhehyde dehydrogenase family 5, subfamily A1	ALDH5A1	33.7122	0.791572	0.357406	2.21298	0.0268988	0.17387
ENSMUSG00000097651	4930461G14Rik	lincRNA	9	RIKEN cDNA 4930461G14 gene		57.2535	0.791426	0.399292	2.01096	0.0443299	0.23137
ENSMUSG00000033373	Fntb	protein_coding	12	farnesyltransferase, CAAX box, beta	FNTB	119.055	0.791162	0.223602	3.53551	0.000406994	0.0123328
ENSMUSG00000031253	Srpx2	protein_coding	X	sushi-repeat-containing protein, X-linked 2	SRPX2	273.115	0.790109	0.334416	2.36703	0.0179316	0.13842
ENSMUSG00000023045	Soat2	protein_coding	15	sterol O-acyltransferase 2	SOAT2	107.972	0.789947	0.307798	2.5676	0.0102407	0.0981687
ENSMUSG00000031520	Vegfc	protein_coding	8	vascular endothelial growth factor C	VEGFC	104.254	0.78968	0.355585	2.22684	0.025958	0.170287
ENSMUSG00000025324	Atp10a	protein_coding	7	ATPase, class V, type 10A	ATP10A	348.119	0.789428	0.262219	3.0111	0.00260303	0.0422566
ENSMUSG00000028909	Ptpru	protein_coding	4	protein tyrosine phosphatase, receptor type, U	PTPRU	17.8594	0.789049	0.399596	2.07646	0.0378516	0.212185
ENSMUSG00000019831	Wasf1	protein_coding	10	WAS protein family, member 1	WASF1	16.0748	0.788697	0.396922	2.10908	0.034938	0.203203
ENSMUSG00000062432	Cyp26c1	protein_coding	19	cytochrome P450, family 26, subfamily c, polypeptide 1	CYP26C1	3.08731	0.788673	0.363183	2.56457	0.0103303	0.0986024
ENSMUSG00000069171	Nr2f1	protein_coding	13	nuclear receptor subfamily 2, group F, member 1	NR2F1	26.2507	0.787951	0.40427	1.99965	0.045538	0.235086
ENSMUSG00000041895	Wipi1	protein_coding	11	WD repeat domain, phosphoinositide interacting 1	WIPI1	589.568	0.787701	0.166384	4.73338	2.20813e-06	0.00029492
ENSMUSG00000015094	Npdc1	protein_coding	2	neural proliferation, differentiation and control 1	NPDC1	484.676	0.787577	0.304729	2.58717	0.00967674	0.0951025
ENSMUSG00000113651	Gm4900	processed_pseudogene	13	predicted gene 4900		18.6293	0.7875	0.39883	1.9863	0.0469997	0.238793
ENSMUSG00000016382	Pls3	protein_coding	X	plastin 3 (T-isoform)	PLS3	1351.99	0.787009	0.178552	4.40774	1.04455e-05	0.000923432
ENSMUSG00000022475	Hdac7	protein_coding	15	histone deacetylase 7	HDAC7	575.705	0.786877	0.197226	3.98936	6.6253e-05	0.00352432
ENSMUSG00000035133	Arhgap5	protein_coding	12	Rho GTPase activating protein 5	ARHGAP5	627.967	0.786767	0.212596	3.70083	0.000214897	0.00804626
ENSMUSG00000104383	Gm37553	TEC	9	predicted gene, 37553		5.14934	0.786247	0.381128	2.22598	0.0260155	0.170423
ENSMUSG00000038112	AW551984	protein_coding	9	expressed sequence AW551984		64.7941	0.785991	0.39992	1.99485	0.0460596	0.236541
ENSMUSG00000054662	Ano9	protein_coding	7	anoctamin 9	ANO9	77.3996	0.785623	0.269886	2.90636	0.00365664	0.0532019
ENSMUSG00000040891	Foxa3	protein_coding	7	forkhead box A3	FOXA3	17.7553	0.785577	0.394833	1.99829	0.0456854	0.235176
ENSMUSG00000030643	Rab30	protein_coding	7	RAB30, member RAS oncogene family	RAB30	41.0005	0.784788	0.357877	2.19701	0.0280199	0.178221
ENSMUSG00000097088	Gm26615	lincRNA	4	predicted gene, 26615		9.2858	0.784673	0.39879	2.05983	0.0394152	0.217833
ENSMUSG00000094281	Gm8034	processed_pseudogene	19	predicted gene 8034		3.60254	0.783881	0.359319	2.65758	0.00787028	0.0846043
ENSMUSG00000112642	Gm17849	processed_pseudogene	10	predicted gene, 17849		12.7326	0.782734	0.402822	1.99992	0.045509	0.235086
ENSMUSG00000094559	Cyp2d34	protein_coding	15	cytochrome P450, family 2, subfamily d, polypeptide 34		3.57492	0.782613	0.345709	2.97993	0.00288312	0.0453219
ENSMUSG00000030228	Pik3c2g	protein_coding	6	phosphatidylinositol-4-phosphate 3-kinase catalytic subunit type 2 gamma	PIK3C2G	83.4999	0.782042	0.372042	2.1096	0.0348928	0.203004
ENSMUSG00000006586	Runx1t1	protein_coding	4	runt-related transcription factor 1; translocated to, 1 (cyclin D-related)	RUNX1T1	17.9874	0.781977	0.399975	2.03951	0.0413994	0.223277
ENSMUSG00000024371	C2	protein_coding	17	complement component 2 (within H-2S)	C2	151.476	0.781731	0.302366	2.58659	0.00969302	0.0951797
ENSMUSG00000073399	Trim40	protein_coding	17	tripartite motif-containing 40	TRIM40	3.02087	0.78171	0.362951	2.53908	0.0111143	0.102911
ENSMUSG00000004500	Zfp324	protein_coding	7	zinc finger protein 324	ZNF324,ZNF324B	51.8785	0.781435	0.300937	2.59336	0.00950436	0.0942063
ENSMUSG00000033595	Lgi3	protein_coding	14	leucine-rich repeat LGI family, member 3	LGI3	9.94391	0.781432	0.393078	2.1277	0.0333622	0.198008
ENSMUSG00000008999	Bmp7	protein_coding	2	bone morphogenetic protein 7	BMP7	15.5825	0.781047	0.402667	1.99164	0.0464107	0.237417
ENSMUSG00000038319	Kcnh2	protein_coding	5	potassium voltage-gated channel, subfamily H (eag-related), member 2	KCNH2	62.1477	0.780931	0.395013	1.99749	0.0457716	0.235453
ENSMUSG00000041782	Lad1	protein_coding	1	ladinin	LAD1	841.216	0.780322	0.323882	2.41342	0.0158038	0.128471
ENSMUSG00000020689	Itgb3	protein_coding	11	integrin beta 3	ITGB3	287.712	0.780075	0.198944	3.91969	8.86617e-05	0.00439708
ENSMUSG00000037455	Slc18b1	protein_coding	10	solute carrier family 18, subfamily B, member 1	SLC18B1	44.1624	0.780038	0.331499	2.35248	0.0186485	0.141247
ENSMUSG00000029061	Mmp23	protein_coding	4	matrix metallopeptidase 23	MMP23B	204.663	0.779983	0.247822	3.14724	0.00164821	0.0312449
ENSMUSG00000038648	Creb3l2	protein_coding	6	cAMP responsive element binding protein 3-like 2	CREB3L2	1021.29	0.779809	0.194731	4.00448	6.21549e-05	0.00336416
ENSMUSG00000022623	Shank3	protein_coding	15	SH3 and multiple ankyrin repeat domains 3	SHANK3	59.381	0.77965	0.397437	1.98712	0.0469096	0.238716
ENSMUSG00000114220	Gm10353	antisense	19	predicted gene 10353		4.11384	0.779256	0.369275	2.3706	0.0177592	0.137662
ENSMUSG00000049115	Agtr1a	protein_coding	13	angiotensin II receptor, type 1a		20.5314	0.779085	0.399724	2.05048	0.0403177	0.220216
ENSMUSG00000115955	9530056E24Rik	TEC	2	RIKEN cDNA 9530056E24 gene		4.77648	0.778754	0.385061	2.15745	0.0309704	0.189357
ENSMUSG00000026435	Slc45a3	protein_coding	1	solute carrier family 45, member 3	SLC45A3	67.6799	0.778417	0.401564	1.97102	0.0487216	0.244662
ENSMUSG00000069808	Fam57a	protein_coding	11	family with sequence similarity 57, member A	FAM57A	145.056	0.778407	0.191597	4.0593	4.92199e-05	0.00289167
ENSMUSG00000045954	Cavin2	protein_coding	1	caveolae associated 2	CAVIN2	257.337	0.778186	0.26035	2.98968	0.00279273	0.0443889
ENSMUSG00000028047	Thbs3	protein_coding	3	thrombospondin 3	THBS3	825.992	0.777442	0.255298	3.04616	0.00231781	0.0392496
ENSMUSG00000000385	Tmprss2	protein_coding	16	transmembrane protease, serine 2	TMPRSS2	721.454	0.777026	0.329556	2.3622	0.0181668	0.139504
ENSMUSG00000017386	Traf4	protein_coding	11	TNF receptor associated factor 4	TRAF4	463.074	0.776713	0.296398	2.62277	0.00872181	0.0894255
ENSMUSG00000044043	Pcdhb14	protein_coding	18	protocadherin beta 14		10.195	0.776699	0.403791	1.97291	0.0485059	0.244208
ENSMUSG00000020427	Igfbp3	protein_coding	11	insulin-like growth factor binding protein 3	IGFBP3	2787.65	0.776574	0.280266	2.77288	0.00555626	0.068768
ENSMUSG00000031877	Ces2g	protein_coding	8	carboxylesterase 2G	CES2	545.536	0.776228	0.331599	2.34531	0.0190115	0.142703
ENSMUSG00000024597	Slc12a2	protein_coding	18	solute carrier family 12, member 2	SLC12A2	1544.32	0.776228	0.273171	2.84323	0.00446585	0.0605171
ENSMUSG00000115149	9330188P03Rik	processed_transcript	14	RIKEN cDNA 9330188P03 gene		12.9763	0.776194	0.396938	2.068	0.0386397	0.215373
ENSMUSG00000063568	Jazf1	protein_coding	6	JAZF zinc finger 1	JAZF1	13.9016	0.776171	0.399564	2.03832	0.0415177	0.223464
ENSMUSG00000039883	Lrrc17	protein_coding	5	leucine rich repeat containing 17	LRRC17	387.057	0.775898	0.311418	2.49446	0.0126148	0.111948
ENSMUSG00000028631	Kcnq4	protein_coding	4	potassium voltage-gated channel, subfamily Q, member 4	KCNQ4	26.9576	0.775735	0.402927	1.95201	0.0509371	0.25009
ENSMUSG00000070565	Rasal2	protein_coding	1	RAS protein activator like 2	RASAL2	270.839	0.775683	0.273108	2.84072	0.00450118	0.0608149
ENSMUSG00000041165	Spem1	protein_coding	11	sperm maturation 1	SPEM1	3.29737	0.77553	0.359963	2.5896	0.00960885	0.0948874
ENSMUSG00000075053	Vdac3-ps1	unprocessed_pseudogene	13	voltage-dependent anion channel 3, pseudogene 1		5.58397	0.775144	0.40237	1.95436	0.050659	0.249598
ENSMUSG00000058152	Chsy3	protein_coding	18	chondroitin sulfate synthase 3	CHSY3	68.2505	0.775074	0.374881	2.07553	0.0379376	0.212526
ENSMUSG00000063564	Col23a1	protein_coding	11	collagen, type XXIII, alpha 1	COL23A1	68.7545	0.774636	0.400814	1.96123	0.0498522	0.247395
ENSMUSG00000042254	Cilp	protein_coding	9	cartilage intermediate layer protein, nucleotide pyrophosphohydrolase	CILP	557.751	0.774563	0.271215	2.85716	0.00427452	0.0587814
ENSMUSG00000032281	Acsbg1	protein_coding	9	acyl-CoA synthetase bubblegum family member 1	ACSBG1	154.249	0.774513	0.27027	2.86571	0.00416072	0.057774
ENSMUSG00000053199	Arhgap20	protein_coding	9	Rho GTPase activating protein 20	ARHGAP20	17.1449	0.773826	0.403342	1.97004	0.0488339	0.244829
ENSMUSG00000030699	Tbx6	protein_coding	7	T-box 6	TBX6	32.7561	0.773179	0.3985	1.96337	0.049603	0.246884
ENSMUSG00000071311	Gpr31b	protein_coding	17	G protein-coupled receptor 31, D17Leh66b region	GPR31	5.34891	0.77273	0.378405	2.2269	0.0259542	0.170287
ENSMUSG00000103388	Gm37581	TEC	9	predicted gene, 37581		3.78115	0.772133	0.34428	2.98912	0.00279783	0.0443947
ENSMUSG00000026167	Wnt10a	protein_coding	1	wingless-type MMTV integration site family, member 10A	WNT10A	96.9202	0.772099	0.360704	2.14772	0.0317361	0.191666
ENSMUSG00000074071	Fam169b	protein_coding	7	family with sequence similarity 169, member B	FAM169B	46.4675	0.772092	0.399563	2.03635	0.0417155	0.223958
ENSMUSG00000003665	Has1	protein_coding	17	hyaluronan synthase 1	HAS1	358.669	0.771958	0.201785	3.82529	0.000130619	0.0058152
ENSMUSG00000013418	B4galnt2	protein_coding	11	beta-1,4-N-acetyl-galactosaminyl transferase 2	B4GALNT2	35.4191	0.771891	0.404267	1.95525	0.0505531	0.249248
ENSMUSG00000066361	Serpina3c	protein_coding	12	serine (or cysteine) peptidase inhibitor, clade A, member 3C	SERPINA3	25.8732	0.771708	0.402686	1.94897	0.0512993	0.250756
ENSMUSG00000041696	Rasl12	protein_coding	9	RAS-like, family 12	RASL12	25.9618	0.771601	0.400822	1.95146	0.0510019	0.250159
ENSMUSG00000030768	Disp1	protein_coding	1	dispatched RND transporter family member 1	DISP1	163.718	0.771304	0.227212	3.39258	0.000692384	0.017681
ENSMUSG00000020042	Btbd11	protein_coding	10	BTB (POZ) domain containing 11	BTBD11	63.2273	0.771297	0.331164	2.3282	0.0199013	0.146382
ENSMUSG00000105929	Gm43693	TEC	5	predicted gene 43693		9.3238	0.771287	0.397298	2.03927	0.0414228	0.223277
ENSMUSG00000038781	Stap2	protein_coding	17	signal transducing adaptor family member 2	STAP2	149.893	0.771192	0.345359	2.23776	0.0252368	0.167508
ENSMUSG00000032011	Thy1	protein_coding	9	thymus cell antigen 1, theta	THY1	1097.66	0.771104	0.311153	2.48143	0.0130857	0.11443
ENSMUSG00000031298	Adgrg2	protein_coding	X	adhesion G protein-coupled receptor G2	ADGRG2	88.5669	0.771067	0.329498	2.34172	0.0191949	0.143056
ENSMUSG00000025019	Lcor	protein_coding	19	ligand dependent nuclear receptor corepressor	LCOR	339.007	0.770818	0.287784	2.67951	0.00737293	0.0813981
ENSMUSG00000028532	Cachd1	protein_coding	4	cache domain containing 1	CACHD1	89.868	0.770469	0.376577	2.05562	0.0398196	0.218648
ENSMUSG00000046275	Tusc5	protein_coding	11	tumor suppressor candidate 5		6.94603	0.76977	0.389879	2.10186	0.0355654	0.205244
ENSMUSG00000052584	Serp2	protein_coding	14	stress-associated endoplasmic reticulum protein family member 2	SERP2	10.3696	0.769727	0.394062	2.08112	0.0374232	0.210765
ENSMUSG00000027210	Meis2	protein_coding	2	Meis homeobox 2	MEIS2	235.752	0.769666	0.296269	2.59905	0.00934826	0.0933549
ENSMUSG00000026009	Icos	protein_coding	1	inducible T cell co-stimulator	ICOS	126.729	0.769631	0.295327	2.60614	0.00915697	0.0923849
ENSMUSG00000067006	Serpinb5	protein_coding	1	serine (or cysteine) peptidase inhibitor, clade B, member 5	SERPINB5	193.628	0.769535	0.324178	2.37738	0.0174362	0.136239
ENSMUSG00000087578	Ccdc142os	antisense	6	coiled-coil domain containing 142, opposite strand		3.61205	0.769404	0.369582	2.26954	0.0232355	0.159598
ENSMUSG00000054072	Iigp1	protein_coding	18	interferon inducible GTPase 1		1101.35	0.769377	0.287329	2.67981	0.00736635	0.0813981
ENSMUSG00000031150	Ccdc120	protein_coding	X	coiled-coil domain containing 120	CCDC120	89.2901	0.769252	0.343727	2.24151	0.0249929	0.166423
ENSMUSG00000003452	Bicd1	protein_coding	6	BICD cargo adaptor 1	BICD1	103.286	0.768837	0.376708	2.05166	0.0402023	0.219775
ENSMUSG00000039154	Shd	protein_coding	17	src homology 2 domain-containing transforming protein D	SHD	5.50109	0.76866	0.379611	2.22042	0.02639	0.171906
ENSMUSG00000025265	Fgd1	protein_coding	X	FYVE, RhoGEF and PH domain containing 1	FGD1	41.3358	0.768417	0.401315	1.94437	0.0518514	0.25259
ENSMUSG00000033209	Ttc28	protein_coding	5	tetratricopeptide repeat domain 28	TTC28	184.09	0.76814	0.247497	3.10217	0.00192105	0.0342268
ENSMUSG00000116604	AC087898.2	lincRNA	16	novel transcript		6.43382	0.76795	0.392422	2.03738	0.0416123	0.223663
ENSMUSG00000029167	Ppargc1a	protein_coding	5	peroxisome proliferative activated receptor, gamma, coactivator 1 alpha	PPARGC1A	15.3545	0.767727	0.392019	2.10751	0.0350733	0.203735
ENSMUSG00000073400	Trim10	protein_coding	17	tripartite motif-containing 10	TRIM10	2.55509	0.766843	0.345611	2.73098	0.0063146	0.0746216
ENSMUSG00000037692	Ahdc1	protein_coding	4	AT hook, DNA binding motif, containing 1	AHDC1	212.473	0.76633	0.269692	2.84145	0.00449088	0.0607233
ENSMUSG00000073407	Gm6034	protein_coding	17	predicted gene 6034		2.58123	0.766315	0.345418	2.73923	0.00615837	0.0734727
ENSMUSG00000046413	Irx3os	antisense	8	iroquois homeobox 3, opposite strand		2.67595	0.76594	0.345172	2.76013	0.00577782	0.0707105
ENSMUSG00000033361	Prrg3	protein_coding	X	proline rich Gla (G-carboxyglutamic acid) 3 (transmembrane)	PRRG3	51.4416	0.765327	0.331839	2.30414	0.0212149	0.152009
ENSMUSG00000060227	Casc4	protein_coding	2	cancer susceptibility candidate 4	CASC4	98.6435	0.764676	0.374926	2.04964	0.0403997	0.220335
ENSMUSG00000101778	Gm29488	sense_intronic	1	predicted gene 29488		3.1376	0.764226	0.34416	2.85319	0.00432833	0.0592155
ENSMUSG00000019230	Lhx9	protein_coding	1	LIM homeobox protein 9	LHX9	22.4495	0.76409	0.4017	1.98319	0.0473459	0.239765
ENSMUSG00000006445	Epha2	protein_coding	4	Eph receptor A2	EPHA2	1300.21	0.763896	0.250641	3.0488	0.0022976	0.0390589
ENSMUSG00000031099	Smarca1	protein_coding	X	SWI/SNF related, matrix associated, actin dependent regulator of chromatin, subfamily a, member 1	SMARCA1	26.224	0.763864	0.401856	1.93007	0.0535982	0.258388
ENSMUSG00000066705	Fxyd6	protein_coding	9	FXYD domain-containing ion transport regulator 6	FXYD6	166.631	0.763486	0.327287	2.33567	0.0195084	0.14487
ENSMUSG00000113041	Gm48302	sense_intronic	13	predicted gene, 48302		8.87585	0.762666	0.383615	2.17261	0.0298098	0.184904
ENSMUSG00000111390	Gm48796	antisense	9	predicted gene, 48796		18.2194	0.762614	0.391362	1.95381	0.0507237	0.249603
ENSMUSG00000112234	Gm48427	lincRNA	10	predicted gene, 48427		21.67	0.762584	0.394836	2.05733	0.0396541	0.218266
ENSMUSG00000044279	Crb3	protein_coding	17	crumbs family member 3	CRB3	111.523	0.762566	0.378786	2.02418	0.042952	0.22783
ENSMUSG00000000182	Fgf23	protein_coding	6	fibroblast growth factor 23	FGF23	27.2487	0.762452	0.399001	2.00439	0.045028	0.233896
ENSMUSG00000050530	Fam171a1	protein_coding	2	family with sequence similarity 171, member A1	FAM171A1	179.169	0.762005	0.263832	2.88769	0.00388076	0.0552503
ENSMUSG00000031169	Porcn	protein_coding	X	porcupine O-acyltransferase	PORCN	428.459	0.761953	0.261378	2.91605	0.00354499	0.0523063
ENSMUSG00000036885	Arhgef26	protein_coding	3	Rho guanine nucleotide exchange factor (GEF) 26	ARHGEF26	45.8176	0.761593	0.381167	2.0041	0.0450589	0.233951
ENSMUSG00000054065	Pkp3	protein_coding	7	plakophilin 3	PKP3	214.309	0.761553	0.324259	2.3515	0.0186979	0.141247
ENSMUSG00000005251	Ripk4	protein_coding	16	receptor-interacting serine-threonine kinase 4	RIPK4	318.959	0.761328	0.337334	2.2615	0.0237281	0.161596
ENSMUSG00000028391	Wdr31	protein_coding	4	WD repeat domain 31	WDR31	9.14569	0.760336	0.374289	2.31999	0.0203416	0.148172
ENSMUSG00000039601	Rcan2	protein_coding	17	regulator of calcineurin 2	RCAN2	39.6808	0.759782	0.402875	1.91987	0.0548748	0.261688
ENSMUSG00000029869	Ephb6	protein_coding	6	Eph receptor B6	EPHB6	28.4753	0.758927	0.401865	1.91775	0.0551425	0.262666
ENSMUSG00000037104	Socs5	protein_coding	17	suppressor of cytokine signaling 5	SOCS5	447.682	0.758858	0.197532	3.84121	0.000122429	0.0055845
ENSMUSG00000038521	C1s1	protein_coding	6	complement component 1, s subcomponent 1	C1S	1715.9	0.758813	0.248745	3.05159	0.00227635	0.038771
ENSMUSG00000046623	Gjb4	protein_coding	4	gap junction protein, beta 4	GJB4	397.227	0.758487	0.3509	2.16802	0.0301571	0.186338
ENSMUSG00000040312	Cchcr1	protein_coding	17	coiled-coil alpha-helical rod protein 1	CCHCR1	191.367	0.758424	0.221863	3.41681	0.000633586	0.0166844
ENSMUSG00000043230	Fam124b	protein_coding	1	family with sequence similarity 124, member B	FAM124B	3.19048	0.757943	0.343206	2.85583	0.00429239	0.0588975
ENSMUSG00000032419	Tbx18	protein_coding	9	T-box18	TBX18	55.6594	0.757535	0.309746	2.44328	0.0145544	0.122153
ENSMUSG00000028542	Slc6a9	protein_coding	4	solute carrier family 6 (neurotransmitter transporter, glycine), member 9	SLC6A9	88.4978	0.757382	0.315803	2.3979	0.0164892	0.131589
ENSMUSG00000053886	Sh2d4a	protein_coding	8	SH2 domain containing 4A	SH2D4A	271.544	0.756827	0.300299	2.52174	0.0116775	0.106125
ENSMUSG00000016028	Celsr1	protein_coding	15	cadherin, EGF LAG seven-pass G-type receptor 1	CELSR1	227.257	0.756477	0.337754	2.24378	0.0248469	0.166048
ENSMUSG00000109953	5430430B14Rik	TEC	8	RIKEN cDNA 5430430B14 gene		23.8511	0.755986	0.399384	1.99022	0.0465665	0.237854
ENSMUSG00000029185	Fam114a1	protein_coding	5	family with sequence similarity 114, member A1	FAM114A1	649.688	0.755923	0.172674	4.37733	1.20139e-05	0.00101381
ENSMUSG00000040310	Alx4	protein_coding	2	aristaless-like homeobox 4	ALX4	7.29424	0.755588	0.354188	2.70622	0.00680536	0.0775505
ENSMUSG00000110669	Gm10060	processed_pseudogene	8	predicted gene 10060		5.19534	0.755229	0.370747	2.29165	0.0219258	0.155305
ENSMUSG00000005148	Klf5	protein_coding	14	Kruppel-like factor 5	KLF5	934.074	0.754992	0.306902	2.46287	0.0137829	0.118323
ENSMUSG00000044177	Wfikkn2	protein_coding	11	WAP, follistatin/kazal, immunoglobulin, kunitz and netrin domain containing 2	WFIKKN2	5.35573	0.754926	0.350305	2.8584	0.00425777	0.0586224
ENSMUSG00000030254	Rad18	protein_coding	6	RAD18 E3 ubiquitin protein ligase	RAD18	143.347	0.75474	0.343673	2.20124	0.0277192	0.177145
ENSMUSG00000009681	Bcr	protein_coding	10	breakpoint cluster region	BCR	578.67	0.75446	0.249695	3.02214	0.00250997	0.0412733
ENSMUSG00000059173	Pde1a	protein_coding	2	phosphodiesterase 1A, calmodulin-dependent	PDE1A	49.9731	0.754425	0.36781	2.05884	0.0395096	0.218107
ENSMUSG00000022809	Nr1i2	protein_coding	16	nuclear receptor subfamily 1, group I, member 2	NR1I2	18.2937	0.754391	0.404254	1.90549	0.0567166	0.265962
ENSMUSG00000046694	Tent5b	protein_coding	4	terminal nucleotidyltransferase 5B	TENT5B	68.4589	0.75437	0.338147	2.23379	0.0254968	0.168752
ENSMUSG00000061601	Pclo	protein_coding	5	piccolo (presynaptic cytomatrix protein)	PCLO	7.84549	0.754258	0.370462	2.33282	0.0196577	0.14556
ENSMUSG00000013033	Adgrl1	protein_coding	8	adhesion G protein-coupled receptor L1	ADGRL1	138.895	0.754095	0.247944	3.03964	0.00236862	0.039723
ENSMUSG00000108080	Gm10209	TEC	6	predicted gene 10209		9.55437	0.753799	0.403241	1.92079	0.0547587	0.261607
ENSMUSG00000063531	Sema3e	protein_coding	5	sema domain, immunoglobulin domain (Ig), short basic domain, secreted, (semaphorin) 3E	SEMA3E	251.532	0.753696	0.339312	2.22574	0.0260313	0.170466
ENSMUSG00000039202	Abhd2	protein_coding	7	abhydrolase domain containing 2	ABHD2	1960.2	0.753271	0.205957	3.6578	0.000254385	0.00899552
ENSMUSG00000046733	Gprc5a	protein_coding	6	G protein-coupled receptor, family C, group 5, member A	GPRC5A	1220.6	0.75314	0.305887	2.46497	0.0137026	0.118156
ENSMUSG00000069874	Irgm2	protein_coding	11	immunity-related GTPase family M member 2	IRGM	391.684	0.753034	0.221919	3.393	0.000691319	0.0176781
ENSMUSG00000021359	Tfap2a	protein_coding	13	transcription factor AP-2, alpha	TFAP2A	37.0699	0.752878	0.363745	2.07108	0.0383514	0.214134
ENSMUSG00000046561	Arsj	protein_coding	3	arylsulfatase J	ARSJ	7.09802	0.752618	0.368592	2.35972	0.0182889	0.139898
ENSMUSG00000071757	Zhx2	protein_coding	15	zinc fingers and homeoboxes 2	ZHX2	146.125	0.75237	0.29376	2.56251	0.0103919	0.0990373
ENSMUSG00000105457	Gm43200	TEC	5	predicted gene 43200		2.78722	0.751754	0.360422	2.45242	0.0141898	0.120279
ENSMUSG00000021057	Akap5	protein_coding	12	A kinase (PRKA) anchor protein 5	AKAP5	124.019	0.751353	0.332925	2.259	0.0238833	0.161767
ENSMUSG00000028776	Tinagl1	protein_coding	4	tubulointerstitial nephritis antigen-like 1	TINAGL1	784.756	0.751345	0.333285	2.25899	0.0238839	0.161767
ENSMUSG00000008153	Clstn3	protein_coding	6	calsyntenin 3	CLSTN3	2.76547	0.751325	0.343131	2.75117	0.0059383	0.0721024
ENSMUSG00000031217	Efnb1	protein_coding	X	ephrin B1	EFNB1	289.739	0.751318	0.266933	2.81479	0.00488091	0.0635222
ENSMUSG00000082432	Gm11231	processed_pseudogene	4	predicted gene 11231		2.55488	0.750858	0.34344	2.70545	0.00682122	0.0775505
ENSMUSG00000107723	Gm43964	antisense	6	predicted gene, 43964		2.6067	0.750668	0.34332	2.7165	0.00659764	0.0766328
ENSMUSG00000074782	4833422C13Rik	antisense	13	RIKEN cDNA 4833422C13 gene		16.7616	0.750443	0.39762	1.99326	0.0462333	0.23704
ENSMUSG00000040102	Klhl42	protein_coding	6	kelch-like 42	KLHL42	61.9543	0.750339	0.401517	1.89922	0.0575355	0.268042
ENSMUSG00000105429	Gm43692	TEC	5	predicted gene 43692		3.2513	0.750272	0.356823	2.54605	0.010895	0.101846
ENSMUSG00000024039	Cbs	protein_coding	17	cystathionine beta-synthase	CBS	24.2362	0.750242	0.404185	1.90602	0.0566477	0.265857
ENSMUSG00000025407	Gli1	protein_coding	10	GLI-Kruppel family member GLI1	GLI1	64.7196	0.749629	0.404098	1.90909	0.0562503	0.265384
ENSMUSG00000059991	Nptx2	protein_coding	5	neuronal pentraxin 2	NPTX2	22.9166	0.749453	0.404173	1.8899	0.0587715	0.270811
ENSMUSG00000020848	Doc2b	protein_coding	11	double C2, beta	DOC2B	7.6094	0.749271	0.391098	2.038	0.0415498	0.223471
ENSMUSG00000026475	Rgs16	protein_coding	1	regulator of G-protein signaling 16	RGS16	357.616	0.749069	0.305907	2.45101	0.0142457	0.120543
ENSMUSG00000051041	Olfml1	protein_coding	7	olfactomedin-like 1	OLFML1	41.7783	0.748983	0.346658	2.16148	0.0306585	0.18859
ENSMUSG00000027272	Ubr1	protein_coding	2	ubiquitin protein ligase E3 component n-recognin 1	UBR1	544.979	0.748812	0.156074	4.79688	1.61154e-06	0.000234323
ENSMUSG00000038970	Lmtk2	protein_coding	5	lemur tyrosine kinase 2	LMTK2	372.597	0.74851	0.245024	3.05464	0.00225334	0.0384496
ENSMUSG00000024968	Rcor2	protein_coding	19	REST corepressor 2	RCOR2	48.6391	0.748438	0.37913	1.98179	0.047503	0.240298
ENSMUSG00000051504	Siglech	protein_coding	7	sialic acid binding Ig-like lectin H		6.72666	0.74834	0.389896	2.0418	0.0411716	0.222711
ENSMUSG00000034755	Pcdh11x	protein_coding	X	protocadherin 11 X-linked	PCDH11X	2.75981	0.74802	0.34258	2.75028	0.00595451	0.0721577
ENSMUSG00000042216	Sgsm1	protein_coding	5	small G protein signaling modulator 1	SGSM1	64.6658	0.747101	0.401851	1.88968	0.058801	0.270838
ENSMUSG00000026576	Atp1b1	protein_coding	1	ATPase, Na+/K+ transporting, beta 1 polypeptide	ATP1B1	1032.23	0.746623	0.306784	2.43647	0.0148316	0.123474
ENSMUSG00000115762	Gm34907	lincRNA	14	predicted gene, 34907		19.5529	0.746336	0.392361	2.04414	0.0409396	0.221911
ENSMUSG00000051177	Plcb1	protein_coding	2	phospholipase C, beta 1	PLCB1	95.2344	0.746204	0.310077	2.40692	0.0160877	0.130035
ENSMUSG00000031078	Cttn	protein_coding	7	cortactin	CTTN	1593.52	0.745987	0.253742	2.94097	0.00327183	0.0495686
ENSMUSG00000107171	Gm42572	TEC	5	predicted gene 42572		8.82855	0.745929	0.392877	2.01244	0.0441733	0.231008
ENSMUSG00000027777	Schip1	protein_coding	3	schwannomin interacting protein 1	SCHIP1	2.61963	0.745522	0.342475	2.71626	0.00660235	0.0766328
ENSMUSG00000024935	Slc1a1	protein_coding	19	solute carrier family 1 (neuronal/epithelial high affinity glutamate transporter, system Xag), member 1	SLC1A1	14.6711	0.745495	0.394885	2.00459	0.0450067	0.233851
ENSMUSG00000029005	Draxin	protein_coding	4	dorsal inhibitory axon guidance protein	DRAXIN	20.2492	0.745118	0.400995	1.93053	0.0535411	0.258179
ENSMUSG00000034903	Cobll1	protein_coding	2	Cobl-like 1	COBLL1	230.077	0.74509	0.333773	2.23647	0.0253211	0.167822
ENSMUSG00000083902	Gm15975	processed_pseudogene	5	predicted gene 15975		5.59463	0.745024	0.400768	1.89505	0.0580855	0.269387
ENSMUSG00000020905	Usp43	protein_coding	11	ubiquitin specific peptidase 43	USP43	90.418	0.744794	0.401879	1.88383	0.0595878	0.272475
ENSMUSG00000085936	2610307P16Rik	processed_transcript	13	RIKEN cDNA 2610307P16 gene		34.7811	0.744173	0.396559	1.99185	0.0463872	0.23737
ENSMUSG00000022865	Cxadr	protein_coding	16	coxsackie virus and adenovirus receptor	CXADR	1060.48	0.743873	0.289278	2.57341	0.0100703	0.0973724
ENSMUSG00000030800	Prss8	protein_coding	7	protease, serine 8 (prostasin)	PRSS8	19.0752	0.743767	0.393488	2.02179	0.0431983	0.228215
ENSMUSG00000041120	Nbl1	protein_coding	4	neuroblastoma, suppression of tumorigenicity 1	NBL1	1052.14	0.742872	0.266618	2.78758	0.00531026	0.0667309
ENSMUSG00000087445	Gm14286	antisense	2	predicted gene 14286		16.1189	0.742511	0.399258	1.94761	0.0514617	0.251285
ENSMUSG00000115767	Gm10366	antisense	14	predicted gene 10366		11.2616	0.742422	0.39423	1.99866	0.0456451	0.235176
ENSMUSG00000109363	Gm44668	TEC	7	predicted gene 44668		19.2288	0.741989	0.404197	1.87654	0.0605817	0.274675
ENSMUSG00000029273	Sult1d1	protein_coding	5	sulfotransferase family 1D, member 1	SULT1D1P	33.9039	0.741177	0.404132	1.88394	0.0595732	0.272475
ENSMUSG00000043088	Il17re	protein_coding	6	interleukin 17 receptor E	IL17RE	77.8782	0.741048	0.370235	2.0071	0.0447391	0.232833
ENSMUSG00000050315	Synpo2	protein_coding	3	synaptopodin 2	SYNPO2	21.6483	0.740765	0.398211	1.96026	0.049966	0.247761
ENSMUSG00000109325	Krt8-ps	processed_pseudogene	7	keratin 8, pseudogene		3.47508	0.740521	0.388918	1.93868	0.0525406	0.254878
ENSMUSG00000040473	Cfap69	protein_coding	5	cilia and flagella associated protein 69	CFAP69	95.8328	0.740294	0.35082	2.11482	0.0344451	0.201046
ENSMUSG00000031342	Gpm6b	protein_coding	X	glycoprotein m6b	GPM6B	274.762	0.740208	0.270712	2.73499	0.00623818	0.0741907
ENSMUSG00000023945	Slc5a7	protein_coding	17	solute carrier family 5 (choline transporter), member 7	SLC5A7	10.0627	0.739314	0.379204	2.17705	0.0294771	0.183929
ENSMUSG00000058402	Zfp420	protein_coding	7	zinc finger protein 420	ZNF420	47.9302	0.739292	0.31178	2.36993	0.0177914	0.137681
ENSMUSG00000080316	Spaca6	protein_coding	17	sperm acrosome associated 6	SPACA6	239.199	0.738919	0.266449	2.77333	0.0055486	0.0687648
ENSMUSG00000014303	Glis2	protein_coding	16	GLIS family zinc finger 2	GLIS2	403.251	0.738894	0.307064	2.40866	0.0160113	0.12969
ENSMUSG00000106115	Gm43420	TEC	5	predicted gene 43420		2.75029	0.738838	0.341445	2.72731	0.00638537	0.0751708
ENSMUSG00000014813	Stc1	protein_coding	14	stanniocalcin 1	STC1	103.157	0.738818	0.34616	2.13691	0.0326052	0.194949
ENSMUSG00000033453	Adamts15	protein_coding	9	a disintegrin-like and metallopeptidase (reprolysin type) with thrombospondin type 1 motif, 15	ADAMTS15	201.716	0.738576	0.254576	2.90016	0.00372968	0.0538844
ENSMUSG00000039385	Cdh6	protein_coding	15	cadherin 6	CDH6	372.339	0.737914	0.302327	2.44274	0.0145764	0.122283
ENSMUSG00000000486	Sept1	protein_coding	7	septin 1	SEPT1	66.678	0.737719	0.313003	2.35469	0.0185381	0.140708
ENSMUSG00000043760	Pkhd1	protein_coding	1	polycystic kidney and hepatic disease 1	PKHD1	101.286	0.737613	0.389971	1.90682	0.0565438	0.265689
ENSMUSG00000029343	Crybb1	protein_coding	5	crystallin, beta B1	CRYBB1	22.1297	0.73759	0.397308	1.96218	0.0497411	0.247165
ENSMUSG00000004612	Nkg7	protein_coding	7	natural killer cell group 7 sequence	NKG7	21.1957	0.737574	0.4039	1.85668	0.0633572	0.282168
ENSMUSG00000084195	Gm15372	unprocessed_pseudogene	1	predicted gene 15372		3.08916	0.737302	0.340597	2.79966	0.00511565	0.0656791
ENSMUSG00000038738	Shank1	protein_coding	7	SH3 and multiple ankyrin repeat domains 1	SHANK1	8.38729	0.736735	0.401958	1.87553	0.0607204	0.275012
ENSMUSG00000100798	Gm19589	lincRNA	1	predicted gene, 19589		9.6202	0.736598	0.396489	1.94862	0.051341	0.250894
ENSMUSG00000050511	Oprd1	protein_coding	4	opioid receptor, delta 1	OPRD1	5.40607	0.736382	0.383575	2.05973	0.0394246	0.217833
ENSMUSG00000022324	Matn2	protein_coding	15	matrilin 2	MATN2	219.486	0.736342	0.325255	2.26671	0.023408	0.16018
ENSMUSG00000021388	Aspn	protein_coding	13	asporin	ASPN	516.238	0.735999	0.321776	2.29058	0.0219876	0.155445
ENSMUSG00000089991	Gm16332	unprocessed_pseudogene	1	predicted gene 16332		9.43386	0.735758	0.381313	2.13319	0.0329093	0.196072
ENSMUSG00000112762	4930459C07Rik	lincRNA	10	RIKEN cDNA 4930459C07 gene		5.69235	0.735552	0.374396	2.18667	0.0287668	0.181405
ENSMUSG00000021556	Golm1	protein_coding	13	golgi membrane protein 1	GOLM1	2596.96	0.735292	0.269816	2.72665	0.00639807	0.0752727
ENSMUSG00000028713	Cyp4b1	protein_coding	4	cytochrome P450, family 4, subfamily b, polypeptide 1	CYP4B1	75.6998	0.734897	0.385857	1.91684	0.055258	0.262676
ENSMUSG00000024538	Ppic	protein_coding	18	peptidylprolyl isomerase C	PPIC	1009.15	0.734852	0.284034	2.58894	0.00962715	0.0949601
ENSMUSG00000031990	Jam3	protein_coding	9	junction adhesion molecule 3	JAM3	48.4519	0.734678	0.40187	1.85501	0.0635952	0.28245
ENSMUSG00000059657	Stfa2l1	protein_coding	16	stefin A2 like 1	CSTA	5.06805	0.734527	0.368617	2.24628	0.0246863	0.165571
ENSMUSG00000031379	Pir	protein_coding	X	pirin	PIR	155.711	0.734335	0.289932	2.5334	0.0112962	0.10418
ENSMUSG00000083152	Apc-ps1	transcribed_processed_pseudogene	5	adenomatosis polyposis coli, pseudogene 1		16.2488	0.734322	0.404199	1.85424	0.0637045	0.282598
ENSMUSG00000025255	Zfhx4	protein_coding	3	zinc finger homeodomain 4	ZFHX4	167.955	0.734169	0.342179	2.14928	0.0316124	0.191447
ENSMUSG00000040605	Bace2	protein_coding	16	beta-site APP-cleaving enzyme 2	BACE2	253.963	0.734065	0.373215	1.97626	0.048125	0.242915
ENSMUSG00000015143	Actn1	protein_coding	12	actinin, alpha 1	ACTN1	2885.41	0.733968	0.18068	4.06242	4.85656e-05	0.00286229
ENSMUSG00000026676	Ccdc3	protein_coding	2	coiled-coil domain containing 3	CCDC3	51.2768	0.733854	0.345462	2.12486	0.0335983	0.198647
ENSMUSG00000048332	Lhfp	protein_coding	3	lipoma HMGIC fusion partner	LHFPL6	411.851	0.73336	0.350832	2.09633	0.0360532	0.206681
ENSMUSG00000013353	4931406B18Rik	protein_coding	7	RIKEN cDNA 4931406B18 gene	SIGLECL1	2.44232	0.732866	0.341264	2.64555	0.00815577	0.086373
ENSMUSG00000104969	Gm43445	sense_intronic	3	predicted gene 43445		2.60153	0.732861	0.340894	2.68427	0.00726873	0.0807564
ENSMUSG00000007989	Fzd3	protein_coding	14	frizzled class receptor 3	FZD3	32.1788	0.732757	0.403795	1.86489	0.0621969	0.279462
ENSMUSG00000032702	Kank1	protein_coding	19	KN motif and ankyrin repeat domains 1	KANK1	269.326	0.732373	0.357912	2.05284	0.0400882	0.219474
ENSMUSG00000097073	9430037G07Rik	lincRNA	9	RIKEN cDNA 9430037G07 gene		2.33887	0.732178	0.341374	2.62062	0.00877703
ENSMUSG00000027115	Kif18a	protein_coding	2	kinesin family member 18A	KIF18A	54.827	0.732076	0.400147	1.85253	0.0639491	0.282918
ENSMUSG00000035184	Fam124a	protein_coding	14	family with sequence similarity 124, member A	FAM124A	47.2674	0.731772	0.366581	2.00159	0.0453291	0.235
ENSMUSG00000029108	Pcdh7	protein_coding	5	protocadherin 7	PCDH7	167.033	0.731113	0.279421	2.61714	0.00886693	0.0904973
ENSMUSG00000078817	Nlrp12	protein_coding	7	NLR family, pyrin domain containing 12	NLRP12	3.2454	0.731027	0.339489	2.82121	0.00478429	0.0627883
ENSMUSG00000033581	Igf2bp2	protein_coding	16	insulin-like growth factor 2 mRNA binding protein 2	IGF2BP2	361.839	0.730902	0.175186	4.17098	3.03297e-05	0.00203275
ENSMUSG00000040428	Plekha4	protein_coding	7	pleckstrin homology domain containing, family A (phosphoinositide binding specific) member 4	PLEKHA4	61.8823	0.730719	0.319995	2.28342	0.0224058	0.156964
ENSMUSG00000067818	Myl9	protein_coding	2	myosin, light polypeptide 9, regulatory	MYL9	180.121	0.730065	0.334906	2.18362	0.0289902	0.182231
ENSMUSG00000027520	Zdbf2	protein_coding	1	zinc finger, DBF-type containing 2	ZDBF2	2.49227	0.729704	0.358858	2.34724	0.0189133	0.142099
ENSMUSG00000028389	Zfp37	protein_coding	4	zinc finger protein 37	ZFP37	11.59	0.728745	0.399469	1.8984	0.0576436	0.268276
ENSMUSG00000031803	B3gnt3	protein_coding	8	UDP-GlcNAc:betaGal beta-1,3-N-acetylglucosaminyltransferase 3	B3GNT3	536.549	0.728722	0.260234	2.80115	0.00509201	0.065557
ENSMUSG00000048191	Muc6	protein_coding	7	mucin 6, gastric	MUC6	872.575	0.728447	0.404168	1.84539	0.0649814	0.285601
ENSMUSG00000021933	Gucy1b2	protein_coding	14	guanylate cyclase 1, soluble, beta 2	GUCY1B2	4.82982	0.728356	0.369772	2.20368	0.0275466	0.176467
ENSMUSG00000028460	Sit1	protein_coding	4	suppression inducing transmembrane adaptor 1	SIT1	2.93266	0.728338	0.356338	2.44574	0.0144554	0.121652
ENSMUSG00000020282	Rhbdf1	protein_coding	11	rhomboid 5 homolog 1	RHBDF1	533.2	0.728251	0.229619	3.17173	0.00151535	0.029582
ENSMUSG00000067231	Cyp2c65	protein_coding	19	cytochrome P450, family 2, subfamily c, polypeptide 65	CYP2C9	90.0345	0.72821	0.395266	1.85972	0.0629254	0.281361
ENSMUSG00000074577	Ripor3	protein_coding	2	RIPOR family member 3	RIPOR3	37.0231	0.727675	0.334814	2.16894	0.0300876	0.18613
ENSMUSG00000038838	Vars2	protein_coding	17	valyl-tRNA synthetase 2, mitochondrial	VARS2	203.427	0.72762	0.287894	2.52869	0.0114489	0.104965
ENSMUSG00000035934	Pknox2	protein_coding	9	Pbx/knotted 1 homeobox 2	PKNOX2	24.2417	0.727155	0.399272	1.90955	0.0561915	0.265241
ENSMUSG00000031955	Bcar1	protein_coding	8	breast cancer anti-estrogen resistance 1	BCAR1	347.513	0.727087	0.314151	2.31707	0.0204998	0.148605
ENSMUSG00000018862	Otop3	protein_coding	11	otopetrin 3	OTOP3	304.426	0.726646	0.363764	2.00495	0.0449683	0.233717
ENSMUSG00000020000	Moxd1	protein_coding	10	monooxygenase, DBH-like 1	MOXD1	110.976	0.726186	0.40049	1.83837	0.0660073	0.288674
ENSMUSG00000067860	Zic3	protein_coding	X	zinc finger protein of the cerebellum 3	ZIC3	17.3489	0.726002	0.392381	1.97634	0.0481158	0.242915
ENSMUSG00000022054	Nefm	protein_coding	14	neurofilament, medium polypeptide	NEFM	2.4379	0.725115	0.340134	2.63329	0.00845631	0.0878943
ENSMUSG00000055497	Gm9974	processed_pseudogene	16	predicted gene 9974		2.54577	0.725091	0.33984	2.66144	0.0077808	0.0840317
ENSMUSG00000022176	Rem2	protein_coding	14	rad and gem related GTP binding protein 2	REM2	60.8734	0.724885	0.400194	1.8362	0.0663282	0.289397
ENSMUSG00000104125	Gm37488	TEC	3	predicted gene, 37488		2.78715	0.724853	0.339381	2.7139	0.00664955	0.0768194
ENSMUSG00000029659	Medag	protein_coding	5	mesenteric estrogen dependent adipogenesis	MEDAG	275.317	0.724612	0.289468	2.50442	0.0122653	0.109896
ENSMUSG00000104436	Gm37423	processed_transcript	1	predicted gene, 37423		4.50807	0.724453	0.359801	2.35213	0.0186664	0.141247
ENSMUSG00000033826	Dnah8	protein_coding	17	dynein, axonemal, heavy chain 8	DNAH8	10.6927	0.724166	0.379773	2.11896	0.034094	0.200239
ENSMUSG00000069769	Msi2	protein_coding	11	musashi RNA-binding protein 2	MSI2	544.721	0.72412	0.186827	3.87529	0.000106498	0.00500543
ENSMUSG00000037613	Tnfrsf23	protein_coding	7	tumor necrosis factor receptor superfamily, member 23		601.958	0.723846	0.144188	5.0194	5.18337e-07	0.000103964
ENSMUSG00000040495	Chrm4	protein_coding	2	cholinergic receptor, muscarinic 4	CHRM4	2.73935	0.723823	0.35641	2.38742	0.016967	0.133471
ENSMUSG00000026754	Golga1	protein_coding	2	golgi autoantigen, golgin subfamily a, 1	GOLGA1	244.814	0.723629	0.172674	4.18881	2.80415e-05	0.00189996
ENSMUSG00000052516	Robo2	protein_coding	16	roundabout guidance receptor 2	ROBO2	60.2354	0.723526	0.404238	1.83396	0.0666601	0.290163
ENSMUSG00000024913	Lrp5	protein_coding	19	low density lipoprotein receptor-related protein 5	LRP5	1402.1	0.722876	0.199896	3.61644	0.000298678	0.0100611
ENSMUSG00000024987	Cyp26a1	protein_coding	19	cytochrome P450, family 26, subfamily a, polypeptide 1	CYP26A1	8.57598	0.72272	0.378448	2.1225	0.0337958	0.199307
ENSMUSG00000039814	Xkr5	protein_coding	8	X-linked Kx blood group related 5	XKR5	4.20565	0.722296	0.373579	2.11212	0.0346764	0.202125
ENSMUSG00000046618	Olfml2a	protein_coding	2	olfactomedin-like 2A	OLFML2A	45.9992	0.721987	0.402527	1.82192	0.068467	0.29437
ENSMUSG00000002908	Kcnn1	protein_coding	8	potassium intermediate/small conductance calcium-activated channel, subfamily N, member 1	KCNN1	8.14013	0.721785	0.380488	2.08927	0.0366834	0.208457
ENSMUSG00000020315	Sptbn1	protein_coding	11	spectrin beta, non-erythrocytic 1	SPTBN1	3539.32	0.721701	0.185946	3.88146	0.00010383	0.00490192
ENSMUSG00000049630	C1ql3	protein_coding	2	C1q-like 3	C1QL3	2.60993	0.72061	0.339126	2.66631	0.00766898	0.0830657
ENSMUSG00000103332	Pcdhga2	protein_coding	18	protocadherin gamma subfamily A, 2	PCDHGA2	2.64946	0.720503	0.338955	2.679	0.00738424	0.0814548
ENSMUSG00000104309	Gm5846	processed_pseudogene	3	predicted gene 5846		3.24783	0.720345	0.366572	2.14468	0.0319788	0.192572
ENSMUSG00000030796	Tead2	protein_coding	7	TEA domain family member 2	TEAD2	193.211	0.719668	0.285631	2.52005	0.0117339	0.106419
ENSMUSG00000021696	Elovl7	protein_coding	13	ELOVL family member 7, elongation of long chain fatty acids (yeast)	ELOVL7	169.712	0.719582	0.361103	1.99907	0.0456011	0.235162
ENSMUSG00000029781	Fkbp9	protein_coding	6	FK506 binding protein 9	FKBP9	1450.35	0.71915	0.190651	3.77221	0.000161811	0.00670567
ENSMUSG00000043333	Rhbdl2	protein_coding	4	rhomboid like 2	RHBDL2	44.1012	0.719045	0.403577	1.81351	0.0697526	0.296781
ENSMUSG00000030499	Kctd15	protein_coding	7	potassium channel tetramerisation domain containing 15	KCTD15	58.0998	0.718841	0.329486	2.18244	0.0290774	0.182557
ENSMUSG00000019338	Zfp687	protein_coding	3	zinc finger protein 687	ZNF687	337.662	0.718829	0.135019	5.32208	1.02585e-07	2.7207e-05
ENSMUSG00000044617	Zbtb39	protein_coding	10	zinc finger and BTB domain containing 39	ZBTB39	258.646	0.718503	0.214835	3.34353	0.000827207	0.0197901
ENSMUSG00000072589	Gm10371	antisense	14	predicted gene 10371		5.83529	0.718502	0.372364	2.11827	0.0341524	0.200248
ENSMUSG00000040488	Ltbp4	protein_coding	7	latent transforming growth factor beta binding protein 4	LTBP4	904.715	0.718447	0.318246	2.26063	0.0237821	0.161767
ENSMUSG00000102875	Gm37139	TEC	2	predicted gene, 37139		2.85156	0.718268	0.355806	2.41076	0.0159191	0.129112
ENSMUSG00000048824	Gm568	lincRNA	4	predicted gene 568		5.77842	0.718002	0.388132	1.96723	0.0491568	0.245785
ENSMUSG00000022296	Baalc	protein_coding	15	brain and acute leukemia, cytoplasmic	BAALC	4.34825	0.717832	0.371573	2.12655	0.0334577	0.198193
ENSMUSG00000026442	Nfasc	protein_coding	1	neurofascin	NFASC	63.1494	0.716991	0.390488	1.84888	0.0644756	0.284252
ENSMUSG00000055799	Tcf7l1	protein_coding	6	transcription factor 7 like 1 (T cell specific, HMG box)	TCF7L1	44.936	0.716868	0.339383	2.11006	0.034853	0.2029
ENSMUSG00000051149	Adnp	protein_coding	2	activity-dependent neuroprotective protein	ADNP	27.5479	0.716768	0.399562	1.80757	0.0706739	0.299489
ENSMUSG00000031904	Slc7a6	protein_coding	8	solute carrier family 7 (cationic amino acid transporter, y+ system), member 6	SLC7A6	720.652	0.716577	0.257115	2.78795	0.00530423	0.0667309
ENSMUSG00000055415	Atp10b	protein_coding	11	ATPase, class V, type 10B	ATP10B	45.8986	0.716564	0.402933	1.80507	0.0710644	0.300703
ENSMUSG00000100210	Hist1h3f	protein_coding	13	histone cluster 1, H3f	HIST2H3A	4.50816	0.716546	0.37049	2.14366	0.0320598	0.192661
ENSMUSG00000112352	Gm40617	antisense	10	predicted gene, 40617		3.51286	0.716458	0.365673	2.18916	0.028585	0.18075
ENSMUSG00000098203	Gm9568	processed_pseudogene	15	predicted gene 9568		9.05902	0.716107	0.4002	1.79237	0.0730741	0.305064
ENSMUSG00000037003	Tns2	protein_coding	15	tensin 2	TNS2	219.388	0.715966	0.361689	1.98646	0.0469827	0.238772
ENSMUSG00000039735	Fnbp1l	protein_coding	3	formin binding protein 1-like	FNBP1L	887.605	0.715758	0.236078	3.0324	0.0024262	0.0403244
ENSMUSG00000056296	Synpr	protein_coding	14	synaptoporin	SYNPR	14.0181	0.715032	0.375383	2.15698	0.031007	0.189357
ENSMUSG00000056569	Mpz	protein_coding	1	myelin protein zero	MPZ	21.7389	0.714764	0.402637	1.80259	0.0714527	0.301329
ENSMUSG00000048960	Prex2	protein_coding	1	phosphatidylinositol-3,4,5-trisphosphate-dependent Rac exchange factor 2	PREX2	60.9043	0.714383	0.323643	2.20684	0.0273251	0.175533
ENSMUSG00000030486	Zfp108	protein_coding	7	zinc finger protein 108		3.75377	0.714023	0.363161	2.2272	0.0259338	0.170287
ENSMUSG00000055660	Mettl4	protein_coding	17	methyltransferase like 4	METTL4	61.1203	0.714013	0.273631	2.60599	0.00916094	0.0923849
ENSMUSG00000108695	Gm2511	lincRNA	7	predicted gene 2511		6.95719	0.713987	0.372171	2.16198	0.03062	0.188419
ENSMUSG00000037907	Ankrd13b	protein_coding	11	ankyrin repeat domain 13b	ANKRD13B	233.507	0.713979	0.212219	3.36318	0.000770497	0.0189461
ENSMUSG00000004891	Nes	protein_coding	3	nestin	NES	472.115	0.712791	0.301769	2.3641	0.018074	0.139114
ENSMUSG00000097582	Gm26527	lincRNA	13	predicted gene, 26527		2.41146	0.7125	0.338356	2.60608	0.00915855
ENSMUSG00000026335	Pam	protein_coding	1	peptidylglycine alpha-amidating monooxygenase	PAM	1203.8	0.711924	0.162056	4.39291	1.11842e-05	0.000964588
ENSMUSG00000086010	Gm15318	antisense	17	predicted gene 15318		6.16174	0.711686	0.351194	2.53173	0.0113501	0.104332
ENSMUSG00000049709	Nlrp10	protein_coding	7	NLR family, pyrin domain containing 10	NLRP10	55.3726	0.71158	0.398835	1.80543	0.0710071	0.300663
ENSMUSG00000021032	Ngb	protein_coding	12	neuroglobin	NGB	2.77509	0.711427	0.33749	2.68804	0.00718722	0.0801386
ENSMUSG00000004383	Large1	protein_coding	8	LARGE xylosyl- and glucuronyltransferase 1	LARGE1	206.703	0.711343	0.231341	3.07398	0.00211224	0.036855
ENSMUSG00000034275	Igsf9b	protein_coding	9	immunoglobulin superfamily, member 9B	IGSF9B	10.1627	0.711044	0.403972	1.79462	0.0727138	0.304039
ENSMUSG00000020614	Fam20a	protein_coding	11	family with sequence similarity 20, member A	FAM20A	211.334	0.710978	0.248159	2.86424	0.00418009	0.0578785
ENSMUSG00000030688	Stard10	protein_coding	7	START domain containing 10	STARD10	477.548	0.710935	0.309776	2.29751	0.0215899	0.153775
ENSMUSG00000027674	Pex5l	protein_coding	3	peroxisomal biogenesis factor 5-like	PEX5L	4.59223	0.710858	0.335308	3.01814	0.00254335	0.0416378
ENSMUSG00000034674	Tdg	protein_coding	10	thymine DNA glycosylase	TDG	46.6529	0.710412	0.321186	2.21141	0.0270072	0.174291
ENSMUSG00000074300	BC030870	protein_coding	8	cDNA sequence BC030870	SMIM31	17.662	0.710137	0.403055	1.81572	0.0694132	0.296379
ENSMUSG00000096188	Cmtm4	protein_coding	8	CKLF-like MARVEL transmembrane domain containing 4	CMTM4	743.547	0.710118	0.202718	3.50285	0.000460312	0.0132697
ENSMUSG00000084329	Gm6733	processed_pseudogene	11	predicted gene 6733		3.41801	0.710016	0.376947	1.98447	0.0472033	0.239417
ENSMUSG00000025789	St8sia2	protein_coding	7	ST8 alpha-N-acetyl-neuraminide alpha-2,8-sialyltransferase 2	ST8SIA2	21.8808	0.709788	0.399135	1.85004	0.0643071	0.283712
ENSMUSG00000030494	Rhpn2	protein_coding	7	rhophilin, Rho GTPase binding protein 2	RHPN2	416.273	0.709678	0.361446	1.97027	0.0488077	0.244829
ENSMUSG00000043924	Ncmap	protein_coding	4	noncompact myelin associated protein	NCMAP	92.6007	0.709618	0.318489	2.22866	0.0258363	0.170089
ENSMUSG00000096370	Gm21992	protein_coding	19	predicted gene 21992		11.1075	0.708801	0.398717	1.85441	0.0636802	0.282558
ENSMUSG00000040133	Gpr176	protein_coding	2	G protein-coupled receptor 176	GPR176	108.346	0.708611	0.299572	2.36558	0.018002	0.138732
ENSMUSG00000044447	Dock5	protein_coding	14	dedicator of cytokinesis 5	DOCK5	497.568	0.708173	0.250685	2.82541	0.00472196	0.0623493
ENSMUSG00000027875	Hmgcs2	protein_coding	3	3-hydroxy-3-methylglutaryl-Coenzyme A synthase 2	HMGCS2	110.036	0.708083	0.389594	1.83121	0.0670697	0.291263
ENSMUSG00000022206	Npr3	protein_coding	15	natriuretic peptide receptor 3	NPR3	11.6581	0.708066	0.386283	1.9861	0.0470224	0.238811
ENSMUSG00000089542	Gm25835	snoRNA	11	predicted gene, 25835		22.1135	0.707993	0.400883	1.78319	0.074556	0.308751
ENSMUSG00000107005	9030607J07Rik	TEC	5	RIKEN cDNA 9030607J07 gene		2.5096	0.707991	0.357027	2.32347	0.0201538	0.14777
ENSMUSG00000053626	Tll1	protein_coding	8	tolloid-like	TLL1	42.6453	0.707768	0.401006	1.78802	0.0737733	0.306467
ENSMUSG00000015962	1700016C15Rik	protein_coding	1	RIKEN cDNA 1700016C15 gene	C1orf100	5.00489	0.707573	0.37585	2.06179	0.0392273	0.217325
ENSMUSG00000034839	Larp6	protein_coding	9	La ribonucleoprotein domain family, member 6	LARP6	21.725	0.707402	0.398005	1.86584	0.0620643	0.27934
ENSMUSG00000086006	Gm13293	lincRNA	2	predicted gene 13293		5.43106	0.707376	0.388755	1.92053	0.0547905	0.261607
ENSMUSG00000086922	Gm13835	processed_pseudogene	6	predicted gene 13835		11.6658	0.707193	0.402735	1.7765	0.075651	0.311687
ENSMUSG00000014453	Blk	protein_coding	14	B lymphoid kinase	BLK	8.60297	0.70695	0.384656	1.98341	0.047322	0.239709
ENSMUSG00000103696	Gm37531	TEC	1	predicted gene, 37531		7.80855	0.706605	0.396042	1.86614	0.0620215	0.27927
ENSMUSG00000042515	Mum1l1	protein_coding	X	melanoma associated antigen (mutated) 1-like 1	MUM1L1	28.0415	0.706141	0.402328	1.81415	0.0696545	0.296731
ENSMUSG00000053137	Mapk11	protein_coding	15	mitogen-activated protein kinase 11	MAPK11	91.1278	0.706071	0.340356	2.07698	0.0378034	0.212159
ENSMUSG00000013643	Lypd8	protein_coding	11	LY6/PLAUR domain containing 8	LYPD8	56.1433	0.70589	0.350129	2.73144	0.00630588	0.0746216
ENSMUSG00000036617	Etl4	protein_coding	2	enhancer trap locus 4	KIAA1217	401.343	0.70574	0.26181	2.69601	0.0070176	0.0788435
ENSMUSG00000018543	1700001P01Rik	protein_coding	11	RIKEN cDNA 1700001P01 gene	C17orf98	7.02878	0.704816	0.391055	1.91031	0.0560933	0.264961
ENSMUSG00000044986	Tst	protein_coding	15	thiosulfate sulfurtransferase, mitochondrial	TST	53.9355	0.704777	0.369086	1.91685	0.0552566	0.262676
ENSMUSG00000102411	Gm36936	TEC	9	predicted gene, 36936		3.78409	0.704772	0.348194	2.56527	0.0103097	0.0985072
ENSMUSG00000030098	Grip2	protein_coding	6	glutamate receptor interacting protein 2	GRIP2	9.19225	0.704303	0.392497	1.88697	0.0591645	0.271744
ENSMUSG00000053164	Gpr21	protein_coding	2	G protein-coupled receptor 21	GPR21	5.02627	0.704289	0.375606	2.05688	0.039698	0.218368
ENSMUSG00000043313	Pcdhb19	protein_coding	18	protocadherin beta 19	PCDHB12	9.7343	0.704189	0.390575	1.89899	0.0575656	0.268047
ENSMUSG00000042751	Nmnat2	protein_coding	1	nicotinamide nucleotide adenylyltransferase 2	NMNAT2	6.92722	0.704125	0.390689	1.90588	0.0566655	0.265857
ENSMUSG00000020902	Ntn1	protein_coding	11	netrin 1	NTN1	129.805	0.703799	0.361261	1.9532	0.0507956	0.249807
ENSMUSG00000058297	Spock2	protein_coding	10	sparc/osteonectin, cwcv and kazal-like domains proteoglycan 2	SPOCK2	14.9126	0.70349	0.394719	1.88227	0.0598	0.272907
ENSMUSG00000027603	Ggt7	protein_coding	2	gamma-glutamyltransferase 7	GGT7	11.6832	0.703204	0.398887	1.82627	0.0678099	0.293537
ENSMUSG00000107094	Gm43294	TEC	6	predicted gene 43294		5.69853	0.703154	0.375776	2.04369	0.0409843	0.222088
ENSMUSG00000029797	Sspo	protein_coding	6	SCO-spondin	SSPO	2.78182	0.703126	0.336264	2.67558	0.00746	0.0818528
ENSMUSG00000064125	Prr36	protein_coding	8	proline rich 36	PRR36	6.87734	0.702979	0.394291	1.86069	0.0627874	0.280879
ENSMUSG00000046572	Zfp518b	protein_coding	5	zinc finger protein 518B	ZNF518B	86.9502	0.702949	0.289838	2.42356	0.0153693	0.126365
ENSMUSG00000020325	Fstl3	protein_coding	10	follistatin-like 3	FSTL3	100.581	0.702948	0.30596	2.29729	0.0216023	0.153775
ENSMUSG00000028357	Kif12	protein_coding	4	kinesin family member 12	KIF12	220.426	0.702833	0.325428	2.16234	0.0305923	0.188373
ENSMUSG00000023047	Amhr2	protein_coding	15	anti-Mullerian hormone type 2 receptor	AMHR2	2.98067	0.702559	0.352272	2.41739	0.0156324	0.127892
ENSMUSG00000023039	Krt7	protein_coding	15	keratin 7	KRT7	2657.12	0.702436	0.304155	2.31193	0.0207817	0.150233
ENSMUSG00000058656	Samd12	protein_coding	15	sterile alpha motif domain containing 12	SAMD12	5.87566	0.70225	0.383765	1.95948	0.0500567	0.248012
ENSMUSG00000091764	Zfp964	protein_coding	8	zinc finger protein 964		13.3071	0.70217	0.394212	1.88763	0.0590753	0.271469
ENSMUSG00000023122	Sult1c2	protein_coding	17	sulfotransferase family, cytosolic, 1C, member 2	SULT1C2	165.507	0.701862	0.392951	1.80192	0.0715584	0.30138
ENSMUSG00000015468	Notch4	protein_coding	17	notch 4	NOTCH4	57.2133	0.701445	0.400829	1.77387	0.0760848	0.312711
ENSMUSG00000062300	Nectin2	protein_coding	7	nectin cell adhesion molecule 2	NECTIN2	620.196	0.701034	0.23545	2.97784	0.00290287	0.0454399
ENSMUSG00000044005	Gls2	protein_coding	10	glutaminase 2 (liver, mitochondrial)	GLS2	92.7922	0.700818	0.291451	2.40394	0.0162193	0.130589
ENSMUSG00000035112	Wnk4	protein_coding	11	WNK lysine deficient protein kinase 4	WNK4	101.537	0.700714	0.357031	1.96731	0.0491469	0.245785
ENSMUSG00000116852	AC098838.1	lincRNA	17	novel transcript		2.76102	0.700634	0.353927	2.36597	0.0179828	0.1387
ENSMUSG00000033910	Gucy1a1	protein_coding	3	guanylate cyclase 1, soluble, alpha 1	GUCY1A1	24.9181	0.700614	0.404189	1.77502	0.075894	0.312467
ENSMUSG00000051243	Islr2	protein_coding	9	immunoglobulin superfamily containing leucine-rich repeat 2	ISLR2	36.3617	0.700341	0.403281	1.76601	0.0773946	0.316134
ENSMUSG00000032855	Pkd1	protein_coding	17	polycystin 1, transient receptor poteintial channel interacting	PKD1	1504.23	0.699955	0.223466	3.13266	0.00173231	0.0320961
ENSMUSG00000024678	Ms4a4d	protein_coding	19	membrane-spanning 4-domains, subfamily A, member 4D		177.939	0.699266	0.349786	2.00375	0.0450967	0.233989
ENSMUSG00000020019	Ntn4	protein_coding	10	netrin 4	NTN4	159.093	0.698926	0.28412	2.46054	0.0138728	0.118686
ENSMUSG00000030935	Acsm3	protein_coding	7	acyl-CoA synthetase medium-chain family member 3	ACSM3	248.796	0.698585	0.347942	2.01196	0.0442244	0.231145
ENSMUSG00000025401	Myo1a	protein_coding	10	myosin IA	MYO1A	72.4175	0.698521	0.327351	2.13335	0.0328964	0.196072
ENSMUSG00000037071	Scd1	protein_coding	19	stearoyl-Coenzyme A desaturase 1	SCD	471.964	0.698394	0.289226	2.41611	0.0156872	0.127938
ENSMUSG00000001555	Fkbp10	protein_coding	11	FK506 binding protein 10	FKBP10	711.604	0.698248	0.259894	2.68754	0.00719812	0.080212
ENSMUSG00000063388	BC023105	pseudogene	18	cDNA sequence BC023105		9.8307	0.698137	0.369627	2.16468	0.0304125	0.187515
ENSMUSG00000057163	Prss2	protein_coding	6	protease, serine 2	PRSS2	3.17599	0.697807	0.334868	2.74949	0.00596885	0.0722371
ENSMUSG00000056724	Nbeal2	protein_coding	9	neurobeachin-like 2	NBEAL2	860.363	0.697538	0.197205	3.53706	0.000404614	0.0123328
ENSMUSG00000050558	Prokr2	protein_coding	2	prokineticin receptor 2	PROKR2	43.2156	0.697438	0.383255	1.82624	0.0678148	0.293537
ENSMUSG00000048458	Inka2	protein_coding	3	inka box actin regulator 2	INKA2	10.1449	0.69706	0.392377	1.88606	0.0592867	0.271901
ENSMUSG00000035930	Chst4	protein_coding	8	carbohydrate (chondroitin 6/keratan) sulfotransferase 4	CHST4	18.444	0.697031	0.403539	1.77256	0.076301	0.313125
ENSMUSG00000039084	Chad	protein_coding	11	chondroadherin	CHAD	2.96182	0.696549	0.351891	2.40002	0.0163941	0.131185
ENSMUSG00000032261	Sh3bgrl2	protein_coding	9	SH3 domain binding glutamic acid-rich protein like 2	SH3BGRL2	334.562	0.696476	0.200985	3.46443	0.000531349	0.014597
ENSMUSG00000042451	Mybph	protein_coding	1	myosin binding protein H	MYBPH	2.81652	0.696086	0.335128	2.67332	0.00751038	0.0821087
ENSMUSG00000016262	Sertad4	protein_coding	1	SERTA domain containing 4	SERTAD4	114.994	0.696077	0.35331	1.97466	0.0483063	0.243499
ENSMUSG00000047797	Gjb1	protein_coding	X	gap junction protein, beta 1	GJB1	113.516	0.695961	0.343489	2.02868	0.0424912	0.226356
ENSMUSG00000031028	Tub	protein_coding	7	tubby bipartite transcription factor	TUB	3.88583	0.695207	0.359895	2.2177	0.0265756	0.172472
ENSMUSG00000044433	Camsap3	protein_coding	8	calmodulin regulated spectrin-associated protein family, member 3	CAMSAP3	108.956	0.695172	0.372522	1.87264	0.0611183	0.276006
ENSMUSG00000032035	Ets1	protein_coding	9	E26 avian leukemia oncogene 1, 5' domain	ETS1	639.558	0.695007	0.165741	4.19288	2.75432e-05	0.00187606
ENSMUSG00000037703	Lzts3	protein_coding	2	leucine zipper, putative tumor suppressor family member 3	LZTS3	131.188	0.694969	0.24423	2.84442	0.00444922	0.0603799
ENSMUSG00000099779	Gm8228	processed_pseudogene	9	predicted gene 8228		6.65075	0.694911	0.392238	1.867	0.0619011	0.278795
ENSMUSG00000038535	Zfp280d	protein_coding	9	zinc finger protein 280D	ZNF280D	324.765	0.694711	0.1795	3.86947	0.000109073	0.00508778
ENSMUSG00000106665	Gm43389	TEC	5	predicted gene 43389		9.86716	0.694647	0.404271	1.74831	0.0804103	0.323005
ENSMUSG00000078816	Prkcg	protein_coding	7	protein kinase C, gamma	PRKCG	132.51	0.694011	0.306852	2.26188	0.023705	0.161498
ENSMUSG00000026062	Slc9a2	protein_coding	1	solute carrier family 9 (sodium/hydrogen exchanger), member 2	SLC9A2	232.998	0.693326	0.274931	2.52203	0.011668	0.106125
ENSMUSG00000031290	Lrch2	protein_coding	X	leucine-rich repeats and calponin homology (CH) domain containing 2	LRCH2	28.7878	0.693265	0.401816	1.78422	0.074388	0.308282
ENSMUSG00000021208	Ifi27l2b	protein_coding	12	interferon, alpha-inducible protein 27 like 2B	IFI27,IFI27L1,IFI27L2	102.366	0.69326	0.390935	1.90161	0.0572225	0.267244
ENSMUSG00000046480	Scn4b	protein_coding	9	sodium channel, type IV, beta	SCN4B	2.51254	0.693248	0.335227	2.60079	0.00930103	0.093186
ENSMUSG00000054256	Msi1	protein_coding	5	musashi RNA-binding protein 1	MSI1	10.4734	0.693206	0.391361	1.86803	0.0617581	0.278354
ENSMUSG00000025262	Fam120c	protein_coding	X	family with sequence similarity 120, member C	FAM120C	92.0714	0.693022	0.381628	1.82499	0.0680027	0.293783
ENSMUSG00000007908	Hmgcll1	protein_coding	9	3-hydroxymethyl-3-methylglutaryl-Coenzyme A lyase-like 1	HMGCLL1	29.0784	0.692793	0.399294	1.81404	0.0696715	0.296731
ENSMUSG00000086108	Gm5602	antisense	7	predicted gene 5602		5.94586	0.692756	0.37616	2.02691	0.0426713	0.226729
ENSMUSG00000057346	Apol9a	protein_coding	15	apolipoprotein L 9a		20.83	0.692712	0.39807	1.82404	0.0681465	0.293859
ENSMUSG00000044037	Als2cl	protein_coding	9	ALS2 C-terminal like	ALS2CL	814.59	0.692409	0.233776	2.96224	0.00305409	0.0471789
ENSMUSG00000108291	Gm44292	TEC	6	predicted gene, 44292		49.1026	0.692363	0.304433	2.27217	0.0230765	0.158908
ENSMUSG00000032816	Igdcc4	protein_coding	9	immunoglobulin superfamily, DCC subclass, member 4	IGDCC4	92.4343	0.69232	0.389503	1.78948	0.0735375	0.306163
ENSMUSG00000074415	3110039I08Rik	processed_transcript	9	RIKEN cDNA 3110039I08 gene	MIR100HG	87.5522	0.691729	0.316259	2.18837	0.0286428	0.180899
ENSMUSG00000053846	Lipg	protein_coding	18	lipase, endothelial	LIPG	33.1913	0.691598	0.403622	1.74305	0.0813257	0.325461
ENSMUSG00000024168	Tmem204	protein_coding	17	transmembrane protein 204	TMEM204	23.1378	0.691276	0.397537	1.82444	0.0680855	0.293783
ENSMUSG00000098232	Gm3671	processed_pseudogene	9	predicted gene 3671		11.8185	0.691153	0.404002	1.73827	0.0821627	0.326652
ENSMUSG00000097858	9530052C20Rik	lincRNA	3	RIKEN cDNA 9530052C20 gene		2.9864	0.690979	0.334151	2.69752	0.00698579	0.0786483
ENSMUSG00000049382	Krt8	protein_coding	15	keratin 8	KRT8	4330.82	0.690361	0.297966	2.31908	0.0203906	0.148221
ENSMUSG00000030017	Reg3g	protein_coding	6	regenerating islet-derived 3 gamma	REG3G	173.421	0.689718	0.366674	1.88783	0.0590483	0.271412
ENSMUSG00000108494	Gm45203	TEC	7	predicted gene 45203		2.92445	0.688944	0.351246	2.37824	0.0173957	0.136037
ENSMUSG00000043398	Gpr135	protein_coding	12	G protein-coupled receptor 135	GPR135	18.3227	0.688847	0.398422	1.80873	0.0704927	0.298926
ENSMUSG00000041695	Kcnj2	protein_coding	11	potassium inwardly-rectifying channel, subfamily J, member 2	KCNJ2	214.126	0.688751	0.282383	2.43942	0.0147111	0.122982
ENSMUSG00000025776	Crispld1	protein_coding	1	cysteine-rich secretory protein LCCL domain containing 1	CRISPLD1	4.09135	0.688573	0.370139	2.04236	0.0411158	0.222476
ENSMUSG00000049721	Gal3st1	protein_coding	11	galactose-3-O-sulfotransferase 1	GAL3ST1	28.5103	0.688279	0.403173	1.73249	0.0831868	0.327827
ENSMUSG00000051586	Mical3	protein_coding	6	microtubule associated monooxygenase, calponin and LIM domain containing 3	MICAL3	305.332	0.688002	0.267697	2.57032	0.0101603	0.0978029
ENSMUSG00000009281	Rarres2	protein_coding	6	retinoic acid receptor responder (tazarotene induced) 2	RARRES2	1328.55	0.687245	0.30528	2.2535	0.0242276	0.163321
ENSMUSG00000112008	Gm47218	TEC	12	predicted gene, 47218		17.5683	0.68722	0.403871	1.72588	0.0843689	0.330236
ENSMUSG00000027457	Snph	protein_coding	2	syntaphilin	SNPH	2.71732	0.687083	0.333945	2.63591	0.00839115	0.0877161
ENSMUSG00000042436	Mfap4	protein_coding	11	microfibrillar-associated protein 4	MFAP4	476.869	0.686825	0.39387	1.76028	0.0783603	0.318258
ENSMUSG00000030166	Rad52	protein_coding	6	RAD52 homolog, DNA repair protein	RAD52	127.391	0.686669	0.284297	2.41601	0.0156916	0.127938
ENSMUSG00000040714	Klc3	protein_coding	7	kinesin light chain 3	KLC3	53.2692	0.686243	0.311942	2.1988	0.027892	0.177821
ENSMUSG00000021997	Lrrc63	protein_coding	14	leucine rich repeat containing 63	LRRC63	5.88409	0.685839	0.390942	1.84649	0.0648214	0.285303
ENSMUSG00000029581	Fscn1	protein_coding	5	fascin actin-bundling protein 1	FSCN1	454.549	0.685091	0.290796	2.35734	0.0184062	0.140257
ENSMUSG00000037157	Il22ra1	protein_coding	4	interleukin 22 receptor, alpha 1	IL22RA1	17.9503	0.684919	0.403945	1.71728	0.0859281	0.333285
ENSMUSG00000078349	AW011738	protein_coding	4	expressed sequence AW011738		184.267	0.684763	0.265752	2.57664	0.00997664	0.0967417
ENSMUSG00000026249	Serpine2	protein_coding	1	serine (or cysteine) peptidase inhibitor, clade E, member 2	SERPINE2	541.748	0.684748	0.286636	2.39037	0.0168314	0.133049
ENSMUSG00000111394	AC160637.1	TEC	9	novel transcript		1256.87	0.684479	0.220535	3.10404	0.00190895	0.0341095
ENSMUSG00000002007	Srpk3	protein_coding	X	serine/arginine-rich protein specific kinase 3	SRPK3	6.34175	0.684131	0.38539	1.89259	0.058413	0.270175
ENSMUSG00000050640	Tmem150c	protein_coding	5	transmembrane protein 150C	TMEM150C	18.9871	0.683301	0.396924	1.80498	0.0710771	0.300703
ENSMUSG00000034109	Golim4	protein_coding	3	golgi integral membrane protein 4	GOLIM4	1484.31	0.683109	0.19792	3.45158	0.000557322	0.0151267
ENSMUSG00000030324	Rho	protein_coding	6	rhodopsin	RHO	2.24393	0.682947	0.334243	2.51644	0.0118548
ENSMUSG00000022026	Olfm4	protein_coding	14	olfactomedin 4	OLFM4	628.912	0.682855	0.395952	1.74241	0.0814361	0.325483
ENSMUSG00000079429	Mroh2a	protein_coding	1	maestro heat-like repeat family member 2A	MROH2A	22.9007	0.682689	0.404059	1.71816	0.0857674	0.332972
ENSMUSG00000004562	Arhgef40	protein_coding	14	Rho guanine nucleotide exchange factor (GEF) 40	ARHGEF40	871.821	0.682572	0.252607	2.70281	0.00687553	0.0777371
ENSMUSG00000034614	Pik3ip1	protein_coding	11	phosphoinositide-3-kinase interacting protein 1	PIK3IP1	120.391	0.682293	0.265778	2.5667	0.010267	0.0982137
ENSMUSG00000059049	Frem1	protein_coding	4	Fras1 related extracellular matrix protein 1	FREM1	70.3684	0.682249	0.404231	1.72365	0.0847707	0.330864
ENSMUSG00000037166	Ppp1r14a	protein_coding	7	protein phosphatase 1, regulatory inhibitor subunit 14A	PPP1R14A	5.54734	0.682009	0.386148	1.88027	0.0600718	0.273342
ENSMUSG00000029452	Tmem116	protein_coding	5	transmembrane protein 116	TMEM116	13.482	0.68178	0.391711	1.85227	0.0639876	0.282918
ENSMUSG00000044522	A730020M07Rik	lincRNA	3	RIKEN cDNA A730020M07 gene		7.56631	0.681248	0.372132	2.05474	0.0399041	0.218853
ENSMUSG00000044700	Tmem201	protein_coding	4	transmembrane protein 201	TMEM201	183.48	0.680822	0.211444	3.21896	0.00128658	0.0267309
ENSMUSG00000066438	Plekhd1	protein_coding	12	pleckstrin homology domain containing, family D (with coiled-coil domains) member 1	PLEKHD1	69.9914	0.680654	0.367614	1.85623	0.063421	0.282168
ENSMUSG00000110631	Gm42047	lincRNA	8	predicted gene, 42047		191.906	0.680638	0.288384	2.36045	0.0182528	0.139803
ENSMUSG00000022805	Maats1	protein_coding	16	MYCBP-associated, testis expressed 1	MAATS1	2.27157	0.680508	0.333888	2.51526	0.0118945
ENSMUSG00000042671	Rgs8	protein_coding	1	regulator of G-protein signaling 8	RGS8	2.84357	0.680316	0.349374	2.34097	0.0192337	0.143114
ENSMUSG00000055629	B4galnt4	protein_coding	7	beta-1,4-N-acetyl-galactosaminyl transferase 4	B4GALNT4	50.6198	0.680118	0.31536	2.15391	0.0312475	0.190387
ENSMUSG00000036805	Noxa1	protein_coding	2	NADPH oxidase activator 1	NOXA1	28.0392	0.679735	0.40169	1.71338	0.0866434	0.33447
ENSMUSG00000109145	Gm20744	lincRNA	7	predicted gene, 20744		2.46964	0.679629	0.333253	2.56648	0.0102737	0.0982137
ENSMUSG00000072761	Gm6712	lincRNA	17	predicted gene 6712		7.66552	0.679417	0.390486	1.84585	0.0649144	0.285442
ENSMUSG00000028747	Htr6	protein_coding	4	5-hydroxytryptamine (serotonin) receptor 6	HTR6	3.53861	0.678941	0.360285	2.13899	0.0324362	0.194251
ENSMUSG00000024238	Zeb1	protein_coding	18	zinc finger E-box binding homeobox 1	ZEB1	361.712	0.67887	0.183506	3.69885	0.000216574	0.0080737
ENSMUSG00000103291	Gm38235	TEC	1	predicted gene, 38235		5.83736	0.678542	0.371727	2.01481	0.0439241	0.230372
ENSMUSG00000037656	Slc20a2	protein_coding	8	solute carrier family 20, member 2	SLC20A2	337.192	0.678176	0.253134	2.67949	0.0073735	0.0813981
ENSMUSG00000017344	Vtn	protein_coding	11	vitronectin	VTN	14.5658	0.678154	0.393877	1.81825	0.069026	0.295337
ENSMUSG00000037681	Esyt3	protein_coding	9	extended synaptotagmin-like protein 3	ESYT3	3.269	0.678059	0.362654	2.09146	0.0364866	0.207784
ENSMUSG00000075569	Rsph10b	protein_coding	5	radial spoke head 10 homolog B (Chlamydomonas)	RSPH10B	7.98535	0.67796	0.390535	1.80829	0.0705618	0.299082
ENSMUSG00000022126	Acod1	protein_coding	14	aconitate decarboxylase 1	ACOD1	1379.28	0.67779	0.221296	3.06324	0.00218958	0.0377432
ENSMUSG00000030116	Mfap5	protein_coding	6	microfibrillar associated protein 5	MFAP5	977.716	0.677721	0.292302	2.32037	0.0203211	0.148172
ENSMUSG00000029671	Wnt16	protein_coding	6	wingless-type MMTV integration site family, member 16	WNT16	21.6347	0.676985	0.403712	1.70068	0.0890025	0.339244
ENSMUSG00000047986	Palm3	protein_coding	8	paralemmin 3	PALM3	5.28779	0.676195	0.386474	1.85106	0.0641603	0.28342
ENSMUSG00000028641	P3h1	protein_coding	4	prolyl 3-hydroxylase 1	P3H1	591.563	0.675936	0.182151	3.71038	0.000206951	0.00782496
ENSMUSG00000058207	Serpina3k	protein_coding	12	serine (or cysteine) peptidase inhibitor, clade A, member 3K	SERPINA3	9.17006	0.675774	0.388238	1.85369	0.0637839	0.282748
ENSMUSG00000059430	Actg2	protein_coding	6	actin, gamma 2, smooth muscle, enteric	ACTG2	49.9835	0.675427	0.362898	1.86322	0.0624318	0.28003
ENSMUSG00000074115	Saa1	protein_coding	7	serum amyloid A 1	SAA1	4.04299	0.675393	0.36873	2.01442	0.0439652	0.230439
ENSMUSG00000000567	Sox9	protein_coding	11	SRY (sex determining region Y)-box 9	SOX9	528.604	0.674948	0.315966	2.13857	0.0324709	0.19437
ENSMUSG00000046991	Wdr27	protein_coding	17	WD repeat domain 27	WDR27	7.70638	0.67483	0.40373	1.70036	0.0890638	0.339244
ENSMUSG00000031637	Lrp2bp	protein_coding	8	Lrp2 binding protein	LRP2BP	2.72487	0.674488	0.332054	2.61319	0.00897015	0.091234
ENSMUSG00000113036	Gm47021	processed_pseudogene	13	predicted gene, 47021		2.9154	0.674483	0.361219	2.02208	0.0431686	0.228171
ENSMUSG00000022261	Sdc2	protein_coding	15	syndecan 2	SDC2	324.557	0.674388	0.368293	1.83853	0.0659843	0.288643
ENSMUSG00000047759	Hs3st3a1	protein_coding	11	heparan sulfate (glucosamine) 3-O-sulfotransferase 3A1	HS3ST3A1	2.48953	0.673905	0.332397	2.55759	0.01054	0.0999445
ENSMUSG00000041658	Rragb	protein_coding	X	Ras-related GTP binding B	RRAGB	10.8964	0.673812	0.394725	1.79	0.0734533	0.306097
ENSMUSG00000110744	Gm5171	processed_pseudogene	10	predicted gene 5171		15.4834	0.673795	0.402756	1.72471	0.0845794	0.330698
ENSMUSG00000103976	Gm37677	TEC	1	predicted gene, 37677		16.1832	0.673777	0.399028	1.7604	0.0783395	0.318244
ENSMUSG00000002565	Scin	protein_coding	12	scinderin	SCIN	18.1448	0.673687	0.393911	1.8096	0.0703571	0.298419
ENSMUSG00000024173	Tpsab1	protein_coding	17	tryptase alpha/beta 1		26.4989	0.673659	0.401178	1.734	0.0829182	0.32746
ENSMUSG00000090273	Prr22	protein_coding	17	proline rich 22	PRR22	6.66228	0.673259	0.38186	1.89991	0.0574447	0.267839
ENSMUSG00000058420	Syt17	protein_coding	7	synaptotagmin XVII	SYT17	7.35249	0.673079	0.375582	1.96772	0.0491001	0.245785
ENSMUSG00000071335	Mfsd4b3	protein_coding	10	major facilitator superfamily domain containing 4B3	MFSD4B	14.0506	0.67292	0.404215	1.69921	0.0892801	0.339649
ENSMUSG00000020142	Slc1a4	protein_coding	11	solute carrier family 1 (glutamate/neutral amino acid transporter), member 4	SLC1A4	113.369	0.67286	0.350182	1.92536	0.0541842	0.259986
ENSMUSG00000023931	Efhb	protein_coding	17	EF hand domain family, member B	EFHB	16.0233	0.672697	0.401969	1.68847	0.0913219	0.344076
ENSMUSG00000028469	Npr2	protein_coding	4	natriuretic peptide receptor 2	NPR2	103.579	0.672681	0.359407	1.87553	0.0607203	0.275012
ENSMUSG00000020185	E2f7	protein_coding	10	E2F transcription factor 7	E2F7	52.7975	0.672317	0.34346	1.96004	0.0499916	0.247805
ENSMUSG00000030393	Zik1	protein_coding	7	zinc finger protein interacting with K protein 1	ZIK1	10.7984	0.672251	0.372626	2.0289	0.0424689	0.226302
ENSMUSG00000009246	Trpm5	protein_coding	7	transient receptor potential cation channel, subfamily M, member 5	TRPM5	10.078	0.672009	0.387344	1.8535	0.0638101	0.282763
ENSMUSG00000026582	Sele	protein_coding	1	selectin, endothelial cell	SELE	93.4388	0.671901	0.402015	1.69668
ENSMUSG00000034066	Farp2	protein_coding	1	FERM, RhoGEF and pleckstrin domain protein 2	FARP2	115.691	0.671876	0.247685	2.71077	0.00671266	0.0770214
ENSMUSG00000020986	Sec23a	protein_coding	12	SEC23 homolog A, COPII coat complex component	SEC23A	870.71	0.671338	0.165926	4.04574	5.21572e-05	0.00301172
ENSMUSG00000015627	Gata5	protein_coding	2	GATA binding protein 5	GATA5	213.303	0.670804	0.284442	2.35878	0.0183353	0.140164
ENSMUSG00000030315	Vgll4	protein_coding	6	vestigial like family member 4	VGLL4	556.365	0.670418	0.230682	2.90639	0.00365623	0.0532019
ENSMUSG00000090722	Gm8378	sense_intronic	12	predicted gene 8378		2.60954	0.670321	0.331535	2.58394	0.00976776	0.0955824
ENSMUSG00000000753	Serpinf1	protein_coding	11	serine (or cysteine) peptidase inhibitor, clade F, member 1	SERPINF1	2066.79	0.66969	0.273234	2.45229	0.0141951	0.120279
ENSMUSG00000022708	Zbtb20	protein_coding	16	zinc finger and BTB domain containing 20	ZBTB20	846.651	0.66936	0.268088	2.49769	0.0125005	0.111223
ENSMUSG00000024670	Cd6	protein_coding	19	CD6 antigen	CD6	72.1638	0.669018	0.373481	1.79661	0.0723976	0.303537
ENSMUSG00000086392	Mccc1os	antisense	3	methylcrotonoyl-Coenzyme A carboxylase 1 (alpha), opposite strand		2.41979	0.668647	0.352023	2.24259	0.0249234
ENSMUSG00000111664	Gm48865	TEC	10	predicted gene, 48865		2.3706	0.668586	0.331646	2.52797	0.0114723
ENSMUSG00000031727	Pmfbp1	protein_coding	8	polyamine modulated factor 1 binding protein 1	PMFBP1	2.68677	0.668455	0.331204	2.59293	0.00951611	0.0942692
ENSMUSG00000085914	Gm14320	antisense	2	predicted gene 14320		12.0458	0.667831	0.404128	1.68689	0.0916248	0.344939
ENSMUSG00000019775	Rgs17	protein_coding	10	regulator of G-protein signaling 17	RGS17	36.7869	0.667307	0.404273	1.68528	0.0919339	0.345413
ENSMUSG00000026405	C4bp	protein_coding	1	complement component 4 binding protein		4.1243	0.667238	0.341132	2.56208	0.0104047	0.0991085
ENSMUSG00000059146	Ntrk3	protein_coding	7	neurotrophic tyrosine kinase, receptor, type 3	NTRK3	4.26511	0.666924	0.329123	2.89005	0.00385178	0.0550912
ENSMUSG00000097665	Gm16853	antisense	9	predicted gene, 16853		2.22241	0.666784	0.331873	2.47772	0.0132224
ENSMUSG00000071656	Lrrn4cl	protein_coding	19	LRRN4 C-terminal like	LRRN4CL	245.351	0.666533	0.326478	2.04429	0.0409245	0.221911
ENSMUSG00000000031	H19	lincRNA	7	H19, imprinted maternally expressed transcript		172.928	0.666364	0.330738	2.0169	0.0437056	0.229585
ENSMUSG00000033032	Afap1l1	protein_coding	18	actin filament associated protein 1-like 1	AFAP1L1	115.362	0.665306	0.261442	2.5439	0.0109623	0.102372
ENSMUSG00000107134	Gm42528	TEC	5	predicted gene 42528		58.2116	0.66493	0.333697	1.99426	0.0461235	0.236741
ENSMUSG00000000861	Bcl11a	protein_coding	11	B cell CLL/lymphoma 11A (zinc finger protein)	BCL11A	12.568	0.664763	0.382142	1.89677	0.0578582	0.268938
ENSMUSG00000022208	Jph4	protein_coding	14	junctophilin 4	JPH4	2.3369	0.664752	0.352061	2.21894	0.0264909
ENSMUSG00000057359	Gm17494	processed_transcript	3	predicted gene, 17494		2.3369	0.664752	0.352061	2.21894	0.0264909
ENSMUSG00000090700	Cyp4f40	protein_coding	17	cytochrome P450, family 4, subfamily f, polypeptide 40	CYP4F11	5.94342	0.664688	0.384452	1.833	0.0668022	0.290405
ENSMUSG00000037428	Vgf	protein_coding	5	VGF nerve growth factor inducible	VGF	9.61627	0.664534	0.393244	1.7596	0.078476	0.318506
ENSMUSG00000072647	Adam1a	protein_coding	5	a disintegrin and metallopeptidase domain 1a	ADAM1A	4.74037	0.66439	0.380657	1.86087	0.0627628	0.28087
ENSMUSG00000030200	Bcl2l14	protein_coding	6	BCL2-like 14 (apoptosis facilitator)	BCL2L14	40.9374	0.664386	0.401665	1.67496	0.0939413	0.349924
ENSMUSG00000019577	Pdk4	protein_coding	6	pyruvate dehydrogenase kinase, isoenzyme 4	PDK4	74.9764	0.664366	0.395297	1.69643	0.0898042	0.340804
ENSMUSG00000045231	BC106179	processed_transcript	16	cDNA sequence BC106179		12.5984	0.664144	0.398829	1.734	0.0829187	0.32746
ENSMUSG00000027298	Tyro3	protein_coding	2	TYRO3 protein tyrosine kinase 3	TYRO3	33.3475	0.664014	0.402763	1.67264	0.0943982	0.350887
ENSMUSG00000057092	Fxyd3	protein_coding	7	FXYD domain-containing ion transport regulator 3	FXYD3	576.172	0.663432	0.311857	2.12946	0.0332162	0.197394
ENSMUSG00000022464	Slc38a4	protein_coding	15	solute carrier family 38, member 4	SLC38A4	20.7322	0.663391	0.391598	1.79812	0.0721587	0.302785
ENSMUSG00000084989	Crocc2	protein_coding	1	ciliary rootlet coiled-coil, rootletin family member 2	CROCC2	36.8276	0.663378	0.398163	1.74241	0.0814366	0.325483
ENSMUSG00000112544	Gm48089	lincRNA	10	predicted gene, 48089		2.66472	0.663182	0.330384	2.58057	0.00986377	0.0959251
ENSMUSG00000078490	Cfap74	protein_coding	4	cilia and flagella associated protein 74	CFAP74	71.5508	0.663088	0.318819	2.07859	0.0376546	0.211708
ENSMUSG00000058254	Tspan7	protein_coding	X	tetraspanin 7	TSPAN7	247.162	0.663065	0.309279	2.14561	0.0319044	0.192369
ENSMUSG00000031289	Il13ra2	protein_coding	X	interleukin 13 receptor, alpha 2	IL13RA2	28.3554	0.662921	0.395024	1.69069	0.0908957	0.34314
ENSMUSG00000115148	Gm49125	TEC	14	predicted gene, 49125		36.6604	0.662663	0.404184	1.67207	0.0945106	0.350891
ENSMUSG00000072244	Trim6	protein_coding	7	tripartite motif-containing 6	TRIM6	40.2102	0.662329	0.353689	1.87489	0.0608078	0.275139
ENSMUSG00000050600	Zfp831	protein_coding	2	zinc finger protein 831	ZNF831	3.42746	0.662079	0.35864	2.09651	0.0360366	0.206681
ENSMUSG00000107690	Gm44044	TEC	6	predicted gene, 44044		3.17104	0.661851	0.36175	2.04685	0.0406729	0.221046
ENSMUSG00000104060	Gm37954	TEC	1	predicted gene, 37954		2.07836	0.661836	0.331502	2.42787	0.0151878
ENSMUSG00000067377	Tspan6	protein_coding	X	tetraspanin 6	TSPAN6	76.3324	0.661127	0.35642	1.85889	0.0630432	0.281616
ENSMUSG00000078584	AU022252	protein_coding	4	expressed sequence AU022252	C1orf50	196.33	0.661097	0.234249	2.82165	0.00477769	0.0627727
ENSMUSG00000005320	Fgfr4	protein_coding	13	fibroblast growth factor receptor 4	FGFR4	136.304	0.661012	0.321035	2.06028	0.0393719	0.217833
ENSMUSG00000032372	Plscr2	protein_coding	9	phospholipid scramblase 2	PLSCR2	35.9702	0.660919	0.401608	1.66787	0.0953422	0.352012
ENSMUSG00000079363	Gbp4	protein_coding	5	guanylate binding protein 4	GBP6	842.084	0.660677	0.274779	2.40559	0.0161465	0.130161
ENSMUSG00000034171	Faah	protein_coding	4	fatty acid amide hydrolase	FAAH	94.079	0.660345	0.299461	2.20414	0.0275147	0.176413
ENSMUSG00000061544	Zfp229	protein_coding	17	zinc finger protein 229		29.0443	0.659874	0.382227	1.73463	0.0828058	0.32746
ENSMUSG00000048096	Lmod1	protein_coding	1	leiomodin 1 (smooth muscle)	LMOD1	5.4687	0.659834	0.327389	3.04072	0.00236014	0.0396883
ENSMUSG00000052539	Magi3	protein_coding	3	membrane associated guanylate kinase, WW and PDZ domain containing 3	MAGI3	256.926	0.659625	0.270959	2.43488	0.0148968	0.123906
ENSMUSG00000031137	Fgf13	protein_coding	X	fibroblast growth factor 13	FGF13	46.7647	0.659172	0.333656	1.97658	0.0480892	0.242866
ENSMUSG00000036641	Ccdc148	protein_coding	2	coiled-coil domain containing 148	CCDC148	5.98802	0.658897	0.376553	1.89807	0.0576866	0.268409
ENSMUSG00000079323	Gm20661	protein_coding	9	predicted gene 20661		2.47922	0.658835	0.329979	2.53242	0.0113277	0.104274
ENSMUSG00000038797	Zscan2	protein_coding	7	zinc finger and SCAN domain containing 2	ZSCAN2	62.9147	0.658622	0.326393	2.01949	0.0434366	0.228701
ENSMUSG00000020620	Abca8b	protein_coding	11	ATP-binding cassette, sub-family A (ABC1), member 8b	ABCA8	21.0334	0.658615	0.394944	1.75655	0.0789948	0.319759
ENSMUSG00000021986	Amer2	protein_coding	14	APC membrane recruitment 2	AMER2	45.7221	0.658502	0.367744	1.79561	0.0725566	0.303818
ENSMUSG00000079105	C7	protein_coding	15	complement component 7	C7	33.0807	0.658398	0.403937	1.65374	0.0981806	0.357356
ENSMUSG00000047344	Lancl3	protein_coding	X	LanC lantibiotic synthetase component C-like 3 (bacterial)	LANCL3	27.0875	0.658371	0.402921	1.67898	0.0931566	0.347978
ENSMUSG00000005672	Kit	protein_coding	5	KIT proto-oncogene receptor tyrosine kinase	KIT	97.0422	0.658274	0.337981	1.95066	0.051097	0.250188
ENSMUSG00000050931	Sgms2	protein_coding	3	sphingomyelin synthase 2	SGMS2	1011.52	0.657702	0.181598	3.62163	0.000292747	0.00997221
ENSMUSG00000046474	Krtap4-16	protein_coding	11	keratin associated protein 4-16	KRTAP4-3	8.98372	0.657696	0.385901	1.81839	0.0690051	0.295316
ENSMUSG00000027574	Nkain4	protein_coding	2	Na+/K+ transporting ATPase interacting 4	NKAIN4	8.07781	0.657609	0.387762	1.79879	0.0720521	0.302772
ENSMUSG00000024924	Vldlr	protein_coding	19	very low density lipoprotein receptor	VLDLR	104.536	0.65742	0.271511	2.42124	0.0154676	0.126948
ENSMUSG00000038145	Snrk	protein_coding	9	SNF related kinase	SNRK	237.149	0.657028	0.167581	3.91927	8.88179e-05	0.00439708
ENSMUSG00000074227	Spint2	protein_coding	7	serine protease inhibitor, Kunitz type 2	SPINT2	1447.54	0.656928	0.305965	2.14922	0.0316173	0.191447
ENSMUSG00000037712	Fermt2	protein_coding	14	fermitin family member 2	FERMT2	458.927	0.65667	0.314719	2.08867	0.0367374	0.208572
ENSMUSG00000063767	S100a7a	protein_coding	3	S100 calcium binding protein A7A		7.82838	0.656624	0.374068	1.9455	0.0517144	0.252318
ENSMUSG00000093476	Gm22355	miRNA	2	predicted gene, 22355		2.27528	0.656532	0.351792	2.18785	0.0286806
ENSMUSG00000077737	Snord72	snoRNA	15	small nucleolar RNA, C/D box 72		4.81413	0.655955	0.348335	2.29041	0.0219975	0.155456
ENSMUSG00000102428	Pcdhga12	protein_coding	18	protocadherin gamma subfamily A, 12	PCDHGA12	13.8863	0.655904	0.399096	1.6465	0.0996607	0.359971
ENSMUSG00000040929	Rfx3	protein_coding	19	regulatory factor X, 3 (influences HLA class II expression)	RFX3	132.444	0.65588	0.206099	3.18065	0.00146946	0.0290334
ENSMUSG00000042340	Ctf1	protein_coding	7	cardiotrophin 1	CTF1	10.9642	0.655656	0.374648	1.94498	0.0517779	0.252318
ENSMUSG00000045733	Sprn	protein_coding	7	shadow of prion protein	SPRN	3.42268	0.655388	0.358306	2.08093	0.0374401	0.210765
ENSMUSG00000055653	Gpc3	protein_coding	X	glypican 3	GPC3	291.252	0.655201	0.329334	1.99206	0.0463641	0.237318
ENSMUSG00000033998	Kcnk1	protein_coding	8	potassium channel, subfamily K, member 1	KCNK1	227.95	0.654671	0.367915	1.78563	0.074159	0.307794
ENSMUSG00000020900	Myh10	protein_coding	11	myosin, heavy polypeptide 10, non-muscle	MYH10	417.548	0.654663	0.242147	2.70377	0.00685574	0.0777371
ENSMUSG00000050505	Pcdh20	protein_coding	14	protocadherin 20	PCDH20	7.4051	0.654364	0.380065	1.86093	0.0627535	0.28087
ENSMUSG00000032068	Plet1	protein_coding	9	placenta expressed transcript 1	PLET1	405.7	0.654299	0.26527	2.46684	0.013631	0.117647
ENSMUSG00000049093	Il23r	protein_coding	6	interleukin 23 receptor	IL23R	2.09179	0.654295	0.330114	2.42433	0.0153366
ENSMUSG00000013415	Igf2bp1	protein_coding	11	insulin-like growth factor 2 mRNA binding protein 1	IGF2BP1	80.6106	0.654291	0.4009	1.65296	0.0983399	0.357511
ENSMUSG00000025921	Rdh10	protein_coding	1	retinol dehydrogenase 10 (all-trans)	RDH10	1067.96	0.653604	0.240924	2.71351	0.00665746	0.0768631
ENSMUSG00000073125	Xlr3b	protein_coding	X	X-linked lymphocyte-regulated 3B		4.09143	0.653014	0.351927	2.1883	0.0286476	0.180899
ENSMUSG00000031740	Mmp2	protein_coding	8	matrix metallopeptidase 2	MMP2	4579.05	0.652861	0.222917	2.92925	0.00339781	0.0507485
ENSMUSG00000043635	Adamts3	protein_coding	5	a disintegrin-like and metallopeptidase (reprolysin type) with thrombospondin type 1 motif, 3	ADAMTS3	6.07525	0.652457	0.371075	1.90091	0.0573136	0.267478
ENSMUSG00000031430	Vsig1	protein_coding	X	V-set and immunoglobulin domain containing 1	VSIG1	590.881	0.652084	0.334637	1.95209	0.0509271	0.25009
ENSMUSG00000057719	Sh3rf2	protein_coding	18	SH3 domain containing ring finger 2	SH3RF2	10.9483	0.651705	0.401231	1.66096	0.096721	0.354937
ENSMUSG00000092557	Gm8696	processed_pseudogene	17	predicted gene 8696		2.33134	0.651666	0.329249	2.47667	0.0132613
ENSMUSG00000110635	Gm45853	TEC	8	predicted gene 45853		30.5519	0.651483	0.404117	1.64801	0.0993515	0.359636
ENSMUSG00000085133	B930095G15Rik	sense_intronic	14	RIKEN cDNA B930095G15 gene		94.083	0.651291	0.379453	1.72388	0.0847296	0.330811
ENSMUSG00000107751	Gm6749	processed_pseudogene	6	predicted pseudogene 6749		4.75201	0.651284	0.379788	1.83429	0.0666105	0.290083
ENSMUSG00000028963	Uts2	protein_coding	4	urotensin 2	UTS2	15.4758	0.651201	0.390791	1.7556	0.0791565	0.319759
ENSMUSG00000016024	Lbp	protein_coding	2	lipopolysaccharide binding protein	LBP	1488.38	0.651107	0.269488	2.41718	0.0156411	0.127892
ENSMUSG00000031891	Hsd11b2	protein_coding	8	hydroxysteroid 11-beta dehydrogenase 2	HSD11B2	19.8619	0.650245	0.403439	1.64965	0.0990142	0.358986
ENSMUSG00000008136	Fhl2	protein_coding	1	four and a half LIM domains 2	FHL2	391.104	0.649761	0.397428	1.65215	0.0985035	0.35787
ENSMUSG00000020701	Tmem132e	protein_coding	11	transmembrane protein 132E	TMEM132E	2.2943	0.649752	0.350343	2.1833	0.0290139
ENSMUSG00000053475	Tnfaip6	protein_coding	2	tumor necrosis factor alpha induced protein 6	TNFAIP6	1377.22	0.649574	0.178879	3.63144	0.000281842	0.00978018
ENSMUSG00000022687	Boc	protein_coding	16	biregional cell adhesion molecule-related/down-regulated by oncogenes (Cdon) binding protein	BOC	77.7109	0.649572	0.387675	1.68527	0.0919361	0.345413
ENSMUSG00000000782	Tcf7	protein_coding	11	transcription factor 7, T cell specific	TCF7	142.361	0.648856	0.237993	2.72488	0.00643251	0.0754865
ENSMUSG00000031530	Dusp4	protein_coding	8	dual specificity phosphatase 4	DUSP4	778.737	0.648801	0.282855	2.29502	0.0217318	0.154266
ENSMUSG00000111067	Gm48714	TEC	10	predicted gene, 48714		3.81458	0.648789	0.364769	1.94979	0.0512016	0.25041
ENSMUSG00000020333	Acsl6	protein_coding	11	acyl-CoA synthetase long-chain family member 6	ACSL6	3.49208	0.648472	0.356032	2.08677	0.036909	0.209205
ENSMUSG00000053044	Cd8b1	protein_coding	6	CD8 antigen, beta chain 1	CD8B	8.90656	0.64831	0.393756	1.72575	0.0843926	0.330259
ENSMUSG00000034785	Dio1	protein_coding	4	deiodinase, iodothyronine, type I	DIO1	4.59929	0.647544	0.381666	1.80577	0.0709547	0.30061
ENSMUSG00000104546	Gm43858	TEC	3	predicted gene 43858		14.1729	0.647204	0.404272	1.61788	0.105689	0.37099
ENSMUSG00000110702	Gm45767	antisense	8	predicted gene 45767		17.2088	0.647187	0.404238	1.63325	0.102416	0.366067
ENSMUSG00000006567	Atp7b	protein_coding	8	ATPase, Cu++ transporting, beta polypeptide	ATP7B	119.137	0.64713	0.347613	1.86425	0.0622863	0.27958
ENSMUSG00000039865	Slc44a3	protein_coding	3	solute carrier family 44, member 3	SLC44A3	121.645	0.647008	0.342948	1.88908	0.0588817	0.270914
ENSMUSG00000026149	Tm4sf20	protein_coding	1	transmembrane 4 L six family member 20	TM4SF20	168.982	0.64698	0.365877	1.77393	0.0760747	0.312711
ENSMUSG00000107177	Gm43845	TEC	6	predicted gene 43845		9.70845	0.646839	0.375504	1.8911	0.0586109	0.270473
ENSMUSG00000035413	Tmem98	protein_coding	11	transmembrane protein 98	TMEM98	263.337	0.646706	0.320764	2.0186	0.0435292	0.229124
ENSMUSG00000055980	Irs1	protein_coding	1	insulin receptor substrate 1	IRS1	130.629	0.64603	0.331186	1.95219	0.0509152	0.25009
ENSMUSG00000036061	Smug1	protein_coding	15	single-strand selective monofunctional uracil DNA glycosylase	SMUG1	84.8528	0.64595	0.258385	2.49803	0.0124886	0.111219
ENSMUSG00000106190	Gm20768	processed_pseudogene	5	predicted gene, 20768		2.54853	0.645927	0.365568	1.89868	0.0576069	0.268172
ENSMUSG00000038963	Slco4a1	protein_coding	2	solute carrier organic anion transporter family, member 4a1	SLCO4A1	151.439	0.645878	0.272175	2.37342	0.0176244	0.137353
ENSMUSG00000033703	Fuk	protein_coding	8	fucokinase	FUK	158.735	0.64547	0.19872	3.2465	0.00116833	0.0252399
ENSMUSG00000030302	Atp2b2	protein_coding	6	ATPase, Ca++ transporting, plasma membrane 2	ATP2B2	2.32982	0.645443	0.349242	2.1851	0.0288813
ENSMUSG00000029094	Afap1	protein_coding	5	actin filament associated protein 1	AFAP1	272.323	0.645374	0.18781	3.43523	0.000592042	0.0158538
ENSMUSG00000024909	Efemp2	protein_coding	19	epidermal growth factor-containing fibulin-like extracellular matrix protein 2	EFEMP2	908.514	0.645176	0.241813	2.66862	0.00761626	0.0826393
ENSMUSG00000086141	9030622O22Rik	lincRNA	2	RIKEN cDNA 9030622O22 gene		32.52	0.645135	0.336469	1.91438	0.055572	0.263725
ENSMUSG00000030114	Klrg1	protein_coding	6	killer cell lectin-like receptor subfamily G, member 1	KLRG1	26.0312	0.645024	0.375999	1.90477	0.0568104	0.266267
ENSMUSG00000040640	Erc2	protein_coding	14	ELKS/RAB6-interacting/CAST family member 2	ERC2	11.6683	0.644848	0.401358	1.64604	0.0997565	0.360167
ENSMUSG00000041845	Rhod	protein_coding	19	ras homolog family member D	RHOD	76.2093	0.644664	0.342962	1.88299	0.0597017	0.272727
ENSMUSG00000074283	Zfp109	protein_coding	7	zinc finger protein 109		19.4437	0.644438	0.384481	1.67422	0.094087	0.350115
ENSMUSG00000031775	Pllp	protein_coding	8	plasma membrane proteolipid	PLLP	68.3737	0.644416	0.348545	1.85078	0.0642019	0.283446
ENSMUSG00000032338	Hcn4	protein_coding	9	hyperpolarization-activated, cyclic nucleotide-gated K+ 4	HCN4	4.75237	0.644348	0.369998	1.92022	0.0548297	0.261607
ENSMUSG00000060572	Mfap2	protein_coding	4	microfibrillar-associated protein 2	MFAP2	197.085	0.644169	0.313817	2.05423	0.0399532	0.219058
ENSMUSG00000108763	Gm36028	protein_coding	16	predicted gene, 36028		2.35478	0.644102	0.349142	2.18544	0.0288567
ENSMUSG00000046449	Nexmif	protein_coding	X	neurite extension and migration factor	NEXMIF	56.9936	0.643995	0.387805	1.66882	0.0951524	0.351753
ENSMUSG00000046818	Ddit4l	protein_coding	3	DNA-damage-inducible transcript 4-like	DDIT4L	23.5789	0.643707	0.403861	1.62016	0.105199	0.370311
ENSMUSG00000045394	Epcam	protein_coding	17	epithelial cell adhesion molecule	EPCAM	1854.35	0.643661	0.315237	2.04425	0.0409292	0.221911
ENSMUSG00000020135	Apc2	protein_coding	10	adenomatosis polyposis coli 2	APC2	2.24199	0.6435	0.328118	2.43893	0.0147307
ENSMUSG00000038296	Galnt18	protein_coding	7	polypeptide N-acetylgalactosaminyltransferase 18	GALNT18	25.1899	0.643214	0.401521	1.6569	0.0975397	0.356198
ENSMUSG00000024867	Pip5k1b	protein_coding	19	phosphatidylinositol-4-phosphate 5-kinase, type 1 beta	PIP5K1B	71.4057	0.64319	0.403886	1.61955	0.10533	0.370561
ENSMUSG00000045027	Prss22	protein_coding	17	protease, serine 22	PRSS22	91.2405	0.643182	0.402706	1.62125	0.104964	0.370069
ENSMUSG00000061702	Tmem91	protein_coding	7	transmembrane protein 91	TMEM91	4.57133	0.642967	0.371367	1.89624	0.0579288	0.268996
ENSMUSG00000097840	Gm26756	antisense	5	predicted gene, 26756		38.0299	0.642859	0.38966	1.65887	0.0971414	0.355683
ENSMUSG00000062028	Irgc1	protein_coding	7	immunity-related GTPase family, cinema 1	IRGC	5.27709	0.64242	0.365025	1.97943	0.0477672	0.241371
ENSMUSG00000042834	Nrep	protein_coding	18	neuronal regeneration related protein	NREP	392.415	0.642252	0.321548	1.99978	0.0455236	0.235086
ENSMUSG00000089984	Fbxo24	protein_coding	5	F-box protein 24	FBXO24	7.52489	0.641602	0.373929	1.89396	0.0582307	0.269817
ENSMUSG00000035168	Tanc1	protein_coding	2	tetratricopeptide repeat, ankyrin repeat and coiled-coil containing 1	TANC1	357.481	0.641162	0.236734	2.70819	0.00676507	0.0773836
ENSMUSG00000116226	Gm49502	TEC	15	predicted gene, 49502		7.11477	0.640349	0.372374	1.8899	0.0587718	0.270811
ENSMUSG00000002266	Zim1	protein_coding	7	zinc finger, imprinted 1		18.4056	0.640316	0.37642	1.85863	0.0630801	0.281713
ENSMUSG00000046532	Ar	protein_coding	X	androgen receptor	AR	52.1905	0.640172	0.369955	1.73491	0.0827561	0.327451
ENSMUSG00000049556	Lingo1	protein_coding	9	leucine rich repeat and Ig domain containing 1	LINGO1	4.586	0.639775	0.35903	2.0289	0.042468	0.226302
ENSMUSG00000029822	Osbpl3	protein_coding	6	oxysterol binding protein-like 3	OSBPL3	438.324	0.63964	0.209951	3.0465	0.0023152	0.0392496
ENSMUSG00000021702	Thbs4	protein_coding	13	thrombospondin 4	THBS4	429.096	0.639424	0.264724	2.41608	0.0156884	0.127938
ENSMUSG00000045573	Penk	protein_coding	4	preproenkephalin	PENK	261.839	0.639365	0.255597	2.50186	0.0123541	0.110373
ENSMUSG00000086916	Gm15903	sense_intronic	5	predicted gene 15903		6.94281	0.639217	0.398436	1.6481	0.0993322	0.359636
ENSMUSG00000021749	Oit1	protein_coding	14	oncoprotein induced transcript 1	FAM3D	151.854	0.638776	0.386934	1.66051	0.0968124	0.355062
ENSMUSG00000040189	Ccdc114	protein_coding	7	coiled-coil domain containing 114	CCDC114	94.7599	0.638667	0.290077	2.20148	0.0277022	0.177098
ENSMUSG00000044081	Zfp85os	processed_transcript	13	zinc finger protein 85, opposite strand		5.68914	0.63866	0.38652	1.74455	0.0810638	0.324693
ENSMUSG00000050921	P2ry10	protein_coding	X	purinergic receptor P2Y, G-protein coupled 10	P2RY10	126.108	0.638628	0.276281	2.31177	0.0207902	0.150233
ENSMUSG00000072688	Gm10399	antisense	5	predicted gene 10399		2.32885	0.63838	0.348389	2.17092	0.029937
ENSMUSG00000039236	Isg20	protein_coding	7	interferon-stimulated protein	ISG20	280.641	0.638278	0.269623	2.36796	0.0178863	0.138243
ENSMUSG00000032017	Grik4	protein_coding	9	glutamate receptor, ionotropic, kainate 4	GRIK4	2.1182	0.638001	0.327354	2.40306	0.0162586
ENSMUSG00000058589	Anks1b	protein_coding	10	ankyrin repeat and sterile alpha motif domain containing 1B	ANKS1B	10.9989	0.637907	0.372221	1.9124	0.0558249	0.264318
ENSMUSG00000037386	Rims2	protein_coding	15	regulating synaptic membrane exocytosis 2	RIMS2	3.47439	0.637894	0.354769	2.06592	0.0388359	0.215865
ENSMUSG00000019820	Utrn	protein_coding	10	utrophin	UTRN	1169.5	0.637683	0.266132	2.39698	0.0165306	0.131713
ENSMUSG00000043668	Tox3	protein_coding	8	TOX high mobility group box family member 3	TOX3	17.5818	0.637182	0.39893	1.6536	0.0982081	0.357356
ENSMUSG00000017969	Ptgis	protein_coding	2	prostaglandin I2 (prostacyclin) synthase	PTGIS	128.001	0.637063	0.358271	1.78214	0.0747267	0.309251
ENSMUSG00000037606	Osbpl5	protein_coding	7	oxysterol binding protein-like 5	OSBPL5	197.693	0.636953	0.256759	2.48057	0.0131172	0.114453
ENSMUSG00000024665	Fads2	protein_coding	19	fatty acid desaturase 2	FADS2	330.349	0.63687	0.314591	2.02608	0.0427563	0.226921
ENSMUSG00000028009	1700061I17Rik	lincRNA	3	RIKEN cDNA 1700061I17 gene		3.67485	0.636696	0.367396	1.89387	0.0582419	0.269817
ENSMUSG00000042808	Gpx2	protein_coding	12	glutathione peroxidase 2	GPX2	473.875	0.636684	0.340237	1.87466	0.0608401	0.275218
ENSMUSG00000060548	Tnfrsf19	protein_coding	14	tumor necrosis factor receptor superfamily, member 19	TNFRSF19	79.1189	0.636614	0.381721	1.67453	0.0940266	0.349961
ENSMUSG00000026073	Il1r2	protein_coding	1	interleukin 1 receptor, type II	IL1R2	1415.07	0.636188	0.199292	3.19247	0.00141061	0.0282198
ENSMUSG00000034684	Sema3f	protein_coding	9	sema domain, immunoglobulin domain (Ig), short basic domain, secreted, (semaphorin) 3F	SEMA3F	208.728	0.6354	0.368792	1.72891	0.0838251	0.329009
ENSMUSG00000040498	Igsf23	protein_coding	7	immunoglobulin superfamily, member 23	IGSF23	27.4191	0.634938	0.404159	1.60403	0.108707	0.376941
ENSMUSG00000097140	Gm26779	lincRNA	5	predicted gene, 26779		4.86988	0.634922	0.385227	1.73322	0.0830571	0.327657
ENSMUSG00000040187	Arntl2	protein_coding	6	aryl hydrocarbon receptor nuclear translocator-like 2	ARNTL2	117.427	0.634846	0.226912	2.79574	0.00517807	0.0661543
ENSMUSG00000020836	Coro6	protein_coding	11	coronin 6	CORO6	20.668	0.634829	0.400488	1.59844	0.109945	0.379041
ENSMUSG00000070524	Fcrlb	protein_coding	1	Fc receptor-like B	FCRLB	598.184	0.634791	0.289429	2.19453	0.0281975	0.17897
ENSMUSG00000063838	Cdc42ep5	protein_coding	7	CDC42 effector protein (Rho GTPase binding) 5	CDC42EP5	172.014	0.634772	0.336314	1.89027	0.0587217	0.270811
ENSMUSG00000026240	Cops7b	protein_coding	1	COP9 signalosome subunit 7B	COPS7B	130.501	0.63472	0.318961	1.99206	0.0463642	0.237318
ENSMUSG00000033763	Mtss1l	protein_coding	8	metastasis suppressor 1-like	MTSS1L	84.9124	0.634566	0.375761	1.69479	0.0901145	0.341633
ENSMUSG00000090936	Gm17705	lincRNA	17	predicted gene, 17705		6.47521	0.634541	0.386417	1.73991	0.0818755	0.326417
ENSMUSG00000027412	Lpin3	protein_coding	2	lipin 3	LPIN3	69.4747	0.634522	0.364756	1.74254	0.0814132	0.325483
ENSMUSG00000060188	Cxcl17	protein_coding	7	chemokine (C-X-C motif) ligand 17	CXCL17	40.1857	0.634454	0.399454	1.60491	0.108513	0.376691
ENSMUSG00000031635	Anxa10	protein_coding	8	annexin A10	ANXA10	294.894	0.634185	0.36597	1.73894	0.0820458	0.326638
ENSMUSG00000030410	Dmwd	protein_coding	7	dystrophia myotonica-containing WD repeat motif	DMWD	185.588	0.634042	0.338225	1.87786	0.0604	0.274096
ENSMUSG00000070420	Zscan25	protein_coding	5	zinc finger and SCAN domain containing 25	ZSCAN25	130.52	0.633462	0.199364	3.17502	0.00149828	0.0294657
ENSMUSG00000084968	Gm12743	processed_transcript	4	predicted gene 12743		7.85568	0.633442	0.387005	1.73425	0.0828733	0.32746
ENSMUSG00000097636	Mirt1	lincRNA	19	myocardial infarction associated transcript 1		101.694	0.633303	0.38575	1.65116	0.0987062	0.358247
ENSMUSG00000029307	Dmp1	protein_coding	5	dentin matrix protein 1	DMP1	2.69311	0.632711	0.344248	2.24138	0.0250015	0.166423
ENSMUSG00000029596	Sdsl	protein_coding	5	serine dehydratase-like	SDSL	23.6956	0.632646	0.404103	1.58965	0.111914	0.382561
ENSMUSG00000075012	Fjx1	protein_coding	2	four jointed box 1	FJX1	94.8989	0.632539	0.32594	1.94219	0.0521139	0.253588
ENSMUSG00000030327	Necap1	protein_coding	6	NECAP endocytosis associated 1	NECAP1	609.153	0.63248	0.234723	2.69493	0.00704044	0.0789763
ENSMUSG00000034930	Rtkn	protein_coding	6	rhotekin	RTKN	228.541	0.632181	0.29216	2.16481	0.0304024	0.187515
ENSMUSG00000019929	Dcn	protein_coding	10	decorin	DCN	6339.66	0.63192	0.306367	2.0647	0.0389515	0.216184
ENSMUSG00000041594	Tmtc4	protein_coding	14	transmembrane and tetratricopeptide repeat containing 4	TMTC4	255.063	0.631902	0.24077	2.62448	0.00867805	0.0892329
ENSMUSG00000021009	Ptpn21	protein_coding	12	protein tyrosine phosphatase, non-receptor type 21	PTPN21	436.086	0.631772	0.224915	2.80881	0.00497255	0.0642849
ENSMUSG00000100113	Gm28592	lincRNA	10	predicted gene 28592		3.87093	0.631624	0.363533	1.92036	0.0548128	0.261607
ENSMUSG00000111012	Gm7588	processed_pseudogene	9	predicted gene 7588		5.46624	0.631441	0.393456	1.66148	0.0966168	0.354695
ENSMUSG00000038170	Pde4dip	protein_coding	3	phosphodiesterase 4D interacting protein (myomegalin)	PDE4DIP	733.275	0.631309	0.162066	3.89509	9.81621e-05	0.00472119
ENSMUSG00000043003	Rasef	protein_coding	4	RAS and EF hand domain containing	RASEF	102.784	0.630926	0.356478	1.77344	0.0761559	0.312804
ENSMUSG00000116987	AC150035.3	lincRNA	16	novel transcript		29.7549	0.630823	0.401759	1.58972	0.111898	0.382561
ENSMUSG00000025268	Maged2	protein_coding	X	melanoma antigen, family D, 2	MAGED2	511.797	0.630735	0.181232	3.47997	0.000501465	0.0139004
ENSMUSG00000020108	Ddit4	protein_coding	10	DNA-damage-inducible transcript 4	DDIT4	1655.48	0.630624	0.212073	2.97392	0.00294024	0.0459089
ENSMUSG00000028392	Bspry	protein_coding	4	B-box and SPRY domain containing	BSPRY	77.7151	0.6306	0.383855	1.65108	0.0987228	0.358247
ENSMUSG00000037035	Inhbb	protein_coding	1	inhibin beta-B	INHBB	117.661	0.630371	0.318981	1.97788	0.0479424	0.242191
ENSMUSG00000028976	Slc2a5	protein_coding	4	solute carrier family 2 (facilitated glucose transporter), member 5	SLC2A5	4.09288	0.630244	0.361947	1.94539	0.0517277	0.252318
ENSMUSG00000105775	Gm10290	processed_pseudogene	5	predicted pseudogene 10290		4.86595	0.630228	0.398875	1.60959	0.107487	0.374812
ENSMUSG00000051359	Ncald	protein_coding	15	neurocalcin delta	NCALD	91.6695	0.629891	0.339881	1.85474	0.0636337	0.28245
ENSMUSG00000044026	Slc35g1	protein_coding	19	solute carrier family 35, member G1	SLC35G1	177.311	0.629494	0.288053	2.18594	0.0288199	0.181616
ENSMUSG00000049764	Zfp280b	protein_coding	10	zinc finger protein 280B	ZNF280B	104.204	0.629221	0.240857	2.61122	0.009022	0.0915765
ENSMUSG00000057058	Skap1	protein_coding	11	src family associated phosphoprotein 1	SKAP1	14.0214	0.629174	0.386938	1.73753	0.0822941	0.326714
ENSMUSG00000053675	Tgm5	protein_coding	2	transglutaminase 5	TGM5	3.36801	0.629072	0.338581	2.37298	0.0176454	0.13737
ENSMUSG00000027801	Tm4sf4	protein_coding	3	transmembrane 4 superfamily member 4	TM4SF4	1837.3	0.628914	0.286239	2.19859	0.0279068	0.177855
ENSMUSG00000021200	Asb2	protein_coding	12	ankyrin repeat and SOCS box-containing 2	ASB2	77.5271	0.62823	0.392422	1.61128	0.107119	0.373948
ENSMUSG00000039157	Fam102a	protein_coding	2	family with sequence similarity 102, member A	FAM102A	475.937	0.627985	0.260901	2.40755	0.0160601	0.129972
ENSMUSG00000026840	Lamc3	protein_coding	2	laminin gamma 3	LAMC3	18.0146	0.627696	0.389685	1.7013	0.0888871	0.339057
ENSMUSG00000027793	Ccna1	protein_coding	3	cyclin A1	CCNA1	6.94033	0.627629	0.371497	1.85308	0.0638705	0.282845
ENSMUSG00000074607	Tox2	protein_coding	2	TOX high mobility group box family member 2	TOX2	2.01891	0.627516	0.325933	2.35184	0.0186809
ENSMUSG00000025815	Dhtkd1	protein_coding	2	dehydrogenase E1 and transketolase domain containing 1	DHTKD1	6.35309	0.627467	0.387206	1.71306	0.0867017	0.33447
ENSMUSG00000095403	Gm21092	unprocessed_pseudogene	8	predicted gene, 21092		4.25805	0.62733	0.381829	1.73435	0.0828556	0.32746
ENSMUSG00000023868	Pde10a	protein_coding	17	phosphodiesterase 10A	PDE10A	42.0505	0.627308	0.371801	1.69184	0.0906765	0.342783
ENSMUSG00000071256	Zfp213	protein_coding	17	zinc finger protein 213	ZNF213	63.4358	0.627213	0.365892	1.7191	0.0855967	0.33283
ENSMUSG00000026686	Lmx1a	protein_coding	1	LIM homeobox transcription factor 1 alpha	LMX1A	4.53882	0.626621	0.344974	2.2102	0.0270916	0.174536
ENSMUSG00000074796	Slc4a11	protein_coding	2	solute carrier family 4, sodium bicarbonate transporter-like, member 11	SLC4A11	412.004	0.626506	0.302625	2.07166	0.0382968	0.213893
ENSMUSG00000037490	Slc2a12	protein_coding	10	solute carrier family 2 (facilitated glucose transporter), member 12	SLC2A12	2.23138	0.626266	0.325051	2.41629	0.0156794
ENSMUSG00000053460	Ggcx	protein_coding	6	gamma-glutamyl carboxylase	GGCX	270.67	0.625839	0.155821	4.01518	5.93994e-05	0.00327225
ENSMUSG00000117123	AL805899.1	lincRNA	4	novel transcript		30.0799	0.625827	0.394625	1.59517	0.110675	0.380426
ENSMUSG00000108389	Gm45206	TEC	7	predicted gene 45206		6.21156	0.625806	0.387978	1.70055	0.089027	0.339244
ENSMUSG00000068154	Insm1	protein_coding	2	insulinoma-associated 1	INSM1	10.48	0.625771	0.362007	1.99244	0.0463232	0.237318
ENSMUSG00000048347	Pcdhb18	protein_coding	18	protocadherin beta 18		5.2525	0.625621	0.372882	1.83401	0.0666519	0.290163
ENSMUSG00000112963	Gm6093	lincRNA	13	predicted gene 6093		32.5564	0.625571	0.396151	1.58876	0.112114	0.382958
ENSMUSG00000029641	Rasl11a	protein_coding	5	RAS-like, family 11, member A	RASL11A	75.3452	0.62498	0.328432	1.90416	0.0568893	0.266301
ENSMUSG00000049699	Ucn2	protein_coding	9	urocortin 2	UCN2	10.0918	0.624366	0.392515	1.6697	0.0949788	0.351552
ENSMUSG00000036856	Wnt4	protein_coding	4	wingless-type MMTV integration site family, member 4	WNT4	70.9803	0.624001	0.274084	2.27468	0.022925	0.158576
ENSMUSG00000036466	Megf11	protein_coding	9	multiple EGF-like-domains 11	MEGF11	61.8367	0.623994	0.385861	1.62369	0.104441	0.369465
ENSMUSG00000103735	Gm38317	processed_pseudogene	3	predicted gene, 38317		3.07999	0.623978	0.371275	1.78419	0.0743927	0.308282
ENSMUSG00000053783	1700016K19Rik	protein_coding	11	RIKEN cDNA 1700016K19 gene	C17orf97	3.51743	0.623863	0.336778	2.39306	0.0167084	0.132504
ENSMUSG00000026077	Npas2	protein_coding	1	neuronal PAS domain protein 2	NPAS2	72.8795	0.623718	0.324435	1.92328	0.0544453	0.260738
ENSMUSG00000029370	Rassf6	protein_coding	5	Ras association (RalGDS/AF-6) domain family member 6	RASSF6	133.624	0.623595	0.356226	1.75432	0.0793757	0.32035
ENSMUSG00000092570	Plut	antisense	5	PDX1 associated lncRNA, upregulator of transcription	PLUT	38.4307	0.623523	0.403341	1.56692	0.117134	0.39041
ENSMUSG00000002771	Grin2d	protein_coding	7	glutamate receptor, ionotropic, NMDA2D (epsilon 4)	GRIN2D	43.207	0.623406	0.371852	1.67979	0.0929983	0.347527
ENSMUSG00000020486	Sept4	protein_coding	11	septin 4	SEPT4	41.1257	0.623199	0.358963	1.73977	0.0818995	0.32642
ENSMUSG00000040471	Ggt6	protein_coding	11	gamma-glutamyltransferase 6	GGT6	3.46953	0.623191	0.322767	2.68205	0.00731728	0.0810054
ENSMUSG00000028434	Epb41l4b	protein_coding	4	erythrocyte membrane protein band 4.1 like 4b	EPB41L4B	282.437	0.623175	0.292923	2.12821	0.0333194	0.197817
ENSMUSG00000114255	Gm10734	antisense	13	predicted gene 10734		6.04357	0.623125	0.380191	1.75521	0.0792241	0.319877
ENSMUSG00000036564	Ndrg4	protein_coding	8	N-myc downstream regulated gene 4	NDRG4	126.036	0.62272	0.361325	1.72784	0.0840164	0.329551
ENSMUSG00000030782	Tgfb1i1	protein_coding	7	transforming growth factor beta 1 induced transcript 1	TGFB1I1	161.975	0.622549	0.28828	2.15958	0.0308051	0.188807
ENSMUSG00000061143	Maml3	protein_coding	3	mastermind like transcriptional coactivator 3	MAML3	166.69	0.622344	0.269152	2.3115	0.0208053	0.150233
ENSMUSG00000032849	Abcc4	protein_coding	14	ATP-binding cassette, sub-family C (CFTR/MRP), member 4	ABCC4	454.056	0.621807	0.183368	3.39047	0.000697723	0.0177929
ENSMUSG00000014786	Slc9a5	protein_coding	8	solute carrier family 9 (sodium/hydrogen exchanger), member 5	SLC9A5	137.631	0.621627	0.287819	2.15996	0.0307758	0.188807
ENSMUSG00000105460	Gm42671	TEC	3	predicted gene 42671		5.39132	0.621471	0.389284	1.67583	0.093772	0.349624
ENSMUSG00000113136	Gm19951	lincRNA	12	predicted gene, 19951		132.949	0.621194	0.275107	2.25749	0.0239776	0.162168
ENSMUSG00000031493	Ggn	protein_coding	7	gametogenetin	GGN	22.8323	0.620793	0.388415	1.59969	0.109668	0.378576
ENSMUSG00000107406	1700040L08Rik	antisense	6	RIKEN cDNA 1700040L08 gene		4.19499	0.620591	0.356431	1.96208	0.0497533	0.247165
ENSMUSG00000096959	4930509G22Rik	lincRNA	16	RIKEN cDNA 4930509G22 gene		16.0694	0.620563	0.392702	1.66459	0.0959946	0.353592
ENSMUSG00000031951	Tmem231	protein_coding	8	transmembrane protein 231	TMEM231	25.7505	0.620381	0.402996	1.5586	0.11909	0.394102
ENSMUSG00000049532	Sall2	protein_coding	14	spalt like transcription factor 2	SALL2	45.744	0.620156	0.307631	2.01466	0.04394	0.230372
ENSMUSG00000078796	Zfp541	protein_coding	7	zinc finger protein 541	ZNF541	2.37389	0.620053	0.323893	2.43069	0.01507
ENSMUSG00000070473	Cldn3	protein_coding	5	claudin 3	CLDN3	152.892	0.620015	0.35795	1.73615	0.0825366	0.32727
ENSMUSG00000048482	Bdnf	protein_coding	2	brain derived neurotrophic factor	BDNF	23.2958	0.619641	0.401634	1.55989	0.118786	0.393437
ENSMUSG00000054793	Cadm4	protein_coding	7	cell adhesion molecule 4	CADM4	48.582	0.619638	0.289888	2.13553	0.0327176	0.195432
ENSMUSG00000107756	Gm44164	TEC	6	predicted gene, 44164		148.689	0.619617	0.367206	1.69236	0.0905781	0.34269
ENSMUSG00000024365	Cyp21a1	protein_coding	17	cytochrome P450, family 21, subfamily a, polypeptide 1	CYP21A1P	19.025	0.619581	0.40427	1.55791	0.119255	0.394154
ENSMUSG00000035000	Dpp4	protein_coding	2	dipeptidylpeptidase 4	DPP4	328.531	0.61952	0.27014	2.29374	0.0218055	0.154629
ENSMUSG00000045598	Zfp553	protein_coding	7	zinc finger protein 553	ZNF48	126.214	0.619407	0.229795	2.69453	0.00704877	0.079022
ENSMUSG00000004328	Hif3a	protein_coding	7	hypoxia inducible factor 3, alpha subunit	HIF3A	4.34582	0.61922	0.35785	1.96197	0.0497659	0.247165
ENSMUSG00000049100	Pcdh10	protein_coding	3	protocadherin 10	PCDH10	3.7386	0.618601	0.321831	2.71483	0.00663096	0.0766935
ENSMUSG00000040525	Cblc	protein_coding	7	Casitas B-lineage lymphoma c	CBLC	102.03	0.618584	0.361297	1.71569	0.0862184	0.333746
ENSMUSG00000045827	Serpinb9	protein_coding	13	serine (or cysteine) peptidase inhibitor, clade B, member 9	SERPINB9	643.326	0.618151	0.221745	2.7879	0.00530506	0.0667309
ENSMUSG00000030882	Dnhd1	protein_coding	7	dynein heavy chain domain 1	DNHD1	159.582	0.61793	0.278456	2.21897	0.0264889	0.172368
ENSMUSG00000091387	Gcnt4	protein_coding	13	glucosaminyl (N-acetyl) transferase 4, core 2 (beta-1,6-N-acetylglucosaminyltransferase)	GCNT4	43.2166	0.617906	0.402685	1.55503	0.119939	0.395417
ENSMUSG00000056458	Mok	protein_coding	12	MOK protein kinase	MOK	29.9495	0.617808	0.382874	1.62093	0.105033	0.370219
ENSMUSG00000073420	Btnl5-ps	transcribed_unprocessed_pseudogene	17	butyrophilin-like 5, pseudogene		5.26743	0.617696	0.367211	1.8486	0.064515	0.284292
ENSMUSG00000086533	Mypopos	antisense	7	Myb-related transcription factor, partner of profilin, opposite strand		19.1535	0.617368	0.374473	1.6481	0.0993329	0.359636
ENSMUSG00000020581	Agr2	protein_coding	12	anterior gradient 2	AGR2	517.138	0.61727	0.397005	1.56966	0.116494	0.389514
ENSMUSG00000109559	Gm34280	antisense	7	predicted gene, 34280		2.2048	0.617256	0.346254	2.10674	0.0351405
ENSMUSG00000109008	Gm44899	lincRNA	7	predicted gene 44899		3.12424	0.616992	0.354678	1.97502	0.0482663	0.243364
ENSMUSG00000074805	Il1bos	antisense	2	interleukin 1 beta, opposite strand		140.343	0.616696	0.328458	1.87971	0.0601479	0.273621
ENSMUSG00000048388	Fam171b	protein_coding	2	family with sequence similarity 171, member B	FAM171B	34.7877	0.616662	0.355231	1.7356	0.0826352	0.327384
ENSMUSG00000109130	Gm45187	antisense	7	predicted gene 45187		4.08324	0.616305	0.359126	1.92489	0.054243	0.260145
[truncated: 18,814 more rows]

## Sheet: raw_counts
	15600X1	15600X2	15600X3	15600X5		15600X6	15600X7	15600X8	15600X9	15600X10
ENSMUSG00000000001	3452	5225	3721	3609		9697	3461	3643	4463	3327
ENSMUSG00000000028	123	155	120	73		288	97	132	207	197
ENSMUSG00000000031	62	120	43	219		331	171	115	322	293
ENSMUSG00000000037	11	30	17	0		33	7	14	11	17
ENSMUSG00000000056	385	832	401	382		1557	624	481	586	524
ENSMUSG00000000058	1051	914	884	856		2540	1168	815	1566	1183
ENSMUSG00000000078	14298	26917	18305	19302		42016	17967	16793	21182	20509
ENSMUSG00000000085	282	343	270	320		1018	344	274	458	499
ENSMUSG00000000088	3447	1867	2358	3316		7207	2562	2397	3045	2220
ENSMUSG00000000093	18	0	17	40		93	29	43	41	61
ENSMUSG00000000120	2	0	0	0		19	5	3	11	4
ENSMUSG00000000126	73	41	57	72		467	126	123	153	257
ENSMUSG00000000127	254	454	267	305		840	290	290	418	318
ENSMUSG00000000131	818	2421	1436	1741		3985	1556	1642	1782	1599
ENSMUSG00000000134	1390	2316	1622	1409		3802	1681	1446	1741	1518
ENSMUSG00000000142	25	56	27	107		283	55	64	102	139
ENSMUSG00000000148	104	200	150	176		328	168	123	186	178
ENSMUSG00000000149	2709	4158	3302	3053		5552	2313	1811	2913	2513
ENSMUSG00000000154	58	64	64	52		213	41	56	105	87
ENSMUSG00000000157	0	0	0	0		7	0	0	6	3
ENSMUSG00000000159	34	0	25	53		165	28	42	81	86
ENSMUSG00000000167	21	42	6	38		53	18	21	29	5
ENSMUSG00000000168	620	854	849	876		2012	765	666	843	610
ENSMUSG00000000171	2822	2590	1962	2615		6055	2018	1867	2722	2007
ENSMUSG00000000182	11	26	3	0		14	27	10	103	57
ENSMUSG00000000184	419	1077	682	1132		2872	1099	1091	1539	1733
ENSMUSG00000000194	764	1507	1349	1208		3433	1379	1134	1525	1176
ENSMUSG00000000197	0	0	0	0		4	1	0	4	8
ENSMUSG00000000202	27	18	19	0		47	14	10	20	13
ENSMUSG00000000204	341	1415	646	285		1284	777	991	1241	1137
ENSMUSG00000000223	4	0	26	23		28	11	14	33	30
ENSMUSG00000000244	722	942	546	384		1112	463	413	389	360
ENSMUSG00000000248	96	197	37	15		305	101	128	108	55
ENSMUSG00000000253	71	104	30	12		118	26	24	77	40
ENSMUSG00000000266	22	12	22	42		227	77	81	122	199
ENSMUSG00000000275	4550	11532	7768	8668		19362	8615	9343	7110	6227
ENSMUSG00000000276	200	366	302	245		727	292	255	298	252
ENSMUSG00000000278	7144	12185	7409	9642		17010	7989	7045	7794	5840
ENSMUSG00000000282	484	1060	799	969		2022	825	820	820	714
ENSMUSG00000000290	9840	23376	13109	17145		33091	15327	13809	10180	7629
ENSMUSG00000000295	207	175	118	197		429	121	123	193	163
ENSMUSG00000000296	61	61	60	126		187	45	71	172	146
ENSMUSG00000000301	36	0	7	56		51	33	31	25	28
ENSMUSG00000000303	1192	1201	1872	2817		9509	1971	2875	5057	4979
ENSMUSG00000000308	106	90	149	323		1582	210	275	589	697
ENSMUSG00000000317	35	18	25	98		107	24	35	38	49
ENSMUSG00000000318	5294	2027	1156	1083		2819	1430	1265	879	569
ENSMUSG00000000320	8	25	8	0		6	11	8	9	18
ENSMUSG00000000325	69	39	70	16		161	74	52	88	108
ENSMUSG00000000326	2045	2059	1666	1196		3637	1365	1278	1753	1445
ENSMUSG00000000339	453	510	314	460		895	335	328	445	369
ENSMUSG00000000340	220	440	287	368		648	207	195	339	228
ENSMUSG00000000346	6686	8671	6372	8347		13783	6919	5078	6903	5685
ENSMUSG00000000355	941	596	644	746		1666	675	570	888	671
ENSMUSG00000000359	2	44	0	0		28	5	10	12	1
ENSMUSG00000000365	5	32	6	8		37	7	6	11	7
ENSMUSG00000000374	652	2033	1292	1174		3244	1425	1260	1487	1469
ENSMUSG00000000378	757	660	616	568		1519	634	613	758	723
ENSMUSG00000000384	398	691	450	636		1317	467	538	683	656
ENSMUSG00000000385	263	172	406	817		2930	386	567	1047	1200
ENSMUSG00000000386	182	226	422	63		514	280	241	675	630
ENSMUSG00000000392	292	363	246	513		717	297	221	394	375
ENSMUSG00000000394	1	0	0	0		10	0	0	2	0
ENSMUSG00000000399	1023	1540	1111	1030		2542	905	823	1175	964
ENSMUSG00000000402	0	0	0	22		0	0	4	9	24
ENSMUSG00000000409	28	33	29	46		248	108	74	75	120
ENSMUSG00000000411	2	0	6	0		4	0	0	6	4
ENSMUSG00000000416	1	0	0	0		25	5	4	22	39
ENSMUSG00000000420	2007	3990	3191	2731		7187	2697	2441	3443	2632
ENSMUSG00000000439	241	465	232	282		740	279	243	358	342
ENSMUSG00000000440	249	232	229	347		701	188	210	390	333
ENSMUSG00000000441	1346	2879	1852	2651		5251	2135	2211	2285	2233
ENSMUSG00000000486	36	64	14	52		242	63	62	73	97
ENSMUSG00000000489	935	1626	1522	1418		2707	768	759	1402	1525
ENSMUSG00000000530	954	1183	834	1422		2146	1078	972	900	785
ENSMUSG00000000531	529	840	1076	1511		3320	877	1163	1658	1813
ENSMUSG00000000532	261	210	260	371		1095	404	377	484	465
ENSMUSG00000000538	302	658	345	486		1557	475	477	597	542
ENSMUSG00000000544	28	33	81	139		554	96	84	193	206
ENSMUSG00000000552	864	1292	941	827		2467	891	687	1038	1021
ENSMUSG00000000555	1747	3297	2868	3533		7755	2957	3381	4456	4116
ENSMUSG00000000560	0	27	0	0		10	0	1	1	1
ENSMUSG00000000561	342	254	157	199		518	185	209	293	304
ENSMUSG00000000562	57	5	57	40		86	39	32	30	32
ENSMUSG00000000563	2790	1874	2068	2279		5355	1964	1614	2654	1947
ENSMUSG00000000567	226	171	275	643		1402	313	398	965	906
ENSMUSG00000000568	1963	2415	1817	2368		4758	1920	1738	2520	2166
ENSMUSG00000000579	0	0	7	10		0	0	1	0	2
ENSMUSG00000000581	790	551	454	471		1167	461	349	516	494
ENSMUSG00000000594	10727	19021	13574	16171		34554	13558	10484	9985	9547
ENSMUSG00000000600	640	1034	754	682		1981	900	765	836	1008
ENSMUSG00000000605	2598	5199	3952	6262		8944	3572	3656	3636	3637
ENSMUSG00000000617	0	0	0	24		8	14	6	8	7
ENSMUSG00000000627	130	49	98	132		230	78	196	179	219
ENSMUSG00000000628	3685	6252	6251	6363		15907	4683	7136	4964	4919
ENSMUSG00000000631	916	1705	1265	1574		3753	1303	1335	2087	2000
ENSMUSG00000000673	19	0	16	24		28	18	7	36	52
ENSMUSG00000000682	8674	6157	5980	10136		14197	4806	4667	5635	5766
ENSMUSG00000000686	49	110	77	67		127	91	56	68	104
ENSMUSG00000000690	7	15	0	10		2	6	5	0	4
ENSMUSG00000000693	303	639	289	347		1268	630	404	1231	1092
ENSMUSG00000000706	2	1	14	0		0	1	9	4	9
ENSMUSG00000000708	737	1303	889	620		3124	1252	1050	1207	1085
ENSMUSG00000000711	386	793	619	438		1735	716	516	702	524
ENSMUSG00000000730	18	87	40	14		59	66	49	22	14
ENSMUSG00000000732	486	1093	679	937		1985	598	577	885	1301
ENSMUSG00000000738	941	991	879	956		2807	1147	1052	1490	1280
ENSMUSG00000000739	8	20	0	25		23	10	2	19	7
ENSMUSG00000000740	783	654	647	1155		1407	628	454	513	438
ENSMUSG00000000743	959	1089	895	799		2414	919	834	1121	913
ENSMUSG00000000751	641	1052	920	486		1732	617	533	923	673
ENSMUSG00000000753	1705	1206	535	1787		4730	2021	1666	3469	2978
ENSMUSG00000000759	417	883	531	739		1750	746	608	778	865
ENSMUSG00000000776	325	401	327	674		919	382	411	445	410
ENSMUSG00000000782	77	131	76	97		410	114	110	181	244
ENSMUSG00000000787	6553	11947	9450	9231		23405	10085	9169	12855	11241
ENSMUSG00000000791	40	31	26	78		107	54	86	42	54
ENSMUSG00000000792	0	23	0	0		4	0	6	8	10
ENSMUSG00000000794	13	27	18	50		41	18	15	9	12
ENSMUSG00000000804	583	1519	969	1029		2458	1049	1013	1083	1170
ENSMUSG00000000805	77	50	3	96		193	60	46	57	28
ENSMUSG00000000811	122	38	85	100		273	63	104	149	124
ENSMUSG00000000817	2	20	20	0		8	15	5	0	4
ENSMUSG00000000823	176	355	283	238		1040	394	314	383	370
ENSMUSG00000000826	1947	3781	2974	2795		8298	3245	2947	3051	2740
ENSMUSG00000000827	1325	1132	980	1136		2788	1098	954	1381	1122
ENSMUSG00000000838	1034	1226	956	965		2633	1113	1044	1562	1624
ENSMUSG00000000861	12	0	0	1		17	41	13	10	17
ENSMUSG00000000869	13	0	2	0		35	5	5	2	9
ENSMUSG00000000876	189	285	153	142		531	173	162	217	174
ENSMUSG00000000881	71	201	65	87		244	97	104	184	210
ENSMUSG00000000884	57	49	15	89		89	32	24	46	31
ENSMUSG00000000889	0	0	0	0		6	0	0	2	0
ENSMUSG00000000901	80	28	8	391		792	259	120	149	291
ENSMUSG00000000902	747	931	719	970		1919	706	631	959	788
ENSMUSG00000000903	3	0	8	0		4	0	0	3	3
ENSMUSG00000000915	149	65	197	434		1069	279	385	621	698
ENSMUSG00000000916	120	74	171	200		395	163	104	165	196
ENSMUSG00000000934	77	45	24	107		191	55	92	115	104
ENSMUSG00000000938	5	33	6	9		16	6	10	4	0
ENSMUSG00000000942	9	24	0	0		9	8	9	5	6
ENSMUSG00000000957	7187	10139	8436	14873		28345	10942	9729	12400	11442
ENSMUSG00000000958	786	1321	871	955		1786	732	722	1030	857
ENSMUSG00000000959	687	801	763	841		1692	616	593	882	890
ENSMUSG00000000976	165	545	375	191		867	377	305	468	447
ENSMUSG00000000982	9210	16462	10105	15413		19122	10868	9444	13349	14924
ENSMUSG00000000983	361	294	192	656		2658	253	301	546	772
ENSMUSG00000001014	8	0	0	6		5	4	3	7	7
ENSMUSG00000001016	783	984	783	1259		1939	749	723	1189	1026
ENSMUSG00000001017	1615	1875	1185	1814		3342	1399	1296	1749	1686
ENSMUSG00000001018	882	1330	899	1152		2192	950	772	958	752
ENSMUSG00000001020	1638	963	767	1682		3051	803	819	1061	417
ENSMUSG00000001021	8	10	1	0		15	0	8	11	8
ENSMUSG00000001023	6	0	3	10		0	0	0	1	0
ENSMUSG00000001025	9783	4238	4213	11084		23745	6008	7645	13258	8553
ENSMUSG00000001027	0	0	0	37		0	0	0	5	0
ENSMUSG00000001029	65	95	65	145		160	76	51	65	60
ENSMUSG00000001034	537	982	557	680		1748	858	763	769	695
ENSMUSG00000001036	118	227	142	206		628	247	280	427	441
ENSMUSG00000001039	24	45	20	6		73	23	22	44	47
ENSMUSG00000001052	915	2304	1578	1598		3976	1485	1628	1668	1574
ENSMUSG00000001053	108	54	47	130		211	85	120	163	186
ENSMUSG00000001054	315	428	275	304		741	230	277	388	330
ENSMUSG00000001056	997	653	629	1005		1406	563	582	869	694
ENSMUSG00000001062	543	858	520	377		1576	585	586	675	703
ENSMUSG00000001065	350	566	462	539		1537	591	597	541	550
ENSMUSG00000001082	541	641	475	980		1620	564	584	784	823
ENSMUSG00000001089	419	1367	1190	822		2697	1240	1260	1470	1359
ENSMUSG00000001095	5	0	9	0		32	4	7	12	33
ENSMUSG00000001098	1182	1575	1315	1771		4198	1740	1804	2299	2125
ENSMUSG00000001100	508	534	399	610		1328	509	472	639	602
ENSMUSG00000001105	707	518	523	514		1234	512	451	533	423
ENSMUSG00000001119	2896	2154	1792	7768		21629	7086	7416	11217	11757
ENSMUSG00000001120	66	193	78	86		220	108	64	102	99
ENSMUSG00000001123	2925	5915	4683	3500		9191	3132	3247	5419	4713
ENSMUSG00000001127	1106	1729	1196	1289		3247	1341	1325	1452	1566
ENSMUSG00000001128	17062	15959	10744	12010		24457	11675	9972	11361	7098
ENSMUSG00000001131	1699	1520	1266	2021		5603	1726	1652	3603	2754
ENSMUSG00000001134	92	138	71	67		156	90	67	98	83
ENSMUSG00000001138	176	283	191	224		411	182	158	200	189
ENSMUSG00000001143	299	486	356	447		905	418	345	518	438
ENSMUSG00000001150	287	881	545	600		1268	623	516	748	619
ENSMUSG00000001151	299	1048	783	446		1818	716	621	906	772
ENSMUSG00000001156	2890	4731	3210	2479		9992	3216	3820	4639	3542
ENSMUSG00000001157	233	249	161	305		672	232	200	316	300
ENSMUSG00000001158	692	737	511	487		1238	485	360	527	456
ENSMUSG00000001166	56	47	61	37		134	37	44	79	61
ENSMUSG00000001173	634	1615	1244	814		2794	1311	1030	1253	934
ENSMUSG00000001175	19101	22803	21247	24194		42322	19657	18335	22340	17393
ENSMUSG00000001211	938	982	885	706		2150	894	908	1103	868
ENSMUSG00000001225	0	0	0	0		3	0	1	9	25
ENSMUSG00000001227	153	243	135	106		419	138	144	203	145
ENSMUSG00000001228	120	249	314	77		470	145	178	380	243
ENSMUSG00000001229	593	1673	1180	1228		2772	1020	1049	1459	1271
ENSMUSG00000001240	80	25	15	38		90	56	57	56	66
ENSMUSG00000001247	683	639	630	1248		2482	744	977	1521	1228
ENSMUSG00000001248	2428	3864	3522	3631		8682	3221	2876	4310	5012
ENSMUSG00000001249	176	11	63	128		282	117	83	131	163
ENSMUSG00000001270	995	801	573	1135		1398	643	567	727	872
ENSMUSG00000001280	605	1197	984	656		2596	1189	998	1454	1274
ENSMUSG00000001281	321	487	209	665		743	682	494	230	265
ENSMUSG00000001285	387	502	314	313		676	298	271	350	345
ENSMUSG00000001288	571	693	479	559		1849	700	663	734	604
ENSMUSG00000001289	4106	2720	1909	3906		5700	2357	2039	2550	2147
ENSMUSG00000001300	293	245	376	524		1258	342	462	882	766
ENSMUSG00000001305	321	348	299	572		461	200	213	334	254
ENSMUSG00000001313	177	426	130	232		288	122	125	131	133
ENSMUSG00000001323	112	323	166	239		474	174	162	201	193
ENSMUSG00000001333	0	0	6	0		6	4	0	2	3
ENSMUSG00000001348	9823	10515	12727	15610		29004	8403	8752	9642	9514
ENSMUSG00000001349	5	0	13	24		36	5	8	44	17
ENSMUSG00000001366	351	385	220	356		869	269	237	357	310
ENSMUSG00000001376	876	1077	941	995		2410	805	938	1093	956
ENSMUSG00000001380	914	894	1084	943		2592	955	891	1214	931
ENSMUSG00000001383	1361	1212	1048	1057		2309	966	779	1111	879
ENSMUSG00000001403	308	380	408	158		524	178	200	506	367
ENSMUSG00000001415	666	1487	1069	1301		3110	1280	1258	1403	1307
ENSMUSG00000001416	2189	2701	2391	2783		5186	2194	2333	3322	2604
ENSMUSG00000001418	3082	3595	2720	3569		7027	3041	2748	3670	2994
ENSMUSG00000001419	2012	3718	2698	3105		8111	3295	3383	3485	3077
ENSMUSG00000001420	23	24	24	42		87	12	27	46	38
ENSMUSG00000001424	1873	2638	2383	2675		6398	2165	2217	3258	2438
ENSMUSG00000001435	1107	810	1635	2799		7554	1940	3128	6049	4425
ENSMUSG00000001436	116	161	84	159		369	145	169	170	147
ENSMUSG00000001440	2370	5273	3456	3333		9051	3500	3365	5150	3951
ENSMUSG00000001441	1178	3203	1989	2298		6416	2824	2468	2293	1939
ENSMUSG00000001444	5	22	4	15		58	8	9	8	11
ENSMUSG00000001445	474	353	345	407		1096	413	356	496	490
ENSMUSG00000001467	2523	2924	3004	3613		8915	2186	3015	4315	3345
ENSMUSG00000001472	3801	8106	5519	5903		15815	6877	6168	5956	5884
ENSMUSG00000001473	3450	6189	3840	5462		9439	4095	4768	4640	3268
ENSMUSG00000001482	348	595	387	529		1307	452	437	471	428
ENSMUSG00000001493	15	5	20	48		47	26	25	21	44
ENSMUSG00000001494	1	0	0	0		0	1	0	0	8
ENSMUSG00000001497	55	59	109	169		376	57	61	195	215
ENSMUSG00000001504	31	32	0	71		152	53	30	108	118
ENSMUSG00000001506	18295	22799	10812	31984		120002	47031	44131	81100	62476
ENSMUSG00000001507	374	242	651	905		2409	623	1089	2294	2118
ENSMUSG00000001510	13	0	2	0		8	1	3	18	6
ENSMUSG00000001517	122	318	343	171		630	177	260	488	383
ENSMUSG00000001518	119	84	153	141		258	92	118	147	139
ENSMUSG00000001520	4	0	0	0		29	3	9	1	4
ENSMUSG00000001521	74	97	70	59		299	105	139	235	205
ENSMUSG00000001524	174	112	193	227		436	149	177	231	224
ENSMUSG00000001525	6340	7859	6675	7926		15068	6171	6194	9127	6729
ENSMUSG00000001542	1375	3991	2919	2032		6834	2957	2440	2781	2397
ENSMUSG00000001552	971	1775	1570	1736		4851	1094	1769	2880	2828
ENSMUSG00000001555	449	357	250	747		1714	638	630	1277	929
ENSMUSG00000001558	0	0	10	0		2	0	0	4	4
ENSMUSG00000001569	496	565	371	510		1302	471	402	650	593
ENSMUSG00000001576	899	1599	1317	1301		3876	1575	1485	2355	1805
ENSMUSG00000001583	12	12	26	48		207	34	47	77	127
ENSMUSG00000001588	65	127	99	120		491	351	206	132	235
ENSMUSG00000001604	99	88	39	135		172	93	66	154	158
ENSMUSG00000001627	12415	16284	13147	17111		30993	8403	11556	16304	14182
ENSMUSG00000001630	251	412	460	383		1288	387	420	635	712
ENSMUSG00000001632	669	1565	1242	1224		3129	1241	1194	1254	1246
ENSMUSG00000001642	389	410	310	308		707	308	266	332	318
ENSMUSG00000001656	3	0	0	0		12	0	4	0	0
ENSMUSG00000001657	35	0	8	64		55	27	25	81	93
ENSMUSG00000001661	22	16	1	42		88	34	27	51	69
ENSMUSG00000001663	76	18	51	89		210	61	70	156	182
ENSMUSG00000001665	94	81	78	97		281	104	84	116	115
ENSMUSG00000001666	410	277	193	471		775	259	226	370	231
ENSMUSG00000001672	15	7	36	72		290	48	46	144	161
ENSMUSG00000001674	255	331	241	203		512	190	201	311	234
ENSMUSG00000001687	4608	4864	4063	4220		8887	3456	3020	3392	3088
ENSMUSG00000001700	289	115	121	172		593	257	184	306	355
ENSMUSG00000001707	494	413	293	509		886	336	265	406	370
ENSMUSG00000001729	3588	4503	3701	4719		9867	3844	3712	4600	3644
ENSMUSG00000001739	21	10	6	0		27	2	4	10	19
ENSMUSG00000001741	374	487	354	233		693	319	241	371	355
ENSMUSG00000001750	9483	17288	13746	17876		30276	13009	12859	13367	17285
ENSMUSG00000001751	1067	2782	1336	1107		3437	1228	1120	1428	992
ENSMUSG00000001755	396	243	339	428		759	315	323	442	410
ENSMUSG00000001761	70	70	90	117		355	203	171	356	374
ENSMUSG00000001763	78	179	151	282		404	145	129	108	105
ENSMUSG00000001767	757	1015	560	478		1356	507	437	723	508
ENSMUSG00000001768	2029	3238	1916	1391		5301	1589	1446	2141	1670
ENSMUSG00000001774	1509	1141	1109	947		2515	1061	840	1442	1168
ENSMUSG00000001783	2972	3127	2953	4334		8258	2666	2555	3664	3395
ENSMUSG00000001785	504	490	551	467		1342	491	454	717	482
ENSMUSG00000001786	446	361	388	544		893	405	354	465	397
ENSMUSG00000001794	6752	7165	5383	7132		13283	5089	5133	6796	5545
ENSMUSG00000001802	16	9	31	112		122	59	52	70	89
ENSMUSG00000001829	265	433	297	249		671	269	326	383	286
ENSMUSG00000001833	3788	5146	3221	3215		7847	3163	2866	4336	3598
ENSMUSG00000001844	362	365	227	331		718	271	304	346	322
ENSMUSG00000001847	6862	7296	5968	6654		14393	5659	4591	6759	5502
ENSMUSG00000001855	399	970	805	671		1995	846	713	1004	914
ENSMUSG00000001864	46	30	34	67		123	38	54	63	42
ENSMUSG00000001865	128	56	126	68		70	145	48	314	238
ENSMUSG00000001870	227	126	199	364		1224	457	402	697	581
ENSMUSG00000001891	2059	3000	1982	1668		4636	2408	1680	2217	1630
ENSMUSG00000001901	0	0	0	0		33	5	2	5	5
ENSMUSG00000001909	717	1060	714	1129		2026	788	830	1230	1154
ENSMUSG00000001910	549	1127	957	961		2398	1026	898	1124	985
ENSMUSG00000001911	443	834	607	857		1996	822	641	1022	952
ENSMUSG00000001918	1034	2128	1813	3086		4501	1818	1984	2037	2206
ENSMUSG00000001924	2674	5534	4598	5031		11645	4871	4801	6299	5513
ENSMUSG00000001930	201	457	273	357		581	280	362	220	183
ENSMUSG00000001942	456	1048	786	625		1662	733	651	723	680
ENSMUSG00000001943	9	0	9	16		51	14	18	55	82
ENSMUSG00000001946	132	89	34	114		207	84	130	119	127
ENSMUSG00000001948	23	25	16	68		27	26	10	31	19
ENSMUSG00000001962	1870	1784	1428	2224		3654	1492	1311	1748	1418
ENSMUSG00000001964	978	1377	1755	1427		4025	1663	1470	1774	1570
ENSMUSG00000001983	55	64	54	43		185	66	42	84	69
ENSMUSG00000001986	12	105	10	7		156	64	41	113	157
ENSMUSG00000001995	268	1184	676	465		1572	759	774	731	704
ENSMUSG00000001998	103	379	229	181		831	401	302	312	348
ENSMUSG00000001999	1590	1955	1215	1240		2317	935	878	1091	642
ENSMUSG00000002006	25	57	13	2		40	30	23	43	50
ENSMUSG00000002007	2	0	5	0		20	10	2	9	17
ENSMUSG00000002010	1466	1720	1332	1590		3451	1165	1264	1482	1636
ENSMUSG00000002012	2	0	3	0		1	5	2	11	12
ENSMUSG00000002014	1849	2081	1793	2875		5470	1864	1638	2291	1876
ENSMUSG00000002015	2936	2368	1858	3023		4676	2310	1997	2417	2244
ENSMUSG00000002017	242	321	265	249		751	338	281	415	320
ENSMUSG00000002020	158	540	105	74		806	686	249	1319	1537
ENSMUSG00000002028	437	2191	1634	979		4628	2269	2001	1694	2053
ENSMUSG00000002031	485	586	431	625		1100	428	383	606	497
ENSMUSG00000002032	6	20	0	0		23	5	9	14	21
ENSMUSG00000002033	31	0	21	14		216	31	39	58	62
ENSMUSG00000002043	511	766	367	471		868	496	338	362	267
ENSMUSG00000002052	922	2766	2451	2065		5607	2066	2172	2922	2444
ENSMUSG00000002055	116	386	280	231		595	189	192	421	415
ENSMUSG00000002058	363	428	257	353		752	315	270	323	267
ENSMUSG00000002059	273	239	128	289		657	212	269	503	430
ENSMUSG00000002064	1089	1346	877	1533		2643	1052	935	1106	988
ENSMUSG00000002068	129	160	80	151		254	97	89	127	103
ENSMUSG00000002076	18	0	6	40		34	17	12	25	4
ENSMUSG00000002083	159	104	132	171		269	98	144	232	166
ENSMUSG00000002100	48	59	73	83		129	42	41	51	43
ENSMUSG00000002102	2729	2886	2209	2828		5198	2113	1915	2775	2036
ENSMUSG00000002103	2974	4199	3271	2935		8154	3300	2745	3816	2957
ENSMUSG00000002104	101	30	105	144		125	73	53	140	126
ENSMUSG00000002105	459	844	448	809		1413	612	546	771	858
ENSMUSG00000002107	1693	2507	2022	1222		4523	1923	1514	2095	1935
ENSMUSG00000002108	367	292	384	241		704	305	226	396	329
ENSMUSG00000002109	157	156	231	179		582	278	187	215	273
ENSMUSG00000002111	4430	4594	3745	4203		8655	3142	2996	4108	3241
ENSMUSG00000002129	617	1261	1055	796		2687	868	871	1459	1217
ENSMUSG00000002147	2013	4628	2865	2947		8136	3204	2919	3719	3321
ENSMUSG00000002190	4	0	10	0		4	5	4	13	7
ENSMUSG00000002204	599	603	573	1025		1382	487	565	325	383
ENSMUSG00000002205	642	1083	531	502		1462	550	521	721	649
ENSMUSG00000002210	489	723	408	514		1206	489	450	739	559
ENSMUSG00000002221	362	637	474	558		1217	576	525	705	689
ENSMUSG00000002222	1790	2928	2303	2156		6394	2475	2111	2502	2074
ENSMUSG00000002227	129	174	154	79		434	153	178	302	295
ENSMUSG00000002228	24	2	6	40		104	41	56	62	60
ENSMUSG00000002233	2108	2768	1901	2502		5494	2145	2268	2406	1868
ENSMUSG00000002249	27	25	57	76		244	100	83	190	190
ENSMUSG00000002250	423	841	633	603		1959	688	904	924	862
ENSMUSG00000002257	536	751	465	513		1123	531	459	596	390
ENSMUSG00000002265	48	83	121	114		559	203	202	410	668
ENSMUSG00000002266	1	24	0	0		29	17	3	36	71
ENSMUSG00000002274	158	184	53	113		174	70	103	134	116
ENSMUSG00000002279	316	504	296	314		929	383	308	399	317
ENSMUSG00000002280	263	394	184	347		691	250	249	348	312
ENSMUSG00000002289	485	301	288	711		1783	851	699	1388	1022
ENSMUSG00000002297	462	646	648	428		1110	457	396	721	538
ENSMUSG00000002307	513	570	534	447		1424	545	564	786	629
ENSMUSG00000002308	100	70	62	153		348	108	124	214	167
ENSMUSG00000002319	405	580	401	820		1117	537	530	670	620
ENSMUSG00000002320	487	1053	846	914		2368	856	820	1156	994
ENSMUSG00000002324	15	0	22	21		113	28	32	54	71
ENSMUSG00000002325	734	1549	1000	1070		2600	1147	1088	1424	1409
ENSMUSG00000002326	488	647	499	503		1076	439	428	456	445
ENSMUSG00000002329	615	523	420	759		1093	483	435	457	518
ENSMUSG00000002332	1071	1012	861	1001		2275	1018	814	1030	860
ENSMUSG00000002342	425	446	362	393		937	489	419	556	446
ENSMUSG00000002343	64	59	107	104		211	76	71	113	82
ENSMUSG00000002345	266	295	224	275		639	243	230	372	331
ENSMUSG00000002346	42	17	49	44		83	82	49	53	47
ENSMUSG00000002365	2588	4414	2713	2972		6990	2360	2491	2603	1895
ENSMUSG00000002372	734	1063	844	873		1869	657	736	970	935
ENSMUSG00000002379	586	538	394	735		992	456	401	492	404
ENSMUSG00000002384	1	0	4	2		25	6	16	36	26
ENSMUSG00000002393	509	300	291	592		1175	433	455	724	456
ENSMUSG00000002395	2100	1871	1209	2559		3761	1667	1430	1808	1591
ENSMUSG00000002396	250	253	114	291		328	166	143	114	115
ENSMUSG00000002409	124	174	165	120		346	109	144	199	171
ENSMUSG00000002413	733	2446	1739	1754		3885	1801	1884	1539	1682
ENSMUSG00000002416	407	303	278	307		637	277	273	359	282
ENSMUSG00000002428	636	1099	602	494		1789	592	430	645	677
ENSMUSG00000002455	788	802	910	762		2198	819	756	1094	944
ENSMUSG00000002458	826	1142	706	722		1548	689	471	656	529
ENSMUSG00000002459	13	0	0	4		0	4	6	15	3
ENSMUSG00000002475	29	0	27	0		47	23	11	21	9
ENSMUSG00000002477	723	502	616	626		1211	393	387	762	510
ENSMUSG00000002486	162	178	238	261		651	226	246	283	278
ENSMUSG00000002489	180	832	245	346		1365	460	436	349	252
ENSMUSG00000002496	477	1251	884	769		2460	1019	985	1333	1278
ENSMUSG00000002500	2	0	7	23		3	7	3	3	0
ENSMUSG00000002504	248	85	150	188		549	140	239	380	333
ENSMUSG00000002524	1484	1845	1450	1774		3080	1360	1374	1881	1699
ENSMUSG00000002546	809	1581	958	1170		3298	1305	1279	1628	1362
ENSMUSG00000002550	124	199	188	308		513	230	202	216	184
ENSMUSG00000002565	16	0	7	0		60	17	44	26	10
ENSMUSG00000002578	14	0	17	26		98	42	31	43	60
ENSMUSG00000002580	1007	859	772	1061		1226	648	556	795	619
ENSMUSG00000002588	0	0	0	0		0	0	1	6	4
ENSMUSG00000002602	5438	10754	11940	11361		27344	9036	8974	14112	13622
ENSMUSG00000002603	4105	6425	5559	6108		12705	4579	4903	5306	4440
ENSMUSG00000002608	468	690	710	767		1679	732	763	837	882
ENSMUSG00000002617	82	96	54	122		156	72	94	69	115
ENSMUSG00000002625	1152	1340	1145	1270		2503	967	916	1090	1354
ENSMUSG00000002633	0	0	3	0		12	0	0	2	4
ENSMUSG00000002635	422	215	345	449		725	278	252	383	286
ENSMUSG00000002658	1799	2643	1697	3286		4317	2171	2157	2327	2055
ENSMUSG00000002660	410	287	221	335		610	236	218	348	277
ENSMUSG00000002661	144	142	42	81		157	80	80	82	60
ENSMUSG00000002668	805	1549	1175	984		2492	1185	933	981	1089
ENSMUSG00000002679	424	295	190	265		738	235	237	334	317
ENSMUSG00000002688	23	0	3	23		109	49	35	112	105
ENSMUSG00000002699	2666	4399	2805	1930		6630	2456	2121	2717	2600
ENSMUSG00000002718	718	1268	1253	1002		2446	896	944	1559	1245
ENSMUSG00000002728	248	352	146	281		686	232	224	282	232
ENSMUSG00000002731	529	644	513	644		1112	394	357	556	447
ENSMUSG00000002732	279	116	86	171		647	188	187	341	276
ENSMUSG00000002733	698	959	607	671		1467	775	621	817	684
ENSMUSG00000002741	1857	2701	2227	3018		5217	2284	2094	2498	2099
ENSMUSG00000002748	1104	2736	2216	1494		5502	2201	2065	2753	2375
ENSMUSG00000002763	538	628	518	505		1094	536	485	665	674
ENSMUSG00000002767	494	385	347	376		782	250	263	379	273
ENSMUSG00000002768	884	703	613	918		1649	729	521	819	632
ENSMUSG00000002769	17	48	3	19		22	19	6	14	18
ENSMUSG00000002771	24	42	4	38		76	46	49	47	82
ENSMUSG00000002778	2094	2114	1818	2197		5582	2288	1783	2336	2049
ENSMUSG00000002781	97	234	143	134		281	103	121	140	122
ENSMUSG00000002791	10	0	6	0		11	12	8	13	2
ENSMUSG00000002797	184	130	150	248		333	176	165	303	155
ENSMUSG00000002799	414	836	671	656		1564	614	521	1027	819
ENSMUSG00000002803	95	87	63	84		245	91	55	97	173
ENSMUSG00000002804	228	248	147	164		401	140	116	175	130
ENSMUSG00000002808	116	113	88	175		453	157	130	224	183
ENSMUSG00000002812	1588	3838	2626	2620		6987	2878	2902	3607	3113
ENSMUSG00000002814	163	307	219	299		593	183	216	287	302
ENSMUSG00000002820	245	274	214	335		743	304	319	318	256
ENSMUSG00000002825	375	527	254	446		626	291	303	431	477
ENSMUSG00000002831	0	0	7	0		7	0	0	60	46
ENSMUSG00000002833	826	1037	631	1025		1962	845	813	957	959
ENSMUSG00000002835	184	331	273	139		456	147	191	332	232
ENSMUSG00000002844	1313	1441	916	975		2487	1263	1094	1379	1028
ENSMUSG00000002845	370	552	388	417		1492	562	475	743	724
ENSMUSG00000002846	209	305	141	148		403	139	155	234	188
ENSMUSG00000002847	330	82	98	432		1124	444	316	499	470
ENSMUSG00000002870	381	723	595	292		1040	350	426	947	666
ENSMUSG00000002871	914	772	502	816		1954	667	800	836	786
ENSMUSG00000002881	1258	1929	1498	1649		4339	1913	1656	2449	2038
ENSMUSG00000002885	3409	7568	5680	6138		17634	5778	6479	5410	5387
ENSMUSG00000002897	1102	1719	1476	2186		3783	1320	1407	1612	1712
ENSMUSG00000002900	708	704	452	980		3248	1350	1361	2776	2063
ENSMUSG00000002908	7	0	0	0		31	6	14	13	14
ENSMUSG00000002910	257	277	163	213		550	266	205	291	252
ENSMUSG00000002944	4635	3735	4740	4564		13767	3815	2173	1897	1180
ENSMUSG00000002948	514	712	386	611		1412	670	475	548	612
ENSMUSG00000002949	627	821	528	543		1607	581	606	783	740
ENSMUSG00000002957	3916	4800	3396	2086		7790	2965	2988	3605	2815
ENSMUSG00000002963	482	440	423	313		1135	344	348	449	378
ENSMUSG00000002968	677	1190	830	1309		2891	1065	1125	1457	1336
ENSMUSG00000002980	388	315	378	802		1709	371	573	880	902
ENSMUSG00000002981	1773	3313	2386	2256		5906	2516	2484	3178	2438
ENSMUSG00000002983	1062	1448	1333	1582		3691	1315	1189	1770	1507
ENSMUSG00000002984	552	667	596	532		1382	582	553	728	661
ENSMUSG00000002985	498786	462340	353337	565228		734491	302682	286109	359700	353892
ENSMUSG00000002996	1136	1849	1005	1159		3599	1254	1175	1363	1319
ENSMUSG00000002997	435	330	276	186		456	276	184	207	160
ENSMUSG00000003031	1037	830	906	681		2605	1336	902	967	1080
ENSMUSG00000003032	9752	30027	13496	18629		36145	13268	14209	12272	9580
ENSMUSG00000003033	616	1090	740	776		2227	937	828	1094	796
ENSMUSG00000003037	1595	2140	1760	1822		3973	1436	1355	1920	1278
ENSMUSG00000003038	230	174	215	354		495	170	166	222	210
ENSMUSG00000003039	1497	1290	1120	1498		2757	1233	986	1315	1201
ENSMUSG00000003051	427	214	536	873		4162	509	614	1737	1799
ENSMUSG00000003062	1166	1336	889	922		2171	970	742	880	721
ENSMUSG00000003068	2029	2518	1852	2591		5186	2336	2411	2743	2226
ENSMUSG00000003070	10	0	12	0		19	11	12	20	10
ENSMUSG00000003072	3628	2891	2219	4211		6586	2656	2611	3269	2400
ENSMUSG00000003099	808	1038	889	942		2208	930	884	1194	1098
ENSMUSG00000003119	366	1473	829	680		2641	1021	1077	1066	1059
ENSMUSG00000003123	310	334	379	322		816	328	385	399	413
ENSMUSG00000003131	1528	1804	1244	1423		3913	1542	1168	1642	1449
ENSMUSG00000003134	434	965	835	717		1952	792	634	677	793
ENSMUSG00000003135	381	513	319	365		703	408	321	502	362
ENSMUSG00000003153	74	109	82	159		470	177	185	255	226
ENSMUSG00000003154	416	1064	667	695		1987	825	736	849	697
ENSMUSG00000003161	2441	2428	2127	2269		5394	1991	1833	2575	2137
ENSMUSG00000003166	461	736	423	656		1386	488	502	753	678
ENSMUSG00000003184	750	863	555	682		1768	641	668	896	702
ENSMUSG00000003190	112	129	27	59		236	84	59	97	116
ENSMUSG00000003198	125	166	101	125		210	147	106	128	144
ENSMUSG00000003199	749	889	447	746		1365	647	517	703	599
ENSMUSG00000003200	1167	1328	842	1085		2640	1151	1146	1455	1325
ENSMUSG00000003206	651	843	391	739		1018	560	454	672	536
ENSMUSG00000003208	115	103	84	164		274	101	88	162	139
ENSMUSG00000003226	2658	8183	6045	5014		13655	5391	5828	6016	6429
ENSMUSG00000003228	339	652	401	386		1266	456	426	385	263
ENSMUSG00000003233	398	539	533	581		1731	704	681	753	792
ENSMUSG00000003234	516	837	710	639		1592	582	573	717	644
ENSMUSG00000003235	617	664	601	1003		1704	666	731	929	728
ENSMUSG00000003269	1178	1729	1149	2020		3666	1580	1573	2014	1671
ENSMUSG00000003271	31	45	42	45		92	42	30	76	61
ENSMUSG00000003273	14	3	26	17		37	15	19	12	23
ENSMUSG00000003279	6	14	13	0		35	14	5	25	25
ENSMUSG00000003282	7	29	17	17		59	16	17	30	13
ENSMUSG00000003283	1532	1484	1741	1596		3172	1462	1232	1893	1859
ENSMUSG00000003299	441	443	353	311		946	298	321	421	322
ENSMUSG00000003308	525	691	587	527		1156	477	472	701	467
ENSMUSG00000003309	9	0	18	14		117	22	26	60	73
ENSMUSG00000003316	1076	3999	2797	2445		7724	3440	2932	3904	3025
ENSMUSG00000003341	1	0	0	0		9	0	2	5	0
ENSMUSG00000003344	305	414	318	384		864	245	277	432	471
ENSMUSG00000003345	1352	1271	1222	1638		3181	1352	1252	1723	1435
ENSMUSG00000003346	906	658	592	857		1543	647	611	790	702
ENSMUSG00000003348	684	1133	687	788		2093	778	788	882	727
ENSMUSG00000003352	115	113	125	311		679	259	222	539	405
ENSMUSG00000003354	2	0	4	35		26	15	6	1	2
ENSMUSG00000003355	118	71	45	193		372	115	114	162	114
ENSMUSG00000003360	986	1820	1122	1322		3131	1493	1337	1612	1332
ENSMUSG00000003363	8350	12639	8727	11709		22344	7594	7349	8265	6995
ENSMUSG00000003378	50	99	30	119		245	109	103	93	175
ENSMUSG00000003379	6	0	30	18		17	6	10	5	8
ENSMUSG00000003380	1823	1338	1000	1593		3245	1490	1236	1309	1155
ENSMUSG00000003382	2299	5409	4484	4055		10878	3477	3162	3390	3847
ENSMUSG00000003402	2326	3027	1998	3080		5305	2320	2331	2965	2642
ENSMUSG00000003411	17	0	7	0		20	6	5	3	2
ENSMUSG00000003418	43	109	152	141		207	67	37	74	72
ENSMUSG00000003420	13457	9846	5906	6633		18079	7595	6424	7073	5370
ENSMUSG00000003421	567	544	399	461		1056	371	379	531	517
ENSMUSG00000003423	675	675	435	533		1119	564	424	563	470
ENSMUSG00000003429	6380	7986	6261	9613		16495	6731	5570	7238	6609
ENSMUSG00000003435	1633	3611	3067	3801		7324	3078	3014	3612	3312
ENSMUSG00000003436	0	0	9	0		0	0	0	2	2
ENSMUSG00000003437	1820	2064	1947	2424		5144	2486	2033	2431	2302
ENSMUSG00000003438	553	586	410	512		1084	475	512	653	552
ENSMUSG00000003444	155	256	176	97		333	143	132	166	140
ENSMUSG00000003452	43	8	57	108		258	84	71	196	199
ENSMUSG00000003458	2216	4160	2923	2901		8285	3441	3067	3889	3268
ENSMUSG00000003464	851	1021	802	846		2141	878	843	1039	911
ENSMUSG00000003476	3	0	0	0		11	1	1	2	5
ENSMUSG00000003477	6	0	11	0		2	0	0	2	9
ENSMUSG00000003484	1562	1827	2059	2682		4456	1921	1725	1703	2296
ENSMUSG00000003500	742	1549	826	1476		2706	1796	1397	1027	741
ENSMUSG00000003518	2202	3338	2396	2236		6283	2576	2069	2073	1722
ENSMUSG00000003526	78	187	124	116		217	103	98	99	114
ENSMUSG00000003527	185	193	230	241		626	244	184	302	263
ENSMUSG00000003528	852	1066	803	990		2418	784	838	1102	894
ENSMUSG00000003531	312	183	174	305		565	225	165	215	150
ENSMUSG00000003534	232	248	346	639		1981	476	618	1286	1095
ENSMUSG00000003541	13440	18027	8808	13954		28395	13666	12970	11747	7653
ENSMUSG00000003545	16147	49238	26718	32560		79688	29424	30572	33664	30220
ENSMUSG00000003546	857	1256	815	1093		2570	763	667	968	887
ENSMUSG00000003549	191	198	178	334		572	249	210	312	342
ENSMUSG00000003559	486	467	364	464		1075	386	285	490	336
ENSMUSG00000003573	410	717	493	655		1350	554	532	676	546
ENSMUSG00000003575	88	236	181	167		415	183	154	233	266
ENSMUSG00000003581	456	449	400	725		986	408	396	444	442
ENSMUSG00000003585	10	73	69	38		172	44	45	105	112
ENSMUSG00000003604	305	173	172	312		510	215	187	261	204
ENSMUSG00000003617	1704	2285	1996	1643		5105	1775	2013	3517	3567
ENSMUSG00000003623	437	701	556	502		1604	555	509	820	688
ENSMUSG00000003644	798	1368	1180	936		3263	907	899	1593	1538
ENSMUSG00000003660	926	2322	2037	1264		4707	2060	1947	2583	2311
ENSMUSG00000003662	828	491	558	637		1578	504	535	774	557
ENSMUSG00000003665	272	219	197	188		871	375	412	493	447
ENSMUSG00000003680	1255	1071	840	1003		1937	828	760	992	888
ENSMUSG00000003721	499	539	398	470		1465	521	467	612	448
ENSMUSG00000003731	537	1163	809	776		2254	946	757	1043	813
ENSMUSG00000003746	5665	7708	4093	4958		11000	4864	4069	4932	3451
ENSMUSG00000003752	364	401	660	730		1812	575	652	905	911
ENSMUSG00000003762	340	296	382	243		792	316	313	493	395
ENSMUSG00000003778	437	887	753	726		1944	907	749	1044	1062
ENSMUSG00000003779	159	247	360	289		711	226	250	617	415
ENSMUSG00000003808	561	672	614	806		1621	613	577	737	645
ENSMUSG00000003809	388	335	390	419		835	274	337	428	425
ENSMUSG00000003810	512	1840	1215	1414		3191	1162	1311	1754	1714
ENSMUSG00000003812	2811	3458	2546	2537		5023	2022	1826	2202	1851
ENSMUSG00000003813	880	1056	886	820		1852	1023	799	970	807
ENSMUSG00000003814	18643	30789	22911	28174		49419	26189	20294	26857	23450
ENSMUSG00000003824	226	151	152	264		304	143	134	171	129
ENSMUSG00000003847	1275	5787	3421	4076		9734	4706	4905	5157	5961
ENSMUSG00000003848	363	657	314	570		953	320	373	505	440
ENSMUSG00000003849	13	70	20	10		63	23	29	21	42
ENSMUSG00000003863	24	17	19	52		66	19	23	25	38
ENSMUSG00000003865	239	849	278	426		1673	793	554	475	408
ENSMUSG00000003868	458	391	374	374		1130	484	464	664	520
ENSMUSG00000003872	2	0	0	0		9	0	5	1	6
ENSMUSG00000003873	2186	2047	1413	2716		3502	1713	1537	1912	1370
ENSMUSG00000003882	946	1677	1562	2006		3895	1406	1186	1105	919
ENSMUSG00000003923	332	320	252	350		916	217	234	359	271
ENSMUSG00000003929	59	61	19	84		188	77	66	79	85
ENSMUSG00000003934	1	29	12	59		26	13	4	13	23
ENSMUSG00000003948	938	835	736	731		1900	879	487	902	731
ENSMUSG00000003949	5	0	2	21		26	7	13	18	3
ENSMUSG00000003955	867	1571	707	1054		2640	1464	924	974	616
ENSMUSG00000003970	16834	12071	9874	18267		25540	11988	10705	14148	11586
ENSMUSG00000003992	150	147	141	251		464	160	119	182	174
ENSMUSG00000004018	157	87	132	50		305	96	88	139	133
ENSMUSG00000004032	186	240	110	115		441	167	160	301	264
ENSMUSG00000004035	12	0	12	35		51	6	10	17	12
ENSMUSG00000004038	0	0	7	0		1	2	0	1	2
ENSMUSG00000004040	3616	8998	6287	6542		16385	6692	7249	6847	6654
ENSMUSG00000004043	273	531	376	262		968	356	319	461	448
ENSMUSG00000004044	1403	480	883	1861		4270	1214	1704	3058	2479
ENSMUSG00000004054	919	1497	1066	937		2673	943	985	1233	971
ENSMUSG00000004056	594	887	669	792		1779	765	721	833	638
ENSMUSG00000004069	358	387	417	398		1137	370	378	552	477
ENSMUSG00000004070	2605	2159	1659	1461		3528	1353	1317	1651	1248
ENSMUSG00000004071	476	686	568	825		1992	793	731	837	815
ENSMUSG00000004085	171	436	149	272		493	186	241	256	208
ENSMUSG00000004096	2310	2317	1719	2195		3683	1483	1287	1714	1271
ENSMUSG00000004098	760	483	621	1369		5722	1770	2360	3300	1960
ENSMUSG00000004099	459	1126	929	821		2246	871	837	1208	954
ENSMUSG00000004100	528	465	405	614		896	376	497	590	553
ENSMUSG00000004105	237	206	184	516		1814	619	607	1105	890
ENSMUSG00000004110	0	0	0	0		13	1	4	0	6
ENSMUSG00000004113	9	61	43	24		54	21	28	36	12
ENSMUSG00000004127	87	122	131	128		357	104	116	139	133
ENSMUSG00000004151	474	422	122	114		387	179	149	222	141
ENSMUSG00000004187	55	74	69	53		209	85	74	74	144
ENSMUSG00000004207	119654	208443	157750	160234		309775	140882	110199	111153	98367
ENSMUSG00000004221	462	900	595	584		1668	894	619	756	704
ENSMUSG00000004231	0	0	0	0		10	0	0	2	0
ENSMUSG00000004233	139	225	187	190		469	179	225	265	277
ENSMUSG00000004263	108	72	50	63		203	83	80	114	120
ENSMUSG00000004264	1786	1940	1481	2087		4299	1518	1521	2208	1862
ENSMUSG00000004266	2424	2739	2326	1828		4423	1785	1706	2457	1956
ENSMUSG00000004267	149	188	168	208		415	168	183	226	237
ENSMUSG00000004268	1009	828	669	1291		1838	782	775	1124	1007
ENSMUSG00000004270	449	839	569	507		1724	611	690	806	739
ENSMUSG00000004285	2046	2126	1542	2615		3512	1607	1388	1576	1553
ENSMUSG00000004296	28	0	103	8		111	37	44	35	107
ENSMUSG00000004317	816	1916	1420	911		3624	1486	1354	1670	1214
ENSMUSG00000004319	591	886	1037	629		2828	1124	1057	1378	1168
ENSMUSG00000004328	3	0	0	0		12	7	14	2	3
ENSMUSG00000004347	6	0	0	0		1	1	4	14	8
ENSMUSG00000004356	219	638	501	395		1497	613	534	832	702
ENSMUSG00000004359	182	260	219	356		265	248	160	339	255
ENSMUSG00000004360	16	49	35	7		97	15	18	59	90
ENSMUSG00000004364	2378	3100	2397	2899		6032	2372	2345	3245	3076
ENSMUSG00000004366	0	0	0	0		0	0	0	49	37
ENSMUSG00000004371	37	20	22	94		123	29	54	147	57
ENSMUSG00000004383	103	184	165	78		608	215	203	273	252
ENSMUSG00000004393	426	577	454	615		1050	410	456	597	551
ENSMUSG00000004394	1025	1477	957	1522		2581	1375	1041	1353	1036
ENSMUSG00000004415	13	0	7	75		83	36	5	79	171
ENSMUSG00000004446	297	433	145	353		641	171	243	319	307
ENSMUSG00000004451	1406	1899	1484	1140		3840	1350	1265	1818	1212
ENSMUSG00000004455	119	156	132	181		360	140	97	158	146
ENSMUSG00000004460	2596	2470	2470	2931		5835	2621	2055	3060	2452
ENSMUSG00000004462	217	250	238	356		588	168	183	246	210
ENSMUSG00000004473	116	104	57	84		184	106	93	232	172
ENSMUSG00000004500	21	46	38	19		110	75	50	75	65
ENSMUSG00000004508	1156	4514	3012	2091		6881	2634	2497	2403	2186
ENSMUSG00000004530	1999	3301	2383	1711		5559	1922	1871	2362	1566
ENSMUSG00000004535	3672	4587	4059	4495		10380	3811	3916	4778	3895
ENSMUSG00000004540	0	0	4	0		5	4	9	2	19
ENSMUSG00000004552	1104	1082	1771	3918		11862	2324	2897	7120	7052
ENSMUSG00000004558	85	55	61	80		293	100	112	216	178
ENSMUSG00000004561	175	212	174	103		296	177	153	200	252
ENSMUSG00000004562	361	492	465	950		2084	641	773	1385	1431
ENSMUSG00000004565	351	1131	496	681		2027	847	792	908	1095
ENSMUSG00000004567	1132	1422	1277	1340		3119	1455	1199	1414	1442
ENSMUSG00000004568	91	216	133	25		577	184	196	375	336
ENSMUSG00000004591	851	1931	1111	1353		3023	1280	1238	1616	1464
ENSMUSG00000004609	2957	5865	3160	2515		9594	3288	2741	4096	4037
ENSMUSG00000004610	503	287	271	382		565	242	198	295	261
ENSMUSG00000004612	3	0	14	21		76	26	25	22	33
ENSMUSG00000004626	2155	2881	2152	2623		5635	2233	2009	2199	2395
ENSMUSG00000004631	90	78	49	183		239	133	113	185	203
ENSMUSG00000004633	165	399	274	160		751	155	216	394	405
ENSMUSG00000004637	109	259	198	192		462	196	173	215	211
ENSMUSG00000004642	720	1410	994	1283		2410	1459	1109	1139	1012
ENSMUSG00000004655	629	273	469	1197		2391	614	1148	1350	1336
ENSMUSG00000004661	49	255	94	91		324	176	134	155	171
ENSMUSG00000004665	1630	1622	1447	1240		3356	1275	1227	2161	1832
ENSMUSG00000004667	954	647	605	616		1427	628	626	830	707
ENSMUSG00000004668	3	0	19	0		46	13	15	11	30
ENSMUSG00000004677	2003	5161	3676	3422		9664	3770	3578	4108	3934
ENSMUSG00000004698	279	853	394	196		841	343	280	342	411
ENSMUSG00000004707	1954	2321	2393	1944		2869	1400	1203	1395	1056
ENSMUSG00000004709	150	265	316	368		609	256	222	325	318
ENSMUSG00000004730	11393	24888	16891	15358		37538	17115	14595	18682	17462
ENSMUSG00000004748	40	10	20	52		49	25	23	35	19
ENSMUSG00000004768	71	16	55	19		310	93	98	165	128
ENSMUSG00000004771	2924	2108	1636	1858		4100	1783	1494	2223	1714
ENSMUSG00000004788	712	854	722	897		1864	647	690	1062	907
ENSMUSG00000004789	1591	3065	2189	2894		5690	2269	2178	2641	2329
ENSMUSG00000004791	620	730	1006	1708		2683	1426	1246	1600	1053
ENSMUSG00000004798	1142	1795	1392	944		2969	1204	952	1519	1419
ENSMUSG00000004814	2398	1976	1099	3778		15570	2167	2318	410	202
ENSMUSG00000004815	245	615	362	554		1158	585	498	527	551
ENSMUSG00000004837	163	38	70	91		211	90	96	107	89
ENSMUSG00000004842	0	0	0	0		9	0	0	0	0
ENSMUSG00000004843	1667	1582	1201	1687		3359	1171	1090	1786	1529
ENSMUSG00000004846	2669	4249	2962	3483		7277	3780	3532	3953	3118
ENSMUSG00000004849	1416	1484	1055	1625		3168	1246	994	1333	1037
ENSMUSG00000004864	61	72	23	113		280	88	87	131	167
ENSMUSG00000004865	825	1394	1226	1371		2882	1409	1199	1303	1356
ENSMUSG00000004880	675	1377	810	558		2038	897	755	940	898
ENSMUSG00000004885	14	0	12	54		60	13	16	54	23
ENSMUSG00000004891	181	155	353	461		1050	325	411	973	696
ENSMUSG00000004892	0	0	7	0		4	0	0	1	4
ENSMUSG00000004895	449	631	333	532		1043	478	415	515	432
ENSMUSG00000004896	244	387	296	315		751	328	289	317	400
ENSMUSG00000004897	2943	2912	2574	3518		7067	2920	2572	3742	2981
ENSMUSG00000004929	270	367	315	519		759	277	317	536	438
ENSMUSG00000004931	459	745	448	744		1731	636	685	768	525
ENSMUSG00000004933	998	460	562	1028		1864	505	438	421	448
ENSMUSG00000004934	388	458	329	413		1184	346	407	508	437
ENSMUSG00000004936	1515	2363	1819	1835		4765	2420	2006	2380	1841
ENSMUSG00000004937	1185	1627	1092	1015		3027	1148	1165	1530	1260
ENSMUSG00000004945	700	698	642	737		1491	595	482	620	442
ENSMUSG00000004947	497	837	430	782		1252	545	525	659	475
ENSMUSG00000004951	212	104	135	160		230	77	115	244	272
ENSMUSG00000004952	1587	2441	2368	2590		5112	2073	2073	1903	2260
ENSMUSG00000004961	3	19	6	22		13	13	10	3	6
ENSMUSG00000004980	15413	15601	12921	14571		32003	13333	11510	17796	14012
ENSMUSG00000004994	201	324	187	155		433	170	157	233	176
ENSMUSG00000004996	264	103	242	337		556	178	238	317	296
ENSMUSG00000005034	1599	2597	1864	1302		3816	1638	1328	2157	1606
ENSMUSG00000005043	382	589	361	393		967	376	360	412	332
ENSMUSG00000005045	44	157	86	112		339	184	141	93	65
ENSMUSG00000005054	9893	8787	6782	13575		18964	7625	6378	7734	5343
ENSMUSG00000005057	974	1921	1280	1717		4479	1743	1875	1660	1230
ENSMUSG00000005069	898	1441	1077	2049		2729	1350	1477	1526	1106
ENSMUSG00000005078	467	745	372	606		1001	428	326	469	435
ENSMUSG00000005087	9294	17523	12231	18463		34827	14744	15788	15976	13739
ENSMUSG00000005089	25	65	42	38		136	37	37	99	83
ENSMUSG00000005102	296	888	650	640		1625	630	623	697	658
ENSMUSG00000005103	4273	6370	4652	3873		10561	3930	3701	4945	3922
ENSMUSG00000005107	178	407	249	326		790	288	289	219	200
ENSMUSG00000005124	74	95	49	136		491	164	160	352	391
ENSMUSG00000005125	2528	6768	3538	5684		10601	5662	5771	4635	4407
ENSMUSG00000005131	14	0	0	24		26	9	13	11	18
ENSMUSG00000005142	7215	17217	13655	14101		37775	13564	11453	13620	12561
ENSMUSG00000005148	471	249	581	887		2832	530	730	1547	1684
ENSMUSG00000005150	217	171	159	220		434	136	123	227	185
ENSMUSG00000005161	3930	2825	2533	4145		7431	3145	3031	3427	2597
ENSMUSG00000005198	1268	6638	3947	3985		8683	4566	4127	4119	4062
ENSMUSG00000005202	0	0	0	20		3	3	3	1	0
ENSMUSG00000005204	1094	1417	1498	1486		3068	1330	1127	1512	1389
ENSMUSG00000005220	0	0	0	9		6	1	1	0	0
ENSMUSG00000005225	122	127	150	152		394	120	119	201	200
ENSMUSG00000005233	162	120	172	43		245	108	90	225	157
ENSMUSG00000005237	215	311	216	302		593	270	266	390	278
ENSMUSG00000005251	98	82	271	275		842	155	278	612	575
ENSMUSG00000005262	809	1231	846	1159		2095	905	790	971	855
ENSMUSG00000005267	29	49	67	59		128	51	26	43	39
ENSMUSG00000005268	0	0	0	34		0	2	2	0	3
ENSMUSG00000005299	659	745	688	702		1786	640	615	862	536
ENSMUSG00000005312	1976	2912	2054	2193		5041	2062	1822	2741	2247
ENSMUSG00000005320	41	70	70	167		303	90	117	245	234
ENSMUSG00000005338	65	38	50	120		452	160	151	167	113
ENSMUSG00000005339	20	0	5	10		7	23	12	41	34
ENSMUSG00000005354	1736	1585	1196	2000		2991	1258	1201	1639	1338
ENSMUSG00000005360	8	41	12	12		30	23	26	56	28
ENSMUSG00000005362	257	454	397	220		1048	322	371	532	429
ENSMUSG00000005364	28	48	57	14		85	20	61	123	108
ENSMUSG00000005370	227	166	250	247		888	251	266	421	390
ENSMUSG00000005371	1684	2921	2009	2307		4760	1805	1864	2468	2409
ENSMUSG00000005373	35	71	39	66		144	59	73	88	98
ENSMUSG00000005374	239	437	349	351		1130	440	385	490	400
ENSMUSG00000005378	406	443	331	530		858	331	354	487	353
ENSMUSG00000005397	1011	1894	1067	2754		9080	3200	2572	6470	4958
ENSMUSG00000005410	331	675	773	306		835	305	318	715	605
ENSMUSG00000005413	21370	44782	15529	19958		33259	27058	21557	15371	10155
ENSMUSG00000005417	1763	2064	2161	2801		7268	2865	3026	4168	4522
ENSMUSG00000005442	1379	4050	2793	2346		7345	3185	3148	3658	3437
ENSMUSG00000005447	305	374	214	393		950	308	316	443	378
ENSMUSG00000005465	84	84	86	75		235	73	92	81	91
ENSMUSG00000005469	697	923	636	479		1847	736	665	847	728
ENSMUSG00000005470	148	328	354	74		274	109	98	207	137
ENSMUSG00000005481	886	931	934	1251		2081	796	825	1252	1061
ENSMUSG00000005483	4689	4493	3693	5279		7850	3567	3612	5439	5507
ENSMUSG00000005501	102	184	173	276		723	276	270	313	331
ENSMUSG00000005505	126	208	107	117		320	168	111	170	161
ENSMUSG00000005506	1035	2777	1646	1617		4459	2123	1844	2108	2277
ENSMUSG00000005510	465	339	385	459		719	259	299	399	370
ENSMUSG00000005514	2424	4521	2755	4679		6346	3484	3885	4052	2923
ENSMUSG00000005533	367	991	555	734		1892	945	838	934	842
ENSMUSG00000005534	438	1010	481	258		1892	748	660	763	811
ENSMUSG00000005553	7	23	2	0		86	2	4	18	17
ENSMUSG00000005566	2280	4016	2805	4286		7451	3168	3088	3930	3782
ENSMUSG00000005575	1739	2133	1374	1784		3679	1580	1422	1752	1406
ENSMUSG00000005580	40	233	162	214		424	156	164	170	139
ENSMUSG00000005583	875	1817	980	698		2052	805	689	1139	1025
ENSMUSG00000005609	397	865	573	599		1555	551	536	748	660
ENSMUSG00000005610	13549	26306	19345	20632		46079	21626	18874	24463	20760
ENSMUSG00000005611	52	164	31	17		166	26	45	50	44
ENSMUSG00000005615	1980	3364	2657	4335		6609	2212	2675	3094	2441
ENSMUSG00000005621	514	1634	1155	1244		2831	1153	1109	1255	1176
ENSMUSG00000005625	2269	1826	1716	2125		4233	1833	1691	2120	1778
ENSMUSG00000005628	0	12	11	19		6	4	2	0	7
ENSMUSG00000005640	10	13	0	16		39	15	3	7	3
ENSMUSG00000005656	4296	5430	3943	2704		9126	3174	2506	4869	3000
ENSMUSG00000005667	364	754	472	633		1040	822	551	522	422
ENSMUSG00000005672	49	18	98	64		237	103	98	165	109
ENSMUSG00000005674	414	538	422	468		946	321	360	417	350
ENSMUSG00000005681	2	0	5	16		14	7	7	3	0
ENSMUSG00000005682	332	853	619	852		1663	883	700	749	1006
ENSMUSG00000005683	1881	3289	2605	2533		6449	2575	2269	3285	2766
ENSMUSG00000005686	412	1023	367	580		1698	679	532	655	531
ENSMUSG00000005687	1281	1041	917	1165		2039	793	790	1106	895
ENSMUSG00000005696	6	0	0	0		20	1	2	3	6
ENSMUSG00000005698	790	1688	1175	1226		2955	970	897	1448	1240
ENSMUSG00000005699	84	169	76	50		196	69	67	88	70
ENSMUSG00000005705	0	0	0	22		5	0	1	0	3
ENSMUSG00000005718	39	95	45	45		143	32	33	89	65
ENSMUSG00000005732	1446	1483	1134	1584		2519	991	796	1297	930
ENSMUSG00000005763	12	12	0	0		136	18	24	28	60
ENSMUSG00000005774	159	184	259	144		698	240	233	285	359
ENSMUSG00000005779	3123	2275	1994	3514		5556	2004	2080	2745	2110
ENSMUSG00000005800	52	167	105	100		112	253	90	90	31
ENSMUSG00000005802	556	416	591	972		2303	725	727	1071	1001
ENSMUSG00000005803	1288	1427	947	1029		2253	845	838	1146	864
ENSMUSG00000005804	417	372	338	371		918	332	314	467	389
ENSMUSG00000005813	934	2052	1051	1478		3293	1350	1421	1302	1093
ENSMUSG00000005823	1146	1535	1319	1678		3409	1438	1306	1587	1465
ENSMUSG00000005824	739	561	448	673		1794	723	763	669	427
ENSMUSG00000005836	116	46	189	183		693	148	203	483	435
ENSMUSG00000005846	1699	2174	1894	2451		4240	1599	1525	2215	1893
ENSMUSG00000005871	695	1646	1121	907		3726	1350	1256	1496	1650
ENSMUSG00000005873	3863	4410	2826	3839		6215	2843	2242	3276	2294
ENSMUSG00000005881	2107	2383	1904	2637		5398	2131	1852	2567	2175
ENSMUSG00000005882	275	432	255	256		722	310	258	377	350
ENSMUSG00000005883	0	26	0	0		4	0	1	0	0
ENSMUSG00000005886	493	1842	795	931		2613	1069	949	1182	1115
ENSMUSG00000005893	298	725	539	241		1488	712	579	687	814
ENSMUSG00000005897	184	299	176	296		637	215	202	308	266
ENSMUSG00000005899	266	577	401	466		1041	409	398	542	589
ENSMUSG00000005907	143	186	246	191		751	280	256	315	336
ENSMUSG00000005936	842	1233	999	1104		3070	1274	1129	1275	1255
ENSMUSG00000005947	29	1	39	37		457	80	90	103	182
ENSMUSG00000005949	1058	1779	1183	1481		3095	1111	1106	1362	1062
ENSMUSG00000005950	15	34	27	32		167	45	33	32	19
ENSMUSG00000005951	75	57	78	68		173	60	41	80	74
ENSMUSG00000005952	0	0	11	0		0	4	0	0	0
ENSMUSG00000005958	52	10	58	178		432	133	141	243	252
ENSMUSG00000005968	335	231	252	318		1176	280	345	594	664
ENSMUSG00000005973	463	465	240	693		1720	745	621	1344	1212
ENSMUSG00000005981	959	1555	1153	1431		2612	1165	1130	1583	1415
ENSMUSG00000005982	1090	1340	1316	1111		2754	1021	1004	1272	1117
ENSMUSG00000005983	63	0	49	103		135	58	33	42	48
ENSMUSG00000005986	131	241	166	188		400	191	148	166	216
ENSMUSG00000006005	2462	6516	4520	2882		9375	3845	3729	4099	4119
ENSMUSG00000006010	921	1149	851	993		2304	902	828	1003	937
ENSMUSG00000006014	457	680	117	457		2485	1044	684	2207	1388
ENSMUSG00000006019	350	421	435	505		1026	349	382	480	501
ENSMUSG00000006021	141	230	130	245		365	146	158	220	226
ENSMUSG00000006024	3054	3969	3129	5350		7261	2981	3263	3723	3807
ENSMUSG00000006050	2195	4292	3074	3999		7778	4710	3628	2757	2771
ENSMUSG00000006057	59	9	63	0		135	66	30	56	28
ENSMUSG00000006058	811	471	438	680		1240	495	440	578	508
ENSMUSG00000006095	1340	1111	820	973		2050	770	714	945	680
ENSMUSG00000006127	909	1516	1071	1026		2580	1055	1048	1161	1010
ENSMUSG00000006134	659	1485	872	965		2789	1014	1060	1178	882
ENSMUSG00000006143	1	0	0	0		13	0	1	3	1
ENSMUSG00000006154	26	436	97	46		489	241	217	203	306
ENSMUSG00000006169	1955	3383	2313	2393		6800	2444	2291	3104	2585
ENSMUSG00000006179	6	0	0	0		9	8	6	8	10
ENSMUSG00000006191	198	286	132	194		463	165	151	213	210
ENSMUSG00000006205	507	267	134	875		1411	393	434	703	748
ENSMUSG00000006215	433	483	490	587		1228	462	475	698	605
ENSMUSG00000006218	3	0	8	12		4	0	2	2	9
ENSMUSG00000006219	862	2141	1302	1215		3021	1150	1029	1645	1384
ENSMUSG00000006221	11	16	7	95		17	21	19	17	19
ENSMUSG00000006235	79	54	16	11		15	25	14	11	18
ENSMUSG00000006241	16	27	35	0		53	25	21	24	33
ENSMUSG00000006262	857	1243	1114	1427		3198	1514	1042	1362	1512
ENSMUSG00000006269	0	0	0	15		5	4	0	0	2
ENSMUSG00000006273	6249	9871	6663	9809		16594	6007	6533	6842	5413
ENSMUSG00000006276	639	1364	910	836		2656	1066	996	1240	1250
ENSMUSG00000006281	1636	3301	2621	2376		6305	2293	1934	2516	2568
ENSMUSG00000006288	383	401	300	364		956	374	330	392	397
ENSMUSG00000006289	718	474	525	520		1020	439	411	549	483
ENSMUSG00000006299	3001	3411	2338	3546		6198	2975	2661	3081	2612
ENSMUSG00000006301	2743	4006	3424	4827		10916	4249	3996	3975	3868
ENSMUSG00000006304	11672	14638	11224	12564		24728	11012	9540	12427	9736
ENSMUSG00000006307	557	1753	1417	1629		4079	1823	1675	1828	1956
ENSMUSG00000006310	18	35	59	25		132	15	19	23	57
ENSMUSG00000006313	7	20	11	11		12	12	7	13	13
ENSMUSG00000006315	639	578	457	789		1409	521	488	623	585
ENSMUSG00000006333	12972	10476	7965	14947		22592	10035	8635	10712	9074
ENSMUSG00000006335	271	308	72	130		458	181	160	220	179
ENSMUSG00000006342	18	39	16	24		86	63	54	55	80
ENSMUSG00000006344	487	371	284	458		1007	466	413	514	580
ENSMUSG00000006345	10	0	32	59		110	26	28	119	100
ENSMUSG00000006356	317	47	194	587		920	310	361	657	584
ENSMUSG00000006360	8845	6009	4306	8917		17389	4624	5574	4608	3682
ENSMUSG00000006362	194	448	219	217		506	194	269	196	167
ENSMUSG00000006369	387	391	126	446		1344	687	651	1015	1011
ENSMUSG00000006373	1786	1762	1464	1730		3587	1758	1385	2006	1759
ENSMUSG00000006378	17	0	20	48		29	21	18	41	29
ENSMUSG00000006386	35	20	10	188		220	103	105	109	91
ENSMUSG00000006390	1416	1900	1505	1712		3500	1474	1441	1688	1429
ENSMUSG00000006392	608	364	421	387		1008	399	357	524	407
ENSMUSG00000006395	426	282	273	406		765	312	216	275	303
ENSMUSG00000006398	140	181	170	158		395	114	178	382	375
ENSMUSG00000006403	87	106	151	257		1085	376	519	740	776
ENSMUSG00000006411	125	292	129	69		375	132	99	194	154
ENSMUSG00000006412	1092	794	837	1352		2100	911	708	1030	906
ENSMUSG00000006418	1257	1583	1618	1364		3914	1418	1575	1842	1683
ENSMUSG00000006423	399	665	423	357		1035	422	367	557	491
ENSMUSG00000006435	74	88	50	85		137	68	77	102	107
ENSMUSG00000006442	446	425	338	339		1189	359	416	655	542
ENSMUSG00000006445	570	618	824	1182		3120	813	1419	2204	1997
ENSMUSG00000006456	368	798	484	716		1333	664	627	684	663
ENSMUSG00000006457	3	21	4	0		0	2	2	1	8
ENSMUSG00000006462	71	171	66	196		277	151	126	111	83
ENSMUSG00000006463	136	216	153	89		392	165	143	146	133
ENSMUSG00000006464	11	53	39	0		56	19	34	19	31
ENSMUSG00000006471	55	97	110	94		346	140	115	161	129
ENSMUSG00000006476	403	673	552	696		2159	675	593	846	831
ENSMUSG00000006494	672	2278	853	1209		3392	1522	951	934	656
ENSMUSG00000006498	3424	9002	7056	7831		15712	6074	6735	7962	7369
ENSMUSG00000006517	684	537	615	755		1775	450	592	796	570
ENSMUSG00000006519	10450	8425	6721	9853		16736	7558	5860	6528	5494
ENSMUSG00000006522	8	0	0	0		0	0	4	2	5
ENSMUSG00000006526	220	187	180	309		546	172	139	227	192
ENSMUSG00000006527	679	1912	1234	1686		2220	1096	1132	1235	854
ENSMUSG00000006529	5	0	2	20		7	0	2	4	8
ENSMUSG00000006538	11	24	2	68		26	5	7	34	25
ENSMUSG00000006567	32	69	46	156		293	72	82	182	258
ENSMUSG00000006575	24	0	13	0		60	12	12	30	21
ENSMUSG00000006576	55	52	89	92		424	131	119	213	282
ENSMUSG00000006585	516	426	490	954		1194	434	566	766	709
ENSMUSG00000006586	9	17	0	0		44	12	18	40	41
ENSMUSG00000006587	4	0	5	17		13	5	10	12	20
ENSMUSG00000006589	2035	1581	1298	2753		3971	1455	1579	2075	1636
ENSMUSG00000006599	1587	1839	1485	2333		3449	1263	1325	1732	1403
ENSMUSG00000006611	3160	2824	2406	2509		6651	2466	2064	1926	1740
ENSMUSG00000006638	31	21	40	65		107	20	54	53	76
ENSMUSG00000006641	78	103	148	143		319	100	130	152	121
ENSMUSG00000006642	6	0	20	0		16	11	3	41	14
ENSMUSG00000006651	47	99	53	178		175	118	93	109	105
ENSMUSG00000006673	1105	2079	1418	1100		3390	1301	1205	1622	1515
ENSMUSG00000006675	5	0	4	0		23	3	4	14	14
ENSMUSG00000006676	1362	2806	2012	2786		5838	2665	2487	2767	2814
ENSMUSG00000006678	267	616	405	229		760	201	256	430	407
ENSMUSG00000006699	11118	16791	11497	11904		24334	10684	8558	11668	9781
ENSMUSG00000006705	387	878	588	941		1542	641	558	557	539
ENSMUSG00000006715	254	88	285	150		456	157	126	218	127
ENSMUSG00000006717	616	639	357	460		810	374	322	469	369
ENSMUSG00000006720	5	0	15	14		30	10	12	30	36
ENSMUSG00000006724	1	26	0	29		23	3	5	19	10
ENSMUSG00000006728	2189	2330	2119	2280		4617	1859	1922	3004	2572
ENSMUSG00000006731	1186	1540	1341	1641		4124	1329	1413	1655	1504
ENSMUSG00000006732	155	121	119	315		334	124	125	198	172
ENSMUSG00000006736	1701	1837	1593	1873		3615	1769	1537	1778	1426
ENSMUSG00000006740	1443	5441	3595	3430		9222	3990	3426	4209	3803
ENSMUSG00000006763	127	175	119	135		384	103	138	214	155
ENSMUSG00000006777	107	52	159	166		647	141	178	417	334
ENSMUSG00000006782	602	892	814	662		1736	516	553	912	725
ENSMUSG00000006784	54	49	32	88		95	40	35	48	37
ENSMUSG00000006800	2758	4159	3143	3303		9776	2744	2888	3787	3291
ENSMUSG00000006818	2873	4202	3391	4263		7705	3837	2971	3152	2762
ENSMUSG00000006850	145	194	98	127		442	245	181	168	210
ENSMUSG00000006906	281	423	246	342		759	263	233	368	295
ENSMUSG00000006920	400	876	469	506		1655	680	536	635	606
ENSMUSG00000006930	32	37	23	63		129	38	42	57	90
ENSMUSG00000006931	185	86	102	340		483	188	221	448	285
ENSMUSG00000006932	6949	8313	8218	10316		27275	8621	8675	13374	12492
ENSMUSG00000006941	1136	1441	612	1692		2154	957	686	875	689
ENSMUSG00000006958	17	0	12	74		114	41	33	47	52
ENSMUSG00000006998	2093	2871	2721	3190		6612	2957	2765	3504	2787
ENSMUSG00000007021	4	0	0	0		18	0	0	2	4
ENSMUSG00000007029	828	1290	1086	1212		3081	993	1041	1697	1504
ENSMUSG00000007030	5	0	10	0		25	8	5	20	9
ENSMUSG00000007033	87	56	46	44		55	30	40	68	50
ENSMUSG00000007034	87	91	143	219		910	114	183	447	410
ENSMUSG00000007035	86	193	81	226		286	167	194	93	85
ENSMUSG00000007036	864	1368	769	966		2134	875	884	1009	941
ENSMUSG00000007038	4800	5696	4180	6014		10427	4523	4440	4965	4245
ENSMUSG00000007039	263	210	110	437		525	292	197	335	310
ENSMUSG00000007041	8412	7793	6269	8878		15857	6742	6189	7933	5746
ENSMUSG00000007050	236	187	238	152		460	127	139	284	254
ENSMUSG00000007080	74	409	377	194		521	179	188	332	316
ENSMUSG00000007097	9	0	0	1		43	9	7	31	29
ENSMUSG00000007122	9	0	2	0		13	4	5	7	5
ENSMUSG00000007207	30	42	15	18		166	49	51	94	128
ENSMUSG00000007216	51	102	48	21		115	32	30	41	28
ENSMUSG00000007279	2	0	0	8		12	5	6	20	13
ENSMUSG00000007338	437	324	242	259		747	239	293	439	343
ENSMUSG00000007379	58	132	47	61		222	116	79	150	115
ENSMUSG00000007411	988	1255	1310	1376		3502	1128	1117	1451	1462
ENSMUSG00000007415	824	965	654	783		1832	825	665	1076	784
ENSMUSG00000007458	6148	7906	6526	8720		14971	7011	6204	6962	5532
ENSMUSG00000007476	328	126	166	266		513	151	122	181	178
ENSMUSG00000007564	2392	3355	2894	3717		6688	3003	2633	3308	2710
ENSMUSG00000007570	283	369	290	361		580	252	233	346	300
ENSMUSG00000007589	927	1595	1674	1405		3660	1906	1802	1649	2020
ENSMUSG00000007591	9	0	0	0		18	12	14	5	4
ENSMUSG00000007594	1	0	0	27		34	7	8	11	8
ENSMUSG00000007603	436	481	430	613		1264	456	438	642	701
ENSMUSG00000007610	218	299	163	80		433	148	147	214	241
ENSMUSG00000007613	2205	4777	3533	3021		10641	3382	2801	5198	6196
ENSMUSG00000007617	1073	2555	1616	1761		3490	1821	1599	1696	1797
ENSMUSG00000007646	36	18	44	98		99	39	30	60	55
ENSMUSG00000007655	667	459	332	749		1694	715	694	1070	683
ENSMUSG00000007656	1491	985	908	1110		2582	944	758	1210	1116
ENSMUSG00000007659	889	1522	1161	1575		2515	909	1066	1659	1389
ENSMUSG00000007670	804	1736	1098	1132		2967	1177	1174	1407	1380
ENSMUSG00000007682	16	0	27	0		56	19	22	62	31
ENSMUSG00000007721	1076	621	506	730		1401	563	525	713	542
ENSMUSG00000007739	3847	4502	3505	4787		8076	3385	3431	4413	3862
ENSMUSG00000007777	229	126	141	147		294	142	97	207	158
ENSMUSG00000007783	38	0	20	152		136	66	66	106	122
ENSMUSG00000007805	35	33	11	121		158	70	66	102	105
ENSMUSG00000007812	832	1387	1048	1205		2637	954	1082	1407	1398
ENSMUSG00000007815	3670	5045	3422	3506		8796	3585	2989	4021	3168
ENSMUSG00000007817	1485	6061	3528	2839		8715	3572	3392	3765	3351
ENSMUSG00000007827	63	308	177	281		465	217	151	194	198
ENSMUSG00000007833	969	1093	841	1191		2390	848	776	1168	928
ENSMUSG00000007836	3186	2724	2460	3186		6411	2906	2547	3560	2798
ENSMUSG00000007837	329	472	190	273		626	225	216	297	204
ENSMUSG00000007850	6670	14468	8997	11858		22369	12713	9880	10384	12095
ENSMUSG00000007867	174	185	221	294		416	188	139	226	206
ENSMUSG00000007872	1094	580	477	629		1838	743	613	817	793
ENSMUSG00000007877	1	0	13	0		0	1	2	0	0
ENSMUSG00000007880	814	2669	1934	1533		4790	1809	1976	2332	2329
ENSMUSG00000007888	14	20	8	0		99	32	31	156	83
ENSMUSG00000007891	58600	72606	48992	52393		85481	40737	35865	41505	29808
ENSMUSG00000007892	16104	9228	7028	16072		20847	9843	8474	12635	11487
ENSMUSG00000007908	23	0	17	0		89	28	31	60	45
ENSMUSG00000007950	163	176	89	189		292	130	99	165	148
ENSMUSG00000007987	386	460	321	228		673	296	275	321	300
ENSMUSG00000007989	4	0	8	43		92	22	25	66	70
ENSMUSG00000008028	2	0	0	0		10	5	4	2	3
ENSMUSG00000008035	953	872	631	894		1469	524	486	785	624
ENSMUSG00000008036	5061	3309	2233	2799		5965	2580	2188	3078	1961
ENSMUSG00000008090	139	112	101	274		297	176	166	249	218
ENSMUSG00000008129	8	0	0	0		2	1	7	4	10
ENSMUSG00000008136	217	26	211	361		1101	219	367	671	745
ENSMUSG00000008140	1295	1502	1083	1436		2722	1315	1118	1471	1207
ENSMUSG00000008153	0	0	0	0		6	6	7	2	5
ENSMUSG00000008167	233	185	119	195		574	201	151	256	243
ENSMUSG00000008193	5	0	7	0		61	11	13	17	30
ENSMUSG00000008200	1438	3333	2367	2861		6596	2808	2799	2414	3154
ENSMUSG00000008206	47	48	43	104		75	54	49	53	64
ENSMUSG00000008226	158	135	155	88		362	129	114	154	164
ENSMUSG00000008301	820	585	392	460		1290	445	404	683	479
ENSMUSG00000008305	346	488	524	786		1118	389	444	593	729
ENSMUSG00000008307	29	168	40	59		151	99	72	85	72
ENSMUSG00000008318	470	958	589	682		1300	539	446	566	475
ENSMUSG00000008333	1463	1537	1286	1591		2666	1060	799	1241	972
ENSMUSG00000008348	12115	12014	8405	15922		17643	8371	8668	8937	8664
ENSMUSG00000008373	650	665	729	853		1795	610	616	787	593
ENSMUSG00000008384	2466	1834	1003	2397		3891	1860	1768	1649	1440
ENSMUSG00000008393	1237	1699	1217	1368		2904	1158	1046	1661	1278
ENSMUSG00000008398	1173	2137	1330	1601		3554	1593	1283	1770	1295
ENSMUSG00000008429	1460	1268	1092	1318		2571	1139	1122	1512	1276
ENSMUSG00000008435	149	323	260	334		590	270	241	341	258
ENSMUSG00000008450	7	0	9	5		17	13	5	6	7
ENSMUSG00000008475	7329	7514	6052	5421		12968	5522	4147	5981	4376
ENSMUSG00000008482	1	0	3	0		7	1	0	2	1
ENSMUSG00000008496	452	731	388	398		938	527	300	392	768
ENSMUSG00000008540	2861	2339	1248	2246		4813	2226	1696	1459	1220
ENSMUSG00000008575	252	140	211	498		1173	287	323	604	745
ENSMUSG00000008601	22	17	11	13		116	27	26	89	107
ENSMUSG00000008604	574	1124	709	996		2227	940	889	1165	1001
ENSMUSG00000008668	1520	1063	1189	1944		3063	1210	1185	1611	1284
ENSMUSG00000008682	791	1092	750	1129		1678	831	777	1028	801
ENSMUSG00000008683	2982	2734	2316	4050		6402	2787	2193	3250	2398
ENSMUSG00000008690	1041	1578	1339	1673		2939	1353	1216	1631	1375
ENSMUSG00000008730	1422	4239	2889	2096		7214	3251	3041	3294	2958
ENSMUSG00000008734	160	181	198	218		967	249	314	470	522
ENSMUSG00000008763	713	1537	1031	1161		3064	1055	943	1682	1470
ENSMUSG00000008822	121	165	72	120		166	104	62	123	84
ENSMUSG00000008845	3087	5207	1364	569		4558	2019	1635	1115	826
ENSMUSG00000008855	1847	3659	2304	3304		6318	3040	3190	3138	2645
ENSMUSG00000008859	1282	1250	834	1109		2422	889	860	1401	911
ENSMUSG00000008892	383	432	451	347		957	351	259	463	285
ENSMUSG00000008958	552	585	467	457		1280	503	492	744	594
ENSMUSG00000008976	761	1230	895	993		2325	905	703	1316	890
ENSMUSG00000008999	3	21	2	0		43	20	7	35	31
ENSMUSG00000009013	1744	1876	1370	2348		3675	2043	1810	2074	1726
ENSMUSG00000009030	471	573	386	333		968	351	320	549	425
ENSMUSG00000009035	822	1222	1134	903		3081	1231	1269	1459	1312
ENSMUSG00000009073	552	1357	976	938		2966	1262	1079	1570	1290
ENSMUSG00000009076	287	301	276	199		467	193	186	215	243
ENSMUSG00000009079	2976	5157	3687	5141		8933	3920	3715	4504	4418
ENSMUSG00000009090	4114	7104	3981	2829		11002	4363	3485	4619	3410
ENSMUSG00000009092	8	74	28	0		3	30	10	16	12
ENSMUSG00000009093	0	0	7	0		9	2	3	1	0
ENSMUSG00000009097	0	0	0	0		6	1	1	5	7
ENSMUSG00000009108	8	0	5	19		12	0	8	12	14
ENSMUSG00000009112	365	1043	577	622		1475	586	587	773	654
ENSMUSG00000009145	62	159	78	114		214	104	108	124	168
ENSMUSG00000009185	79875	25100	24262	26362		54889	18645	17977	13733	15012
ENSMUSG00000009207	365	284	262	324		508	303	198	350	296
ENSMUSG00000009246	4	0	6	2		12	7	1	22	40
ENSMUSG00000009248	29	102	13	34		18	11	15	8	7
ENSMUSG00000009281	1093	1118	264	843		3205	1212	819	2819	1809
ENSMUSG00000009291	2887	5479	3645	4419		8746	3939	3585	3456	2962
ENSMUSG00000009292	607	1726	1202	1211		4532	1559	1229	916	1216
ENSMUSG00000009293	850	1106	882	997		2413	1110	944	1045	1026
ENSMUSG00000009350	3	0	14	0		35	15	6	7	23
ENSMUSG00000009376	366	314	457	480		1479	554	474	733	885
ENSMUSG00000009378	6	31	5	17		44	34	16	32	31
ENSMUSG00000009406	209	775	426	336		1287	625	497	542	494
ENSMUSG00000009418	789	2963	1399	1040		4134	1565	1422	1525	1600
ENSMUSG00000009470	2215	3257	2641	2451		7034	2981	2549	3487	3309
ENSMUSG00000009535	451	641	448	606		1315	580	439	608	589
ENSMUSG00000009545	110	144	231	242		1213	183	304	539	519
ENSMUSG00000009549	2377	1754	1249	1816		3343	1332	1265	1622	1414
ENSMUSG00000009555	1865	2633	1626	2616		4470	1840	1673	1846	1984
ENSMUSG00000009563	573	943	662	766		1626	689	638	792	613
ENSMUSG00000009566	197	163	150	261		553	242	242	364	340
ENSMUSG00000009569	245	945	438	368		1425	535	494	531	567
ENSMUSG00000009575	436	604	745	458		2131	837	677	1109	1150
ENSMUSG00000009585	1256	1210	1233	962		3017	1044	882	1251	1288
ENSMUSG00000009614	110	152	153	181		567	137	176	283	295
ENSMUSG00000009621	1031	1812	1584	1369		4022	1367	1114	1491	1728
ENSMUSG00000009628	0	0	0	0		13	3	2	6	10
ENSMUSG00000009630	1159	1260	817	1286		2637	1108	967	1237	1107
ENSMUSG00000009633	122	36	11	26		336	95	120	149	131
ENSMUSG00000009640	153	128	109	208		264	126	123	178	160
ENSMUSG00000009647	174	294	188	190		734	186	257	399	372
ENSMUSG00000009654	19	13	16	24		51	21	15	16	17
ENSMUSG00000009681	215	271	404	544		1606	412	672	887	769
ENSMUSG00000009687	8792	12271	7356	11638		19234	10260	9442	8221	6631
ENSMUSG00000009731	36	160	40	129		198	80	52	124	118
ENSMUSG00000009733	110	188	130	135		423	163	144	193	168
ENSMUSG00000009739	244	252	242	101		768	353	289	320	332
ENSMUSG00000009741	1297	2937	2050	2037		5396	2489	2162	2099	2372
ENSMUSG00000009772	904	1501	1020	1064		2533	826	966	1098	916
ENSMUSG00000009828	215	494	244	345		1115	330	346	622	570
ENSMUSG00000009863	2159	1722	1568	2019		3931	1420	1198	1684	1220
ENSMUSG00000009876	6	0	12	39		39	25	4	15	23
ENSMUSG00000009894	143	192	149	190		418	165	173	244	243
ENSMUSG00000009905	432	667	297	556		970	469	408	506	500
ENSMUSG00000009907	2231	2841	2273	2525		5506	2266	1985	2678	2187
ENSMUSG00000009927	236	362	81	253		431	161	84	151	139
ENSMUSG00000009941	7	0	0	0		8	4	2	5	3
ENSMUSG00000009995	583	700	497	538		1557	708	504	541	558
ENSMUSG00000010021	222	205	220	135		421	150	134	160	104
ENSMUSG00000010025	831	1168	1045	976		2519	1034	845	1111	1042
ENSMUSG00000010044	11	0	9	0		7	23	11	4	10
ENSMUSG00000010045	395	615	413	398		1213	556	467	531	393
ENSMUSG00000010047	374	307	119	262		685	307	276	369	317
ENSMUSG00000010048	196	111	169	185		537	246	214	268	249
ENSMUSG00000010051	145	517	199	392		660	409	367	323	250
ENSMUSG00000010054	344	342	98	380		667	313	235	327	281
ENSMUSG00000010057	211	224	143	270		502	227	164	223	200
ENSMUSG00000010064	0	0	0	0		12	0	2	5	1
ENSMUSG00000010066	1	0	8	0		0	0	0	0	5
ENSMUSG00000010067	1959	2517	1795	3106		5276	2183	2066	2005	1800
ENSMUSG00000010080	78	0	162	242		674	148	173	332	378
ENSMUSG00000010095	14897	20517	13993	22403		33376	15789	14766	16024	13057
ENSMUSG00000010097	3770	6345	4240	5634		12935	4960	5175	4882	5567
ENSMUSG00000010110	1085	1389	1536	1957		4276	1499	1434	1922	1844
ENSMUSG00000010122	0	30	0	0		0	0	0	0	0
ENSMUSG00000010142	608	831	450	439		1252	409	385	546	321
ENSMUSG00000010154	34	35	43	58		224	36	76	140	125
ENSMUSG00000010175	0	0	0	0		13	9	1	27	26
ENSMUSG00000010277	2235	7030	5374	4700		13269	5439	5280	6822	6034
ENSMUSG00000010290	168	233	151	187		491	237	172	297	222
ENSMUSG00000010307	1310	1174	804	1201		2938	1213	880	1156	1137
ENSMUSG00000010311	0	0	0	18		7	0	2	3	0
ENSMUSG00000010342	37	122	111	182		154	148	136	73	91
ENSMUSG00000010358	554	497	398	329		1102	471	413	651	564
ENSMUSG00000010362	167	144	150	221		313	184	137	170	166
ENSMUSG00000010376	2542	1714	1542	1857		3854	1624	1419	1887	1549
ENSMUSG00000010392	415	864	465	497		1364	539	447	656	527
ENSMUSG00000010406	1324	670	577	1409		1810	723	607	923	719
ENSMUSG00000010435	2	0	11	0		20	6	5	14	8
ENSMUSG00000010453	624	1702	1137	1611		3630	1486	1466	1599	1462
ENSMUSG00000010461	118	291	125	70		387	157	101	220	232
ENSMUSG00000010476	40	0	26	92		87	48	52	89	96
ENSMUSG00000010492	2	0	4	52		9	11	11	13	13
ENSMUSG00000010517	717	722	764	788		1696	609	621	841	712
ENSMUSG00000010529	3	0	0	0		0	0	0	8	2
ENSMUSG00000010538	29	80	0	17		28	8	13	21	18
ENSMUSG00000010554	352	537	340	361		708	370	320	516	409
ENSMUSG00000010601	21	24	4	19		141	38	39	39	39
ENSMUSG00000010607	191	191	156	147		298	112	116	157	111
ENSMUSG00000010608	2398	3616	2569	2815		6360	2571	2360	2767	2978
ENSMUSG00000010609	648	934	435	653		1326	665	544	630	492
ENSMUSG00000010651	1	0	3	17		9	3	1	3	1
ENSMUSG00000010660	106	137	146	91		551	188	181	204	179
ENSMUSG00000010663	1520	2056	2031	1622		4765	1625	1601	2593	2055
ENSMUSG00000010721	105	162	114	161		474	127	139	231	181
ENSMUSG00000010751	129	125	171	106		283	142	188	295	241
ENSMUSG00000010755	462	580	510	428		1299	597	507	713	603
ENSMUSG00000010760	34	0	22	72		93	27	31	54	51
ENSMUSG00000010796	25	26	65	39		224	32	60	117	213
ENSMUSG00000010797	96	116	42	85		353	96	106	86	173
ENSMUSG00000010830	155	108	123	250		950	267	231	449	434
ENSMUSG00000010911	372	326	342	249		583	217	232	322	252
ENSMUSG00000010914	298	236	232	213		627	207	233	311	293
ENSMUSG00000010936	797	1583	1265	1073		2451	994	886	1179	1060
ENSMUSG00000011008	857	1222	718	701		1468	598	485	635	398
ENSMUSG00000011096	537	575	359	629		1214	469	480	660	541
ENSMUSG00000011114	981	864	666	959		2373	824	809	1268	1124
ENSMUSG00000011148	1112	2239	1158	1600		4047	1777	1449	1264	780
ENSMUSG00000011154	23	54	21	41		64	19	14	19	28
ENSMUSG00000011158	798	1301	923	1356		2960	1115	1092	1044	1347
ENSMUSG00000011171	0	0	1	16		37	12	5	18	23
ENSMUSG00000011179	5456	9788	6165	10628		15692	7356	7226	9463	6466
ENSMUSG00000011254	141	79	93	156		196	80	69	156	140
ENSMUSG00000011256	626	1817	778	905		4019	1337	1247	1333	1775
ENSMUSG00000011257	275	301	391	676		999	335	386	549	435
ENSMUSG00000011263	8	1	3	1		20	10	7	18	6
ENSMUSG00000011267	32	17	34	20		51	33	26	22	29
ENSMUSG00000011305	9	0	0	0		6	2	2	5	1
ENSMUSG00000011306	466	729	496	499		1201	403	391	539	446
ENSMUSG00000011350	0	42	0	0		0	9	2	10	2
ENSMUSG00000011382	302	409	286	159		758	267	193	227	222
ENSMUSG00000011427	79	186	64	182		403	131	124	148	145
ENSMUSG00000011486	0	0	0	15		0	0	0	0	0
ENSMUSG00000011632	0	23	8	0		0	0	0	0	0
ENSMUSG00000011658	112	92	78	126		293	106	101	161	152
ENSMUSG00000011751	16	22	14	6		25	27	19	17	17
ENSMUSG00000011752	180	171	133	168		588	301	211	328	120
ENSMUSG00000011831	681	1077	782	559		2377	738	648	951	772
ENSMUSG00000011832	125	285	154	169		531	206	174	243	219
ENSMUSG00000011837	165	195	117	164		194	136	131	217	169
ENSMUSG00000011877	1050	1353	1170	1702		4071	1793	1710	1954	1658
ENSMUSG00000011884	4328	6029	3974	3577		9006	3645	3096	4015	3102
ENSMUSG00000011958	2795	3715	2864	3052		7119	2828	2168	2875	2080
ENSMUSG00000011960	558	1357	738	517		2294	873	828	950	941
ENSMUSG00000012017	214	279	130	455		1240	502	542	859	816
ENSMUSG00000012076	176	160	115	299		584	253	184	298	250
ENSMUSG00000012114	1116	2408	1856	1763		5456	2003	1952	2063	1961
ENSMUSG00000012117	421	632	490	568		1379	561	455	590	527
ENSMUSG00000012123	1	0	6	0		5	6	2	9	5
ENSMUSG00000012126	37	5	43	28		107	48	38	42	52
ENSMUSG00000012187	12	0	0	58		35	4	3	5	8
ENSMUSG00000012296	242	428	281	289		1024	361	399	556	490
ENSMUSG00000012350	234	256	510	596		2344	455	445	1362	1331
ENSMUSG00000012405	511	677	363	618		952	361	300	668	536
ENSMUSG00000012422	758	830	599	508		1688	693	621	929	767
ENSMUSG00000012428	171	246	97	220		1195	487	356	693	467
ENSMUSG00000012429	264	291	171	347		359	191	204	268	202
ENSMUSG00000012443	250	309	572	154		706	242	265	582	450
ENSMUSG00000012483	147	184	213	100		336	109	86	202	159
ENSMUSG00000012519	292	496	443	172		1022	281	414	510	371
ENSMUSG00000012535	828	1483	1264	952		3494	1372	1411	1590	1444
ENSMUSG00000012609	131	290	164	157		662	197	235	415	422
ENSMUSG00000012640	309	601	622	844		1702	732	695	620	736
ENSMUSG00000012705	3	0	0	17		0	2	1	3	1
ENSMUSG00000012819	0	25	34	37		20	19	8	11	11
ENSMUSG00000012848	14662	11658	9774	17486		25391	10889	10222	13531	12651
ENSMUSG00000012889	18	0	10	45		61	12	10	25	44
ENSMUSG00000013033	53	97	80	120		334	123	118	206	238
ENSMUSG00000013076	70	176	120	315		713	312	259	497	512
ENSMUSG00000013083	1	0	0	0		10	0	1	3	8
ENSMUSG00000013089	300	971	407	532		1134	508	432	504	393
ENSMUSG00000013150	31	79	38	57		100	43	52	68	49
ENSMUSG00000013155	69	64	25	70		131	45	53	74	86
ENSMUSG00000013160	3798	4696	3120	5117		7976	3180	3080	3645	2863
ENSMUSG00000013236	804	2283	1982	2104		5504	2717	2427	2511	2543
ENSMUSG00000013275	216	631	450	521		1373	554	580	723	711
ENSMUSG00000013338	0	0	2	0		46	4	13	22	25
ENSMUSG00000013353	0	0	0	0		6	3	5	4	6
ENSMUSG00000013367	13	40	10	44		51	31	17	35	36
ENSMUSG00000013415	39	0	49	74		181	65	116	123	124
ENSMUSG00000013418	11	40	12	0		116	18	13	87	82
ENSMUSG00000013419	119	162	53	125		435	143	137	188	210
ENSMUSG00000013465	552	793	458	655		1616	667	683	985	830
ENSMUSG00000013483	2	0	2	14		46	14	7	13	7
ENSMUSG00000013495	339	607	269	252		558	274	291	308	282
ENSMUSG00000013523	38	3	84	30		232	42	46	104	104
ENSMUSG00000013539	285	343	277	133		602	235	213	302	235
ENSMUSG00000013562	3	0	0	0		7	0	0	2	0
ENSMUSG00000013584	214	231	301	291		762	162	180	142	133
ENSMUSG00000013593	2345	2278	2324	3323		6122	2007	1832	2800	2454
ENSMUSG00000013622	1509	1048	941	1252		2378	967	811	980	783
ENSMUSG00000013629	162	302	312	291		1204	380	443	752	609
ENSMUSG00000013643	4	0	17	0		67	32	13	126	273
ENSMUSG00000013646	266	320	253	218		566	273	173	305	266
ENSMUSG00000013662	1657	2381	1586	2025		3953	1790	1546	2118	1594
ENSMUSG00000013663	2178	2990	2273	2420		5371	2314	2350	2920	2654
ENSMUSG00000013698	5077	8080	6731	6729		14254	5595	4624	7436	6936
ENSMUSG00000013701	21	46	45	0		47	26	14	19	30
ENSMUSG00000013707	1135	481	580	465		1604	515	528	593	484
ENSMUSG00000013736	425	446	572	542		1360	451	415	761	553
ENSMUSG00000013766	21	45	16	29		30	22	21	17	8
ENSMUSG00000013787	2178	3165	2691	3369		6743	2439	2384	3276	2972
ENSMUSG00000013822	569	414	486	478		1170	457	377	554	443
ENSMUSG00000013833	332	783	487	299		1073	376	370	472	449
ENSMUSG00000013846	1305	5268	3742	4475		9437	3577	4405	3687	2964
ENSMUSG00000013858	2187	2014	1621	2577		5285	2120	2140	2305	2198
ENSMUSG00000013878	106	97	123	163		223	117	113	127	109
ENSMUSG00000013921	15	12	17	57		165	108	58	107	109
ENSMUSG00000013928	31	39	33	54		39	38	37	48	36
ENSMUSG00000013936	4	0	0	0		16	3	2	2	2
ENSMUSG00000013973	341	658	327	384		1120	468	477	578	513
ENSMUSG00000013974	260	199	294	559		841	408	287	200	187
ENSMUSG00000013997	466	432	436	567		1094	409	372	563	486
ENSMUSG00000014030	0	0	14	0		3	0	0	0	2
ENSMUSG00000014039	113	310	248	272		643	237	252	308	335
ENSMUSG00000014074	205	285	192	105		628	247	190	312	231
ENSMUSG00000014075	368	209	288	327		618	220	190	242	207
ENSMUSG00000014077	2150	3398	2451	2707		6600	2695	2505	2851	2563
ENSMUSG00000014158	628	900	449	532		1303	534	571	557	603
ENSMUSG00000014164	22	72	55	109		170	92	46	33	29
ENSMUSG00000014177	641	532	601	625		1321	581	445	642	506
ENSMUSG00000014195	2323	2170	1863	2136		5207	1936	1647	2329	1968
ENSMUSG00000014198	4	0	5	36		13	4	6	8	13
ENSMUSG00000014226	1908	1229	1125	921		2478	1021	1026	1366	1137
ENSMUSG00000014232	211	94	97	101		370	115	135	164	146
ENSMUSG00000014243	93	38	87	137		137	76	55	78	66
ENSMUSG00000014245	71	102	128	96		177	58	62	98	73
ENSMUSG00000014294	1581	917	895	1793		2658	1094	952	1204	980
ENSMUSG00000014301	11	41	21	2		32	20	18	17	17
ENSMUSG00000014303	144	105	251	469		1055	341	405	606	617
ENSMUSG00000014313	1929	1412	1086	1779		3015	1039	1026	1452	1057
ENSMUSG00000014329	302	642	498	630		2244	761	735	1753	1565
ENSMUSG00000014349	1460	2325	1719	1869		5355	1954	1839	2289	1749
ENSMUSG00000014353	1018	2402	1318	930		3889	1636	1392	1437	1355
ENSMUSG00000014355	612	1589	1261	892		3417	1341	1282	1855	1637
ENSMUSG00000014361	2404	8328	4865	3640		11813	4363	4489	4056	3575
ENSMUSG00000014402	844	1029	735	591		1689	600	524	832	659
ENSMUSG00000014418	784	1480	1384	1773		3100	1130	1226	1341	1325
ENSMUSG00000014426	193	457	410	268		1159	437	334	507	494
ENSMUSG00000014444	1447	4215	2982	4072		7038	2865	3711	3746	3371
ENSMUSG00000014453	1	0	8	0		16	7	7	13	30
ENSMUSG00000014470	1094	942	626	788		1844	713	606	769	666
ENSMUSG00000014496	340	641	478	1170		1964	988	905	1181	1223
ENSMUSG00000014498	206	1130	842	725		2356	1311	1154	1163	1060
ENSMUSG00000014504	703	438	518	548		1239	544	382	751	524
ENSMUSG00000014543	21	0	51	51		62	8	7	51	45
ENSMUSG00000014547	1232	3269	1643	1354		4494	1671	1333	1527	1309
ENSMUSG00000014550	376	885	521	488		1479	539	581	664	498
ENSMUSG00000014551	556	326	318	482		866	367	298	442	344
ENSMUSG00000014554	451	411	273	255		793	239	276	297	292
ENSMUSG00000014592	142	237	97	101		290	132	94	158	159
ENSMUSG00000014599	515	1163	750	887		2926	1065	933	1633	1689
ENSMUSG00000014601	464	814	636	612		1639	680	649	868	702
ENSMUSG00000014602	76	221	299	323		685	319	295	254	248
ENSMUSG00000014603	0	0	0	12		0	2	0	0	3
ENSMUSG00000014606	1841	1909	1125	1660		3202	1384	1155	1393	1147
ENSMUSG00000014609	5	0	17	0		34	23	9	15	18
ENSMUSG00000014633	212	189	134	221		366	149	133	181	130
ENSMUSG00000014668	603	1178	738	711		2226	975	788	931	703
ENSMUSG00000014686	16	157	97	79		153	108	59	41	66
ENSMUSG00000014704	1	0	0	0		0	7	0	2	0
ENSMUSG00000014725	10	25	27	0		181	39	37	93	88
ENSMUSG00000014748	1308	2230	1344	1378		3414	1492	1401	1664	1416
ENSMUSG00000014763	415	856	763	877		1768	743	638	814	865
ENSMUSG00000014767	234	303	216	212		638	282	235	299	304
ENSMUSG00000014769	3112	2281	1832	2977		5554	1985	2060	2881	2225
ENSMUSG00000014771	340	250	211	292		586	170	164	354	255
ENSMUSG00000014773	71	21	117	220		399	112	97	201	235
ENSMUSG00000014776	20	70	7	23		49	10	14	38	18
ENSMUSG00000014778	504	953	800	691		2191	909	864	945	1220
ENSMUSG00000014782	8	57	28	37		107	46	38	32	30
ENSMUSG00000014786	35	79	128	120		312	133	142	194	191
ENSMUSG00000014791	67	86	105	49		519	130	100	228	271
ENSMUSG00000014813	36	81	25	108		296	50	75	208	184
ENSMUSG00000014837	27	131	82	137		248	144	116	119	157
ENSMUSG00000014846	1555	553	546	948		2984	882	1116	679	513
ENSMUSG00000014850	171	259	293	396		593	294	274	377	325
ENSMUSG00000014852	0	0	10	13		0	4	4	3	0
ENSMUSG00000014856	653	501	370	426		1070	469	434	538	491
ENSMUSG00000014859	539	669	466	487		1598	737	695	811	773
ENSMUSG00000014867	3781	6247	4726	5862		12739	5564	4971	6641	5352
ENSMUSG00000014873	624	765	431	569		1458	568	500	625	561
ENSMUSG00000014905	3878	3462	2976	4733		6113	3605	3221	4083	3905
ENSMUSG00000014907	329	388	285	472		619	260	259	329	296
ENSMUSG00000014932	121	74	98	157		648	167	168	364	381
ENSMUSG00000014956	3433	3612	2928	3610		7151	3184	2666	4357	3876
ENSMUSG00000014959	1412	2381	1745	1842		4738	1901	1663	2155	1892
ENSMUSG00000014980	103	57	64	82		208	40	36	86	51
ENSMUSG00000015002	926	2330	1959	1226		4056	1611	1334	1879	1584
ENSMUSG00000015013	747	753	638	1033		1351	557	494	657	516
ENSMUSG00000015016	120	143	110	202		420	98	94	188	133
ENSMUSG00000015023	408	525	531	535		1210	517	460	725	542
ENSMUSG00000015027	690	1000	758	825		1858	810	720	948	689
ENSMUSG00000015053	19	23	19	0		48	16	11	27	36
ENSMUSG00000015083	10	0	2	29		62	9	10	17	10
ENSMUSG00000015085	61	69	39	0		246	91	46	97	94
ENSMUSG00000015087	918	1168	1130	1225		2847	1283	1041	1400	1248
ENSMUSG00000015090	4	0	0	20		33	7	4	12	15
ENSMUSG00000015092	2149	1633	1224	2080		3152	1388	1158	1694	1369
ENSMUSG00000015093	6	22	7	0		58	6	12	40	22
ENSMUSG00000015094	298	158	142	529		1463	399	393	818	733
ENSMUSG00000015095	462	799	519	555		1493	551	589	641	727
ENSMUSG00000015112	113	190	103	60		347	62	97	138	85
ENSMUSG00000015120	207	611	473	656		1552	658	677	661	699
ENSMUSG00000015126	210	266	155	204		331	186	142	204	156
ENSMUSG00000015127	31	132	86	65		268	107	112	106	102
ENSMUSG00000015133	432	1260	899	826		3322	1048	1052	1511	1546
ENSMUSG00000015134	306	397	630	1060		4752	805	1193	1562	1429
ENSMUSG00000015143	1256	1786	1957	2422		8043	2507	2623	4335	4001
ENSMUSG00000015149	2246	4342	2899	3023		6397	2866	2545	3192	2544
ENSMUSG00000015165	2952	3581	2655	3258		7215	2862	2609	3810	3416
ENSMUSG00000015176	1255	1833	1389	1646		2761	1110	1343	1677	1371
ENSMUSG00000015189	587	856	517	337		1500	700	519	888	721
ENSMUSG00000015202	210	485	223	360		506	199	209	331	200
ENSMUSG00000015214	435	620	540	515		1741	675	527	632	581
ENSMUSG00000015217	36	14	26	11		59	26	38	80	57
ENSMUSG00000015222	18	32	14	61		85	16	25	45	80
ENSMUSG00000015224	27	0	13	45		82	35	13	39	42
ENSMUSG00000015243	7842	24003	14413	10897		37654	17052	15174	12655	11759
ENSMUSG00000015247	862	1273	951	815		2032	880	706	900	729
ENSMUSG00000015289	217	218	94	203		536	196	170	196	178
ENSMUSG00000015290	441	540	331	656		1145	500	450	526	484
ENSMUSG00000015291	1465	2691	1638	1929		5009	2467	2095	1891	2221
ENSMUSG00000015305	1804	5654	3313	2319		8237	2940	2611	3366	2793
ENSMUSG00000015312	6777	7727	6544	9971		16190	5689	6341	8464	7397
ENSMUSG00000015314	844	615	907	1169		2054	603	591	534	689
ENSMUSG00000015316	31	1	13	0		52	17	22	10	13
ENSMUSG00000015335	126	173	74	97		262	117	130	156	124
ENSMUSG00000015337	127	215	56	204		256	92	91	85	82
ENSMUSG00000015340	9685	21167	23934	18609		36782	14134	12321	14051	14420
ENSMUSG00000015341	658	718	727	1029		1831	912	723	843	737
ENSMUSG00000015342	10	0	27	58		63	10	28	65	67
ENSMUSG00000015354	191	59	55	157		463	186	141	255	241
ENSMUSG00000015355	3107	3967	3178	2229		5356	2248	1731	2491	1967
ENSMUSG00000015357	414	735	473	422		1114	460	370	522	437
ENSMUSG00000015363	852	775	743	754		1884	752	653	870	739
ENSMUSG00000015377	76	81	131	78		279	122	110	136	175
ENSMUSG00000015396	11455	16664	14403	10265		47333	10324	10846	14795	13688
ENSMUSG00000015405	1	0	0	0		0	0	0	3	6
ENSMUSG00000015437	16	30	23	29		121	34	48	58	106
ENSMUSG00000015451	19	9	27	46		63	33	17	16	20
ENSMUSG00000015452	31	68	7	42		129	68	37	26	36
ENSMUSG00000015461	840	1063	850	1024		2729	1197	1019	1304	1043
ENSMUSG00000015467	27	6	8	4		54	19	12	22	22
ENSMUSG00000015468	32	0	24	54		132	100	51	70	86
ENSMUSG00000015474	471	689	444	626		1318	597	477	489	356
ENSMUSG00000015476	25	0	25	8		27	15	11	8	11
ENSMUSG00000015478	593	651	396	422		941	408	348	567	383
ENSMUSG00000015488	377	439	257	455		1200	436	386	617	549
ENSMUSG00000015501	594	2601	1828	1546		3307	1577	1903	1828	1708
ENSMUSG00000015519	16	0	14	186		202	41	31	135	101
ENSMUSG00000015522	1037	2474	1774	1537		4419	1812	1835	2014	1784
ENSMUSG00000015533	307	172	561	584		3050	755	1102	1574	1726
ENSMUSG00000015536	1125	1364	1057	1168		2119	722	661	873	704
ENSMUSG00000015542	342	427	263	475		765	324	283	285	265
ENSMUSG00000015568	6430	4716	5104	5931		7686	4538	2597	2722	2984
ENSMUSG00000015575	2836	2853	2240	3008		5391	2083	2117	2617	1983
ENSMUSG00000015597	274	764	451	508		1323	482	438	492	563
ENSMUSG00000015599	0	0	0	0		12	6	1	0	5
ENSMUSG00000015605	652	1289	775	1157		2283	980	1027	1130	1004
ENSMUSG00000015619	31	25	33	101		132	34	32	47	60
ENSMUSG00000015627	86	114	135	212		592	117	191	393	312
ENSMUSG00000015647	482	589	1468	1388		7096	2032	2876	4088	4383
ENSMUSG00000015652	88	76	9	16		213	35	76	183	119
ENSMUSG00000015653	153	364	164	256		1187	299	290	807	698
ENSMUSG00000015656	10766	13012	10743	12936		23376	9436	10837	14213	13317
ENSMUSG00000015659	57	176	151	175		316	168	218	174	222
ENSMUSG00000015668	524	489	380	524		986	309	294	603	459
ENSMUSG00000015671	2068	1833	1610	1982		4183	1709	1457	2063	1548
ENSMUSG00000015672	520	390	460	645		1074	381	382	520	438
ENSMUSG00000015697	652	1522	1098	758		2849	1274	1094	1305	1132
ENSMUSG00000015702	127	184	115	138		237	111	95	88	94
ENSMUSG00000015709	43	64	3	34		140	28	47	117	75
ENSMUSG00000015711	393	394	418	450		1101	436	449	501	408
ENSMUSG00000015714	2967	5926	3368	4041		8629	4338	4083	4408	3721
ENSMUSG00000015733	8967	9521	8113	7310		17934	6322	5696	8387	6783
ENSMUSG00000015745	4212	3463	2615	3269		6856	2378	2236	3151	2589
ENSMUSG00000015747	377	496	397	239		732	275	228	379	283
ENSMUSG00000015748	548	622	443	476		1209	458	462	700	663
ENSMUSG00000015749	1567	1786	1655	1919		3554	1282	1173	1827	1349
ENSMUSG00000015750	193	279	230	294		458	219	139	230	199
ENSMUSG00000015755	2162	4302	3088	2727		7660	3345	2918	3388	3288
ENSMUSG00000015757	457	987	677	449		1463	457	508	566	524
ENSMUSG00000015759	1571	1231	1014	1530		2610	1197	928	1479	1234
ENSMUSG00000015766	2619	6400	3752	3746		8192	3103	3547	3834	2969
ENSMUSG00000015776	485	746	703	713		1702	699	609	903	731
ENSMUSG00000015790	752	439	417	516		1273	522	418	557	501
ENSMUSG00000015804	1301	1113	773	1209		2171	901	779	1081	849
ENSMUSG00000015806	1469	1329	1117	1191		2474	923	676	957	704
ENSMUSG00000015812	27	18	28	39		95	38	27	26	27
ENSMUSG00000015829	1	0	17	0		13	6	2	0	12
ENSMUSG00000015837	15765	26822	18564	24379		39432	16819	16657	20053	19215
ENSMUSG00000015839	10264	18408	12411	11239		27828	8350	8081	10290	9216
ENSMUSG00000015843	0	0	0	9		0	0	1	0	1
ENSMUSG00000015846	1269	2352	1578	1482		3489	1462	1387	1598	1146
ENSMUSG00000015850	443	597	636	792		2320	835	869	972	861
ENSMUSG00000015852	8251	14053	9255	6246		14736	6361	4913	12218	11579
ENSMUSG00000015854	18	45	16	17		16	10	7	13	7
ENSMUSG00000015869	574	716	596	854		1573	642	641	877	768
ENSMUSG00000015880	146	167	165	125		375	115	141	332	285
ENSMUSG00000015882	351	706	441	466		1125	497	416	525	606
ENSMUSG00000015889	1351	1674	1504	1624		3673	1438	1275	1614	1283
ENSMUSG00000015932	3931	3887	3592	4012		9870	3799	3496	5725	5028
ENSMUSG00000015937	2524	3137	2370	2689		5770	2382	2098	2754	2224
ENSMUSG00000015942	108	239	98	98		367	173	144	241	164
ENSMUSG00000015943	115	53	26	98		141	70	52	85	42
ENSMUSG00000015944	389	732	532	568		1539	659	518	615	446
ENSMUSG00000015947	3901	4810	4031	3693		8449	3557	3738	4975	3877
ENSMUSG00000015950	4928	7679	5244	3861		17953	5753	5167	4839	4358
ENSMUSG00000015957	141	104	167	186		430	182	210	235	187
ENSMUSG00000015961	1381	1863	1240	1980		3988	1530	1478	1980	1774
ENSMUSG00000015962	4	0	0	0		18	5	6	7	12
ENSMUSG00000015966	5	0	11	0		11	0	0	1	12
ENSMUSG00000015968	627	3024	1310	1301		3104	1544	1368	1250	1168
ENSMUSG00000015970	32	0	51	37		437	58	70	184	263
ENSMUSG00000015971	414	547	297	434		858	375	323	411	384
ENSMUSG00000015980	99	153	109	82		224	78	98	90	72
ENSMUSG00000015981	31	40	37	21		108	52	49	20	19
ENSMUSG00000015994	880	743	527	772		1607	612	540	907	747
ENSMUSG00000016018	598	1049	879	910		2077	743	733	1036	860
ENSMUSG00000016024	1014	739	426	1671		4459	1851	1302	1856	1670
ENSMUSG00000016028	58	70	160	240		676	121	178	448	377
ENSMUSG00000016087	799	1113	613	499		1399	449	432	600	455
ENSMUSG00000016128	46	85	59	56		290	92	89	179	204
ENSMUSG00000016150	21	0	37	73		173	23	67	110	107
ENSMUSG00000016181	147	154	182	141		421	213	169	209	203
ENSMUSG00000016194	356	175	145	348		920	359	315	396	486
ENSMUSG00000016200	0	0	0	0		5	0	6	6	8
ENSMUSG00000016206	1040	1197	984	1255		2171	1029	840	828	777
ENSMUSG00000016239	1058	1854	1256	1676		2816	995	1020	1136	812
ENSMUSG00000016252	2522	1892	1828	3458		4812	1914	1610	1938	1414
ENSMUSG00000016253	224	302	184	230		539	252	183	306	273
ENSMUSG00000016255	0	0	0	0		20	0	6	4	8
ENSMUSG00000016256	30845	30149	26376	33640		59915	23648	21513	25134	21879
ENSMUSG00000016257	962	1179	894	782		2263	762	685	992	832
ENSMUSG00000016262	66	28	57	115		313	63	71	181	259
ENSMUSG00000016283	1095	1538	3053	4446		7285	1781	981	1450	2188
ENSMUSG00000016308	1531	1733	1241	1651		2834	1443	1155	1573	1117
ENSMUSG00000016319	3404	3398	2941	3800		7519	2507	2548	3329	2580
ENSMUSG00000016327	6	0	12	0		5	13	19	21	24
ENSMUSG00000016344	167	174	95	192		321	123	116	159	141
ENSMUSG00000016349	19	0	16	0		3	0	0	1	4
ENSMUSG00000016356	37	80	50	227		121	123	110	56	105
ENSMUSG00000016382	742	747	791	1071		3381	1224	1323	2219	1804
ENSMUSG00000016409	298	536	310	260		857	306	239	340	292
ENSMUSG00000016427	1066	1026	730	795		1956	734	595	857	604
ENSMUSG00000016458	51	25	71	19		202	36	69	98	78
ENSMUSG00000016477	157	203	110	181		498	204	174	243	248
ENSMUSG00000016481	1460	1414	1295	1552		3616	1373	1150	1441	1158
ENSMUSG00000016487	815	1426	1341	945		3613	1350	1487	2168	1918
ENSMUSG00000016493	19	0	0	14		47	25	10	9	11
ENSMUSG00000016494	714	146	341	899		2619	1038	856	902	855
ENSMUSG00000016495	2008	1636	1606	2278		4337	1559	1371	1499	1373
ENSMUSG00000016496	2446	6593	6389	6563		15134	7277	7308	3935	4487
ENSMUSG00000016498	738	896	686	1355		3691	893	788	311	216
ENSMUSG00000016503	567	349	381	551		1031	314	371	545	444
ENSMUSG00000016510	170	103	118	62		371	116	106	191	138
ENSMUSG00000016520	169	555	326	226		730	230	306	331	261
ENSMUSG00000016526	59	51	37	126		179	55	92	133	115
ENSMUSG00000016528	5301	9035	7177	7366		14856	5792	6531	6658	6565
ENSMUSG00000016529	2078	1259	2038	1327		3116	1096	581	1647	2507
ENSMUSG00000016534	14113	18338	12575	12049		28517	12823	11244	15997	12836
ENSMUSG00000016541	1448	1763	1291	1389		3700	1228	1378	2180	1951
ENSMUSG00000016552	109	184	98	164		219	134	97	69	123
ENSMUSG00000016554	1773	1897	1567	2110		3974	1860	1706	2455	1864
ENSMUSG00000016559	13852	15378	11064	15216		22091	10757	10339	15937	14085
ENSMUSG00000016619	826	1080	981	1191		2239	847	902	1123	904
ENSMUSG00000016624	9	0	11	0		23	19	16	9	25
ENSMUSG00000016637	188	89	119	210		464	149	102	173	153
ENSMUSG00000016664	1585	3910	2276	2100		6110	2287	2272	2927	2248
ENSMUSG00000016756	71	85	56	90		498	219	113	173	184
ENSMUSG00000016757	210	295	218	316		609	261	242	485	428
ENSMUSG00000016758	3	23	0	22		10	1	3	4	4
ENSMUSG00000016763	2	0	3	29		12	9	1	10	24
ENSMUSG00000016831	1186	1883	1426	1441		3540	1454	1419	1646	1532
ENSMUSG00000016833	432	321	236	411		628	214	205	342	224
ENSMUSG00000016918	262	196	246	462		2333	899	701	1174	1030
ENSMUSG00000016921	3970	6392	4334	7088		9843	5925	4764	5794	5678
ENSMUSG00000016933	251	493	444	357		1536	520	542	719	711
ENSMUSG00000016940	656	630	267	305		1031	431	382	478	354
ENSMUSG00000016942	0	13	0	0		0	0	2	4	1
ENSMUSG00000016946	343	609	453	442		1540	517	507	775	705
ENSMUSG00000016984	143	76	74	7		246	95	87	200	131
ENSMUSG00000016995	10	66	31	0		46	27	16	13	39
ENSMUSG00000017002	664	884	777	1572		1805	891	727	1106	1129
ENSMUSG00000017009	6051	7277	6691	6293		17845	6522	5221	7322	6972
ENSMUSG00000017057	1295	2461	1435	1652		4262	2139	1868	2542	2018
ENSMUSG00000017119	1534	3034	1921	1705		5616	2221	2139	2725	2543
ENSMUSG00000017132	3437	6839	5202	5493		14386	5648	5860	4847	4079
ENSMUSG00000017144	915	1806	1293	1523		2498	1339	1062	1381	1351
ENSMUSG00000017146	81	167	248	118		385	102	127	223	219
ENSMUSG00000017165	0	0	0	6		3	0	1	2	0
ENSMUSG00000017167	16	40	42	25		122	48	38	51	66
ENSMUSG00000017176	187	223	179	106		411	145	180	259	273
ENSMUSG00000017188	686	505	301	313		981	354	308	505	409
ENSMUSG00000017195	1	0	0	0		9	0	1	0	0
ENSMUSG00000017204	5	0	0	0		14	0	1	0	0
ENSMUSG00000017210	370	799	528	479		1490	530	522	751	718
ENSMUSG00000017221	1377	1843	1363	1694		3833	1503	1486	2028	1550
ENSMUSG00000017264	638	970	711	727		1573	732	637	917	820
ENSMUSG00000017286	823	1201	824	949		1995	603	639	978	625
ENSMUSG00000017288	610	773	615	675		1914	700	580	933	611
ENSMUSG00000017291	1381	3410	2193	1777		6206	2900	2366	2608	2718
ENSMUSG00000017299	401	393	316	336		903	352	304	474	404
ENSMUSG00000017300	1	0	0	0		0	6	0	6	7
ENSMUSG00000017307	149	178	115	213		406	138	132	188	116
ENSMUSG00000017309	95	190	58	98		114	62	48	74	32
ENSMUSG00000017311	1	0	0	22		46	3	10	19	11
ENSMUSG00000017314	26	0	30	58		120	33	47	88	64
ENSMUSG00000017344	13	0	0	6		27	7	22	39	24
ENSMUSG00000017376	344	248	305	228		727	323	267	366	298
ENSMUSG00000017386	284	120	225	446		1182	343	462	764	733
ENSMUSG00000017390	426	813	547	840		2095	834	695	611	437
ENSMUSG00000017400	452	1122	543	843		1890	522	459	268	187
ENSMUSG00000017404	55	37	35	106		99	43	23	53	41
ENSMUSG00000017405	68	40	88	106		310	102	120	161	153
ENSMUSG00000017412	30	56	49	50		97	20	22	39	37
ENSMUSG00000017417	97	138	122	253		465	154	85	143	94
ENSMUSG00000017418	1461	2778	2570	2103		6782	1914	1754	2746	2609
ENSMUSG00000017421	2844	2961	2568	3221		7343	2693	2435	3731	3443
ENSMUSG00000017428	565	512	669	853		1743	754	761	819	736
ENSMUSG00000017446	363	172	186	394		914	312	309	324	313
ENSMUSG00000017453	8	0	5	58		60	16	10	37	41
ENSMUSG00000017466	14255	20546	12338	13577		30758	10911	9779	13689	10162
ENSMUSG00000017478	570	1203	791	794		1992	817	816	1113	958
ENSMUSG00000017485	1763	2132	2002	1731		5364	1887	1549	2339	2048
ENSMUSG00000017491	36	61	26	0		187	55	48	62	67
ENSMUSG00000017493	8220	5051	3518	5365		12960	6295	5402	9654	7781
ENSMUSG00000017499	82	96	123	90		207	70	70	136	107
ENSMUSG00000017548	956	1448	1314	1352		3052	1268	1275	1724	1588
ENSMUSG00000017550	60	170	160	118		222	90	97	163	176
ENSMUSG00000017561	1156	1445	1218	904		3074	1157	945	1246	1135
ENSMUSG00000017588	0	0	0	10		0	0	0	0	0
ENSMUSG00000017607	235	403	688	673		2511	607	983	1518	1469
ENSMUSG00000017615	613	954	858	881		2864	1021	1091	1477	1259
ENSMUSG00000017631	1302	4292	2917	3064		7439	2973	2721	2941	3368
ENSMUSG00000017639	32	19	65	103		317	70	87	122	220
ENSMUSG00000017652	698	1046	787	883		1914	648	626	670	827
ENSMUSG00000017664	759	1120	672	972		1839	719	644	986	731
ENSMUSG00000017667	10	7	5	22		120	41	38	49	59
ENSMUSG00000017670	769	1803	1177	943		3079	1312	1059	1223	1067
ENSMUSG00000017677	7815	9295	7472	7967		17734	6738	6431	7756	8461
ENSMUSG00000017679	436	1024	768	507		1760	695	607	731	581
ENSMUSG00000017686	795	1442	1043	955		2451	1034	877	1156	972
ENSMUSG00000017688	1	0	6	14		90	7	7	34	32
ENSMUSG00000017692	18	14	0	0		47	10	8	19	24
ENSMUSG00000017697	193	169	158	256		289	113	152	142	112
ENSMUSG00000017707	28372	33435	24898	24477		57961	26422	24551	28713	26750
ENSMUSG00000017713	105	46	101	92		185	74	65	106	105
ENSMUSG00000017715	1362	2221	1545	1870		4043	1753	1790	2007	1826
ENSMUSG00000017716	319	474	333	244		471	158	183	440	328
ENSMUSG00000017718	49	45	60	45		251	69	67	60	81
ENSMUSG00000017721	783	1185	866	896		2420	912	903	1353	1161
ENSMUSG00000017723	395	182	341	636		1561	344	539	1020	937
ENSMUSG00000017724	91	37	86	115		675	146	198	441	434
ENSMUSG00000017734	29	0	19	34		69	53	26	44	37
ENSMUSG00000017737	523	666	219	327		1605	1636	997	1901	702
ENSMUSG00000017740	20	67	4	15		31	56	37	14	12
ENSMUSG00000017747	339	360	302	458		857	413	313	410	317
ENSMUSG00000017754	12178	14386	5981	6897		15571	7317	5248	4493	4279
ENSMUSG00000017756	797	1474	1136	899		3501	1367	1358	1397	1265
ENSMUSG00000017760	17027	31366	19420	24148		41060	20073	17497	21253	19327
ENSMUSG00000017764	51	11	72	33		116	32	56	55	62
ENSMUSG00000017765	778	1316	1032	1400		3010	1131	1199	1595	1313
ENSMUSG00000017767	1	22	0	0		40	7	8	4	2
ENSMUSG00000017774	1890	3732	3087	2831		10332	4129	4148	4862	4185
ENSMUSG00000017776	2282	2426	1921	2202		6758	2512	2257	3119	2527
ENSMUSG00000017778	81	150	49	132		181	85	68	84	111
ENSMUSG00000017781	8103	8541	5994	6720		15862	6164	5703	6554	4859
ENSMUSG00000017801	623	680	682	728		1595	574	477	703	626
ENSMUSG00000017802	882	972	886	1114		2466	1048	1067	1202	1054
ENSMUSG00000017817	4	0	4	13		52	18	25	46	26
ENSMUSG00000017830	361	608	552	308		897	339	337	642	512
ENSMUSG00000017831	1022	2015	1516	1651		3553	1470	1263	1585	1336
ENSMUSG00000017837	768	1226	718	608		2012	787	695	750	560
ENSMUSG00000017843	2586	3415	2761	2431		5949	2524	1972	2895	2410
ENSMUSG00000017858	553	621	527	302		1199	440	350	523	478
ENSMUSG00000017861	26	45	79	58		128	35	48	113	83
ENSMUSG00000017897	12	11	25	62		152	43	38	113	128
ENSMUSG00000017929	2685	5866	4441	5809		9082	3346	4363	4211	3248
ENSMUSG00000017943	1	0	7	0		3	0	2	8	3
ENSMUSG00000017950	154	190	350	317		1470	317	621	1156	1154
ENSMUSG00000017969	78	54	15	168		428	112	107	206	161
ENSMUSG00000017978	9	0	0	26		21	33	13	15	17
ENSMUSG00000017999	569	590	599	977		1773	632	582	861	701
ENSMUSG00000018001	681	1039	978	1323		2541	945	948	1224	1128
ENSMUSG00000018008	4650	8029	5352	5077		12326	5009	4898	5985	5045
ENSMUSG00000018012	67	44	49	225		110	78	56	104	83
ENSMUSG00000018040	579	929	459	795		1435	519	533	706	494
ENSMUSG00000018042	2152	3192	2044	2927		7281	2800	2765	3015	2571
ENSMUSG00000018068	208	243	344	296		797	363	352	554	485
ENSMUSG00000018076	584	2267	1520	1324		4141	1652	1599	1822	1737
ENSMUSG00000018102	1533	1216	540	1059		1293	730	531	773	609
ENSMUSG00000018126	4	0	6	15		40	2	14	20	16
ENSMUSG00000018143	2564	3648	2761	5627		6964	2511	3301	3068	3163
ENSMUSG00000018160	323	893	520	515		1594	787	671	710	741
ENSMUSG00000018166	119	140	339	485		2036	410	470	1091	1027
ENSMUSG00000018167	687	989	964	772		2123	722	811	1234	1053
ENSMUSG00000018168	15	0	19	23		121	38	40	62	50
ENSMUSG00000018169	497	365	432	656		1189	509	417	361	325
ENSMUSG00000018171	2633	3116	2691	3313		6923	3273	2228	3248	2677
ENSMUSG00000018189	960	964	716	900		1856	645	617	935	667
ENSMUSG00000018196	401	187	275	331		774	254	264	301	286
ENSMUSG00000018199	269	331	210	382		756	241	186	384	457
ENSMUSG00000018209	1239	2505	1268	1465		3917	1514	1464	1693	1411
ENSMUSG00000018217	6638	12659	5877	4543		12231	4182	4171	4757	3326
ENSMUSG00000018238	28	37	11	73		33	17	26	18	44
ENSMUSG00000018239	184	141	168	286		426	113	122	183	150
ENSMUSG00000018263	2	0	0	0		21	3	2	3	1
ENSMUSG00000018286	3657	2718	2726	4726		6848	2507	2259	3630	2658
ENSMUSG00000018287	741	823	546	666		1446	604	493	665	636
ENSMUSG00000018293	14128	13743	10054	12405		25789	11079	9665	12558	9465
ENSMUSG00000018322	499	831	383	782		1349	621	518	555	649
ENSMUSG00000018326	3336	5493	4397	4365		10011	4069	3418	4853	3531
ENSMUSG00000018334	233	384	307	414		1202	512	427	493	483
ENSMUSG00000018339	2026	2138	1250	3292		6304	3534	2443	4930	4269
ENSMUSG00000018340	2561	3411	2422	2312		6036	2433	2444	2870	2013
ENSMUSG00000018341	33	44	74	122		195	89	95	98	57
ENSMUSG00000018347	188	269	184	215		627	260	224	260	204
ENSMUSG00000018362	49	92	32	0		155	48	41	64	62
ENSMUSG00000018363	607	1645	921	886		2871	1171	1010	1327	1280
ENSMUSG00000018372	321	414	320	535		866	337	286	392	482
ENSMUSG00000018377	513	1000	675	872		2118	934	808	1005	1010
ENSMUSG00000018378	105	2	46	88		436	104	163	261	219
ENSMUSG00000018379	2046	1747	1735	1910		4771	1969	1371	2652	2484
ENSMUSG00000018381	316	382	300	439		704	245	275	439	592
ENSMUSG00000018387	44	54	73	17		244	60	84	163	165
ENSMUSG00000018395	689	1186	523	553		1507	653	517	595	410
ENSMUSG00000018398	1337	3419	1453	1556		4191	2078	1636	1838	1426
ENSMUSG00000018401	208	329	337	269		929	255	285	431	480
ENSMUSG00000018405	148	265	98	121		367	201	151	146	137
ENSMUSG00000018411	2	14	0	0		15	7	9	13	15
ENSMUSG00000018412	649	1599	1045	902		2858	1080	1030	1242	1123
ENSMUSG00000018415	279	308	302	227		889	441	318	398	349
ENSMUSG00000018417	269	466	332	499		1673	517	633	1107	758
ENSMUSG00000018425	1204	1206	1054	1332		2415	1043	984	1387	1381
ENSMUSG00000018427	177	220	222	149		554	192	168	257	294
ENSMUSG00000018428	187	426	242	305		975	212	241	414	312
ENSMUSG00000018433	324	702	457	495		1017	461	370	545	389
ENSMUSG00000018442	936	1091	913	883		2089	889	684	948	782
ENSMUSG00000018446	1451	1017	1168	1163		3088	1018	1000	1659	1238
ENSMUSG00000018449	579	299	269	301		700	283	291	310	331
ENSMUSG00000018451	1	0	0	9		9	0	0	2	1
ENSMUSG00000018459	591	1770	504	443		1011	740	431	592	545
ENSMUSG00000018470	12	26	6	32		52	8	17	11	29
ENSMUSG00000018474	964	2641	2205	2201		5639	2467	2311	2725	2744
ENSMUSG00000018476	2579	11322	8336	6725		20261	7269	7329	8329	9565
ENSMUSG00000018481	695	822	750	1089		2458	936	813	1276	1101
ENSMUSG00000018500	332	386	213	139		1009	415	353	399	277
ENSMUSG00000018501	882	3903	2694	1728		6754	2808	2600	3276	3291
ENSMUSG00000018507	863	1244	987	1256		2452	946	937	937	737
ENSMUSG00000018509	86	77	51	50		147	50	77	116	103
ENSMUSG00000018537	120	125	114	84		468	185	203	281	293
ENSMUSG00000018541	810	2403	1774	944		3804	1382	1151	1534	1150
ENSMUSG00000018543	5	0	3	0		12	14	9	6	15
ENSMUSG00000018547	380	795	509	528		1539	732	556	946	701
ENSMUSG00000018548	255	540	392	398		714	310	286	499	392
ENSMUSG00000018554	2	0	0	25		59	15	5	19	8
ENSMUSG00000018559	1659	1807	1329	1937		4066	1538	1433	1890	1530
ENSMUSG00000018565	581	821	534	671		1458	567	520	759	723
ENSMUSG00000018566	2	0	0	0		11	4	5	6	15
ENSMUSG00000018567	13516	13524	10556	14208		24371	10205	8885	10604	8885
ENSMUSG00000018569	121	54	139	160		1113	142	249	636	560
ENSMUSG00000018570	24	0	24	47		88	44	27	42	20
ENSMUSG00000018572	2048	1779	1324	1691		3899	1320	1425	1666	1281
ENSMUSG00000018574	943	1098	760	1341		2844	1199	1085	1231	1092
ENSMUSG00000018583	1672	2898	2218	2632		4774	2191	1889	2378	2114
ENSMUSG00000018585	3624	2379	2306	3337		6337	2294	2273	2728	2359
ENSMUSG00000018593	10756	12267	5776	20397		58156	23512	22290	37023	31647
ENSMUSG00000018599	95	82	40	77		202	95	77	92	70
ENSMUSG00000018604	14	0	2	0		21	19	11	68	33
ENSMUSG00000018623	7	0	7	12		50	9	13	4	20
ENSMUSG00000018648	72	88	86	66		334	76	91	139	142
ENSMUSG00000018651	134	200	185	249		371	158	160	243	208
ENSMUSG00000018654	1218	2426	1628	1292		3435	1300	1109	1490	1207
ENSMUSG00000018659	467	426	356	579		1109	444	416	478	460
ENSMUSG00000018661	334	789	379	495		1274	475	412	639	539
ENSMUSG00000018666	602	709	593	576		1577	667	513	869	789
ENSMUSG00000018669	645	627	609	583		1720	569	542	822	746
ENSMUSG00000018672	250	178	146	373		547	234	225	286	261
ENSMUSG00000018677	1370	1378	1149	1314		2849	1204	1120	1537	1349
ENSMUSG00000018678	176	449	265	211		603	216	232	307	279
ENSMUSG00000018697	446	320	348	354		720	330	315	510	419
ENSMUSG00000018707	2467	11028	6930	6894		19534	8946	8826	9360	8087
ENSMUSG00000018733	163	179	146	314		305	149	148	200	221
ENSMUSG00000018736	3326	7862	5956	6374		14040	5435	5497	5954	4988
ENSMUSG00000018740	35	95	43	35		147	40	31	47	67
ENSMUSG00000018750	559	1146	622	946		2073	961	725	852	806
ENSMUSG00000018752	183	200	99	232		256	136	121	136	137
ENSMUSG00000018761	794	1067	699	928		1714	702	719	798	705
ENSMUSG00000018765	1242	1700	1403	1453		3343	1444	1387	1694	1396
ENSMUSG00000018770	3313	2869	2804	3631		6713	2661	2388	3254	2625
ENSMUSG00000018774	14350	31709	18123	19836		35972	15470	13770	17232	13900
ENSMUSG00000018796	503	852	860	892		1524	814	572	656	702
ENSMUSG00000018800	42	110	109	93		469	130	130	239	251
ENSMUSG00000018809	94	41	61	57		171	80	70	111	87
ENSMUSG00000018819	2762	6041	3004	4436		7935	3297	2736	3680	2867
ENSMUSG00000018820	390	749	494	786		1952	723	702	680	731
ENSMUSG00000018821	424	163	168	387		995	228	331	585	432
ENSMUSG00000018822	2	0	0	0		3	4	1	6	6
ENSMUSG00000018830	21	0	21	56		146	69	178	127	101
ENSMUSG00000018841	125	291	165	242		547	174	145	220	182
ENSMUSG00000018844	0	0	0	17		0	0	0	0	0
ENSMUSG00000018845	6	0	7	56		13	22	15	12	11
ENSMUSG00000018846	1215	2540	1751	1481		4190	1664	1530	2119	1813
ENSMUSG00000018848	1968	1930	2181	3786		4577	1501	1834	2198	1687
ENSMUSG00000018849	238	224	309	746		1056	272	339	724	733
ENSMUSG00000018858	419	403	259	347		749	251	255	349	270
ENSMUSG00000018861	141	166	109	217		253	101	131	140	146
ENSMUSG00000018862	90	46	177	377		1003	156	212	549	561
ENSMUSG00000018865	0	0	0	0		0	0	1	14	1
ENSMUSG00000018882	481	382	437	578		1379	433	392	684	566
ENSMUSG00000018899	3058	3265	2722	3328		10353	3140	4245	2925	3164
ENSMUSG00000018900	160	186	232	221		414	200	194	245	184
ENSMUSG00000018906	304	1341	374	618		1930	1333	937	822	654
ENSMUSG00000018907	0	0	0	18		0	0	1	2	0
ENSMUSG00000018909	1022	3163	1925	2090		6392	3216	2295	1900	1735
ENSMUSG00000018916	149	28	97	80		321	91	188	256	172
ENSMUSG00000018919	50	16	69	144		276	77	70	141	148
ENSMUSG00000018920	12024	12083	14224	19195		35522	11154	10816	14801	17185
ENSMUSG00000018921	342	620	400	431		780	313	310	482	420
ENSMUSG00000018923	377	547	207	312		580	248	202	300	226
ENSMUSG00000018924	69	177	76	69		751	107	45	25	26
ENSMUSG00000018925	1	2	59	7		56	13	12	8	24
ENSMUSG00000018927	75146	85560	54122	51133		139885	43093	40068	33638	14639
ENSMUSG00000018930	4510	5059	6058	5830		8091	2928	2741	4993	6894
ENSMUSG00000018931	315	526	384	372		1038	340	334	399	412
ENSMUSG00000018932	2125	3855	2273	3754		6154	2580	2745	2851	2660
ENSMUSG00000018965	1519	1654	1346	1466		3372	1536	1456	2087	1646
ENSMUSG00000018974	482	869	563	480		1404	569	559	739	683
ENSMUSG00000018983	86	180	127	74		257	110	76	142	119
ENSMUSG00000018986	19	45	49	16		80	39	30	34	46
ENSMUSG00000018995	117	165	179	137		468	146	147	172	139
ENSMUSG00000018999	396	862	518	390		1417	636	526	752	517
ENSMUSG00000019027	0	26	0	0		5	12	7	18	18
ENSMUSG00000019039	619	864	496	791		1458	748	694	657	811
ENSMUSG00000019054	1880	1238	1043	1379		2696	1043	988	1369	1164
ENSMUSG00000019055	2098	3912	2279	2551		5447	3261	2630	2650	2151
ENSMUSG00000019066	480	1124	547	678		1908	624	543	797	568
ENSMUSG00000019080	77	77	117	0		195	75	80	78	88
ENSMUSG00000019082	266	547	270	352		966	335	386	471	471
ENSMUSG00000019087	7904	11209	7466	9088		17916	8923	7766	8916	6991
ENSMUSG00000019088	1942	2555	1727	2340		3993	1809	1335	1492	1420
ENSMUSG00000019102	5	0	21	16		62	12	16	13	25
ENSMUSG00000019122	33740	37022	28519	25673		70780	26770	20969	19821	10499
ENSMUSG00000019124	38	52	39	82		101	43	49	68	46
ENSMUSG00000019132	8339	13702	8593	11595		19353	10586	9203	9258	9529
ENSMUSG00000019139	1111	1473	1213	2562		3482	1293	1538	1501	1677
ENSMUSG00000019143	314	514	354	280		835	355	315	376	416
ENSMUSG00000019158	617	535	304	503		767	412	335	379	283
ENSMUSG00000019173	7590	9538	6380	7092		16356	7142	6200	7910	5688
ENSMUSG00000019179	2779	3176	2512	3610		7380	2750	2672	3758	3119
ENSMUSG00000019188	2468	2132	1890	2829		6267	2621	2495	3344	2866
ENSMUSG00000019189	1539	2306	1452	1929		4082	1734	1684	1769	1627
ENSMUSG00000019194	875	502	317	417		1150	441	414	507	469
ENSMUSG00000019210	5015	5591	4477	5915		10655	4071	4144	4117	3139
ENSMUSG00000019214	61	48	64	94		198	62	61	149	116
ENSMUSG00000019230	14	1	15	0		48	10	27	49	52
ENSMUSG00000019235	0	0	6	0		1	3	0	3	4
ENSMUSG00000019254	4126	4973	3156	4383		8879	4028	3814	4187	3689
ENSMUSG00000019256	1375	2399	1538	1558		4700	1761	1706	1862	1685
ENSMUSG00000019261	542	943	474	678		1218	603	651	705	625
ENSMUSG00000019278	187	113	34	242		732	376	182	337	391
ENSMUSG00000019295	236	419	267	203		754	356	322	369	332
ENSMUSG00000019297	387	315	420	483		1201	472	453	607	448
ENSMUSG00000019301	6	0	12	13		14	8	6	7	1
ENSMUSG00000019302	1805	4381	2994	1810		6896	2307	2118	3421	2476
ENSMUSG00000019303	29	8	32	53		114	29	31	68	32
ENSMUSG00000019312	77	76	53	96		530	106	135	327	348
ENSMUSG00000019320	81	158	91	196		479	74	99	128	155
ENSMUSG00000019326	34	47	25	85		244	132	103	187	171
ENSMUSG00000019338	168	276	205	239		845	386	343	448	406
ENSMUSG00000019359	6	29	0	0		12	10	3	11	9
ENSMUSG00000019362	2332	1719	1292	2502		3898	1747	1510	2009	1703
ENSMUSG00000019370	2107	1894	1537	1686		4269	1680	1521	2311	1906
ENSMUSG00000019373	569	383	360	688		1182	418	465	719	625
ENSMUSG00000019428	3845	4117	2904	3696		7988	3665	3127	3583	2963
ENSMUSG00000019432	3071	5090	4096	5588		10038	4472	4196	4583	4930
ENSMUSG00000019433	632	639	601	584		1462	515	484	785	626
ENSMUSG00000019437	77	23	71	94		206	87	130	143	161
ENSMUSG00000019461	640	615	487	692		1618	680	586	883	828
ENSMUSG00000019464	3	0	15	0		13	12	5	8	4
ENSMUSG00000019467	67	48	16	81		345	163	153	268	273
ENSMUSG00000019470	613	980	838	876		1862	802	765	1034	898
ENSMUSG00000019471	3332	3356	2463	3599		5964	2559	2446	3218	2592
ENSMUSG00000019478	17	62	12	101		206	76	33	97	54
ENSMUSG00000019487	743	780	696	970		2314	866	993	1295	1098
ENSMUSG00000019489	0	0	7	0		2	1	4	0	1
ENSMUSG00000019494	1344	1226	1129	1451		2642	1002	958	1324	1025
ENSMUSG00000019505	6480	6459	4970	8203		10850	4627	5595	5165	4508
ENSMUSG00000019518	315	811	597	636		1418	615	451	620	665
ENSMUSG00000019528	1247	1929	1514	1134		3141	1048	919	1208	928
ENSMUSG00000019539	3169	1583	882	1116		4151	1633	1499	2343	1730
ENSMUSG00000019558	1977	4537	2639	4513		6984	3660	3337	2678	2450
ENSMUSG00000019564	176	352	259	219		936	397	402	351	256
ENSMUSG00000019577	44	16	85	6		236	32	68	170	108
ENSMUSG00000019578	1135	1431	890	1519		2399	1043	893	1013	867
ENSMUSG00000019579	1204	1293	1023	1270		2654	1211	1050	1327	1122
ENSMUSG00000019590	105	143	77	100		633	125	173	412	323
ENSMUSG00000019647	33	36	37	94		144	48	49	96	130
ENSMUSG00000019659	743	762	502	605		1219	522	408	605	444
ENSMUSG00000019689	183	40	39	189		330	108	94	145	89
ENSMUSG00000019699	329	822	575	638		1655	636	668	788	646
ENSMUSG00000019710	1541	1846	1147	1902		3065	1410	1153	1475	1392
ENSMUSG00000019715	271	563	392	410		958	373	367	447	430
ENSMUSG00000019718	67	15	32	44		182	39	46	102	94
ENSMUSG00000019726	329	1491	867	749		2707	1415	1078	906	863
ENSMUSG00000019731	653	1247	1190	778		3245	1246	1195	1515	1163
ENSMUSG00000019732	32	1	18	25		94	28	23	45	51
ENSMUSG00000019734	97	169	206	365		1222	317	311	515	695
ENSMUSG00000019737	14	49	4	42		79	30	22	34	30
ENSMUSG00000019738	429	254	246	233		571	197	206	245	197
ENSMUSG00000019761	47	18	20	13		65	13	26	45	18
ENSMUSG00000019763	140	156	138	187		456	152	120	177	219
ENSMUSG00000019767	1	0	13	16		31	1	6	9	13
ENSMUSG00000019768	176	219	172	229		527	220	241	191	170
ENSMUSG00000019773	44	64	29	48		113	34	30	62	81
ENSMUSG00000019774	119	202	112	76		268	84	78	147	117
ENSMUSG00000019775	24	0	7	36		82	21	29	72	88
ENSMUSG00000019777	1133	1106	881	855		2417	845	809	1312	1058
ENSMUSG00000019779	125	89	164	235		960	212	251	610	677
ENSMUSG00000019782	302	308	200	289		578	228	218	267	237
ENSMUSG00000019789	6	0	0	0		8	2	5	9	5
ENSMUSG00000019790	462	999	598	523		1751	573	530	725	564
ENSMUSG00000019791	101	156	77	82		215	108	91	129	92
ENSMUSG00000019792	185	116	146	171		341	137	101	158	133
ENSMUSG00000019794	904	1135	1042	1006		1975	804	775	936	764
ENSMUSG00000019795	1174	1814	937	1428		2641	1176	961	1307	1077
ENSMUSG00000019796	13	47	18	11		51	26	24	57	42
ENSMUSG00000019797	276	242	167	266		469	158	116	255	179
ENSMUSG00000019802	1972	2639	1889	2152		5724	2356	2019	2879	2449
ENSMUSG00000019804	6559	5825	3962	4386		9231	3799	3316	4342	3475
ENSMUSG00000019806	583	578	493	667		1132	446	382	538	465
ENSMUSG00000019808	60	64	77	146		121	69	48	53	96
ENSMUSG00000019809	248	340	245	229		708	263	218	437	305
ENSMUSG00000019810	2266	3234	2552	2857		5555	2182	1979	2730	2180
ENSMUSG00000019813	109	152	161	98		196	53	59	123	99
ENSMUSG00000019814	836	980	893	1113		1728	837	731	985	858
ENSMUSG00000019817	102	141	93	205		425	135	174	246	347
ENSMUSG00000019818	7358	9527	6604	6742		15892	7974	6028	10137	8258
ENSMUSG00000019820	294	1443	913	554		2813	1221	1238	1492	1552
ENSMUSG00000019822	314	350	267	454		704	260	216	360	357
ENSMUSG00000019823	505	648	596	1090		1624	482	545	816	909
ENSMUSG00000019826	171	204	244	262		503	250	216	257	267
ENSMUSG00000019828	0	0	0	0		6	0	0	0	0
ENSMUSG00000019831	10	0	8	0		54	6	22	26	39
ENSMUSG00000019832	1685	2076	1644	1342		3413	1157	989	1529	1217
ENSMUSG00000019837	611	685	482	776		1197	506	414	640	468
ENSMUSG00000019838	942	1803	1226	1107		1788	1094	977	1169	919
ENSMUSG00000019841	258	855	449	471		1401	629	576	667	809
ENSMUSG00000019842	70	82	86	114		326	119	120	208	158
ENSMUSG00000019843	868	1477	845	1427		2320	816	747	856	733
ENSMUSG00000019845	17	63	55	13		81	33	27	39	32
ENSMUSG00000019846	265	342	242	1025		2448	977	801	1553	1195
ENSMUSG00000019848	0	0	0	0		2	0	0	0	6
ENSMUSG00000019849	602	1071	683	890		2265	872	932	1322	943
ENSMUSG00000019850	4693	13799	13104	10211		29372	9399	9794	11898	12278
ENSMUSG00000019851	299	130	341	702		1317	304	352	1005	868
ENSMUSG00000019852	3	29	28	10		91	40	15	23	50
ENSMUSG00000019853	39	16	12	42		87	11	28	47	18
ENSMUSG00000019854	695	1510	949	1146		2107	810	866	1220	1004
ENSMUSG00000019856	0	0	3	0		14	8	4	12	5
ENSMUSG00000019857	212	158	127	181		434	133	145	213	177
ENSMUSG00000019861	481	927	466	372		1357	539	489	655	616
ENSMUSG00000019863	127	129	105	103		245	115	85	171	125
ENSMUSG00000019864	111	77	121	34		397	105	106	110	113
ENSMUSG00000019866	418	990	889	688		2416	953	1023	1479	1087
ENSMUSG00000019868	555	572	495	419		1200	428	440	625	480
ENSMUSG00000019872	5038	6034	3936	4536		9886	4097	3590	3545	2548
ENSMUSG00000019873	1503	3348	1875	1111		5118	2175	1660	2205	1657
ENSMUSG00000019874	36	20	24	15		31	14	12	1	10
ENSMUSG00000019876	557	683	567	401		1031	438	315	412	371
ENSMUSG00000019877	5815	6855	4983	5600		12828	6150	5104	6655	5396
ENSMUSG00000019878	363	561	407	544		1014	354	353	435	445
ENSMUSG00000019880	3	0	0	0		6	1	5	2	0
ENSMUSG00000019883	228	426	261	264		749	220	227	392	320
ENSMUSG00000019889	222	123	391	653		1873	447	584	1285	1145
ENSMUSG00000019890	16	0	0	0		9	7	8	13	10
ENSMUSG00000019891	44	23	63	51		372	57	115	247	230
ENSMUSG00000019893	0	0	0	30		54	1	20	43	19
ENSMUSG00000019897	757	771	621	847		1636	527	578	816	759
ENSMUSG00000019899	78	74	72	351		1184	542	324	718	998
ENSMUSG00000019900	10	4	27	23		27	5	9	31	56
ENSMUSG00000019906	6	0	4	0		31	0	9	7	27
ENSMUSG00000019907	1244	2087	1469	1624		4192	1590	1411	1917	1727
ENSMUSG00000019913	2	0	0	0		0	2	1	7	5
ENSMUSG00000019916	3551	7304	3957	5161		11534	6476	4718	4402	3579
ENSMUSG00000019917	235	333	131	170		638	201	157	344	263
ENSMUSG00000019920	1328	2036	1741	1200		3903	1491	1226	1925	1715
ENSMUSG00000019923	987	1319	866	1146		2593	1126	1046	1494	1295
ENSMUSG00000019927	589	523	412	483		1148	453	395	546	411
ENSMUSG00000019929	5124	3014	1261	6698		15299	6661	4486	10363	9231
ENSMUSG00000019935	4	46	8	0		9	3	4	4	15
ENSMUSG00000019936	8	0	0	0		0	0	2	0	2
ENSMUSG00000019942	457	641	566	377		1273	404	403	880	580
ENSMUSG00000019943	4029	11706	6960	7503		18972	7185	7663	6425	6214
ENSMUSG00000019944	118	239	92	141		366	116	124	129	115
ENSMUSG00000019945	3	22	0	21		11	0	3	4	1
ENSMUSG00000019947	611	1121	930	974		2442	956	1046	1151	1284
ENSMUSG00000019948	140	263	92	31		253	107	62	165	146
ENSMUSG00000019951	1000	2231	1465	1225		4376	1961	1850	1918	1768
ENSMUSG00000019952	270	349	353	232		785	301	247	461	371
ENSMUSG00000019960	2210	2646	1505	1844		5189	2030	2145	3491	3248
ENSMUSG00000019961	1185	1219	1296	932		2948	991	893	2086	1761
ENSMUSG00000019966	570	638	659	668		1842	389	580	1008	1005
ENSMUSG00000019969	1416	2241	1810	1805		4211	1723	1559	1921	1584
ENSMUSG00000019970	8923	11402	10632	14239		22383	10621	11216	10090	8356
ENSMUSG00000019971	192	566	309	230		593	267	270	220	331
ENSMUSG00000019975	360	610	297	435		1275	537	441	747	603
ENSMUSG00000019977	608	851	653	792		1747	709	655	842	825
ENSMUSG00000019978	2707	7406	5922	5652		14086	5739	5214	7063	6910
ENSMUSG00000019979	633	1485	1062	815		3059	1121	1163	1463	1300
ENSMUSG00000019982	18	13	9	22		65	21	22	17	21
ENSMUSG00000019984	315	966	561	564		1488	600	500	743	654
ENSMUSG00000019986	64	167	112	142		345	171	106	152	114
ENSMUSG00000019987	25517	66662	27832	43533		131720	70386	47590	16017	8888
ENSMUSG00000019988	242	488	294	273		722	267	227	421	340
ENSMUSG00000019989	23	89	24	77		123	46	45	116	54
[truncated: 18,814 more rows]
[truncated: 2 more columns]

## Sheet: normalized
	15600X1	15600X2	15600X3	15600X5		15600X6	15600X7	15600X8	15600X9	15600X10
ENSMUSG00000000001	4604.93	4850.72	4515.76	3822.49		4290.28	3878.41	4426.96	4136.43	3427.45
ENSMUSG00000000028	164.081	143.897	145.631	77.3184		127.421	108.699	160.406	191.853	202.948
ENSMUSG00000000031	82.7073	111.404	52.1843	231.955		146.445	191.623	139.748	298.439	301.846
ENSMUSG00000000037	14.6739	27.851	20.631	0		14.6003	7.84423	17.0128	10.1951	17.5132
ENSMUSG00000000056	513.586	772.402	486.649	404.598		688.869	699.257	584.51	543.121	539.82
ENSMUSG00000000058	1402.02	848.528	1072.81	906.638		1123.78	1308.87	990.385	1451.41	1218.72
ENSMUSG00000000078	19073.4	24988.9	22214.7	20443.8		18589.3	20133.9	20406.8	19632.1	21128.2
ENSMUSG00000000085	376.185	318.43	327.669	338.93		450.397	385.488	332.964	424.487	514.065
ENSMUSG00000000088	4598.26	1733.26	2861.64	3512.16		3188.62	2870.99	2912.83	2822.19	2287.02
ENSMUSG00000000093	24.0118	0	20.631	42.3662		41.1463	32.4975	52.2534	38	62.8416
ENSMUSG00000000120	2.66798	0	0	0		8.40624	5.60302	3.64559	10.1951	4.12076
ENSMUSG00000000126	97.3812	38.0631	69.1746	76.2592		206.616	141.196	149.469	141.805	264.759
ENSMUSG00000000127	338.833	421.479	324.028	323.043		371.644	324.975	352.407	387.414	327.601
ENSMUSG00000000131	1091.2	2247.58	1742.71	1843.99		1763.1	1743.66	1995.35	1651.61	1647.28
ENSMUSG00000000134	1854.24	2150.1	1968.44	1492.35		1682.13	1883.74	1757.17	1613.61	1563.83
ENSMUSG00000000142	33.3497	51.9886	32.7669	113.33		125.209	61.6333	77.7726	94.5365	143.197
ENSMUSG00000000148	138.735	185.673	182.038	186.411		145.118	188.262	149.469	172.39	183.374
ENSMUSG00000000149	3613.78	3860.15	4007.27	3233.6		2456.39	2591.96	2200.72	2699.85	2588.87
ENSMUSG00000000154	77.3714	59.4155	77.6697	55.0761		94.2383	45.9448	68.051	97.317	89.6266
ENSMUSG00000000157	0	0	0	0		3.09703	0	0	5.56097	3.09057
ENSMUSG00000000159	45.3556	0	30.3397	56.1353		73.0015	31.3769	51.0383	75.0731	88.5964
ENSMUSG00000000167	28.0138	38.9914	7.28153	40.2479		23.449	20.1709	25.5191	26.878	5.15095
ENSMUSG00000000168	827.073	792.826	1030.34	927.821		890.176	857.262	809.321	781.316	628.416
ENSMUSG00000000171	3764.52	2404.47	2381.06	2769.69		2678.94	2261.38	2268.77	2522.83	2067.59
ENSMUSG00000000182	14.6739	24.1376	3.64077	0		6.19407	30.2563	12.152	95.4633	58.7209
ENSMUSG00000000184	558.941	999.852	827.668	1198.96		1270.67	1231.54	1325.78	1426.39	1785.32
ENSMUSG00000000194	1019.17	1399.05	1637.13	1279.46		1518.87	1545.31	1378.03	1413.41	1211.5
ENSMUSG00000000197	0	0	0	0		1.76973	1.1206	0	3.70731	8.24153
ENSMUSG00000000202	36.0177	16.7106	23.0582	0		20.7944	15.6885	12.152	18.5366	13.3925
ENSMUSG00000000204	454.89	1313.64	783.978	301.86		568.085	870.71	1204.26	1150.19	1171.33
ENSMUSG00000000223	5.33596	0	31.5533	24.3606		12.3881	12.3267	17.0128	30.5853	30.9057
ENSMUSG00000000244	963.14	874.522	662.619	406.716		491.986	518.84	501.876	360.536	370.869
ENSMUSG00000000248	128.063	182.888	44.9028	15.8873		134.942	113.181	155.545	100.097	56.6605
ENSMUSG00000000253	94.7132	96.5502	36.4077	12.7099		52.2072	29.1357	29.1647	71.3658	41.2076
ENSMUSG00000000266	29.3478	11.1404	26.699	44.4846		100.432	86.2866	98.4309	113.073	205.008
ENSMUSG00000000275	6069.65	10705.9	9427.16	9180.77		8566.4	9654.01	11353.6	6589.75	6415
ENSMUSG00000000276	266.798	339.782	366.504	259.493		321.649	327.217	309.875	276.195	259.608
ENSMUSG00000000278	9530.02	11312.2	8991.48	10212.4		7525.79	8952.51	8561.06	7223.7	6016.31
ENSMUSG00000000282	645.651	984.069	969.657	1026.32		894.601	924.499	996.461	759.999	735.556
ENSMUSG00000000290	13126.5	21701.5	15908.9	18159.2		14640.6	17175.5	16780.6	9435.11	7859.33
ENSMUSG00000000295	276.136	162.464	143.203	208.654		189.804	135.593	149.469	178.878	167.921
ENSMUSG00000000296	81.3733	56.6304	72.8153	133.454		82.7351	50.4272	86.279	159.414	150.408
ENSMUSG00000000301	48.0236	0	8.49512	59.3127		22.5641	36.98	37.6711	23.1707	28.8453
ENSMUSG00000000303	1590.11	1114.97	2271.84	2983.64		4207.1	2208.71	3493.69	4686.97	5129.32
ENSMUSG00000000308	141.403	83.5531	180.825	342.107		699.93	235.327	334.179	545.902	718.043
ENSMUSG00000000317	46.6896	16.7106	30.3397	103.797		47.3404	26.8945	42.5319	35.2195	50.4794
ENSMUSG00000000318	7062.14	1881.8	1402.91	1147.07		1247.22	1602.46	1537.22	814.682	586.179
ENSMUSG00000000320	10.6719	23.2092	9.70871	0		2.6546	12.3267	9.72157	8.34145	18.5434
ENSMUSG00000000325	92.0452	36.2063	84.9512	16.9465		71.2318	82.9247	63.1902	81.5609	111.261
ENSMUSG00000000326	2728.01	1911.51	2021.84	1266.75		1609.13	1529.63	1553.02	1624.73	1488.63
ENSMUSG00000000339	604.297	473.467	381.067	487.212		395.978	375.403	398.584	412.439	380.14
ENSMUSG00000000340	293.478	408.482	348.3	389.769		286.697	231.965	236.963	314.195	234.884
ENSMUSG00000000346	8919.05	8049.87	7732.99	8840.78		6098.06	7753.46	6170.77	6397.9	5856.64
ENSMUSG00000000355	1255.28	553.307	781.551	790.131		737.094	756.408	692.662	823.024	691.258
ENSMUSG00000000359	2.66798	40.8482	0	0		12.3881	5.60302	12.152	11.1219	1.03019
ENSMUSG00000000365	6.66994	29.7078	7.28153	8.47325		16.37	7.84423	7.29118	10.1951	7.21134
ENSMUSG00000000374	869.761	1887.37	1567.96	1243.45		1435.25	1596.86	1531.15	1378.19	1513.35
ENSMUSG00000000378	1009.83	612.722	747.571	601.601		672.057	710.463	744.915	702.536	744.828
ENSMUSG00000000384	530.928	641.502	546.115	673.623		582.685	523.322	653.776	633.024	675.805
ENSMUSG00000000385	350.839	159.679	492.717	865.331		1296.33	432.553	689.016	970.389	1236.23
ENSMUSG00000000386	242.786	209.811	512.134	66.7268		227.411	313.769	292.862	625.609	649.02
ENSMUSG00000000392	389.525	336.997	298.543	543.347		317.225	332.82	268.558	365.17	386.322
ENSMUSG00000000394	1.33399	0	0	0		4.42434	0	0	1.85366	0
ENSMUSG00000000399	1364.67	1429.69	1348.3	1090.93		1124.67	1014.15	1000.11	1089.02	993.104
ENSMUSG00000000402	0	0	0	23.3014		0	0	4.86079	8.34145	24.7246
ENSMUSG00000000409	37.3517	30.6361	35.1941	48.7212		109.724	121.025	89.9245	69.5121	123.623
ENSMUSG00000000411	2.66798	0	7.28153	0		1.76973	0	0	5.56097	4.12076
ENSMUSG00000000416	1.33399	0	0	0		11.0608	5.60302	4.86079	20.3902	40.1774
ENSMUSG00000000420	2677.32	3704.19	3872.56	2892.56		3179.77	3022.27	2966.29	3191.07	2711.46
ENSMUSG00000000439	321.491	431.691	281.553	298.682		327.401	312.649	295.293	331.805	352.325
ENSMUSG00000000440	332.163	215.381	277.912	367.527		310.146	210.674	255.191	361.463	343.054
ENSMUSG00000000441	1795.55	2672.77	2247.57	2807.82		2323.22	2392.49	2686.8	2117.8	2300.42
ENSMUSG00000000486	48.0236	59.4155	16.9902	55.0761		107.069	70.5981	75.3422	67.6585	99.9285
ENSMUSG00000000489	1247.28	1509.53	1847.08	1501.88		1197.67	860.624	922.334	1299.41	1571.04
ENSMUSG00000000530	1272.63	1098.26	1012.13	1506.12		949.462	1208.01	1181.17	834.145	808.7
ENSMUSG00000000531	705.68	779.829	1305.82	1600.39		1468.88	982.77	1413.27	1536.68	1867.74
ENSMUSG00000000532	348.171	194.957	315.533	392.947		484.465	452.724	458.129	448.585	479.039
ENSMUSG00000000538	402.865	610.866	418.688	514.75		688.869	532.287	579.649	553.316	558.363
ENSMUSG00000000544	37.3517	30.6361	98.3007	147.223		245.108	107.578	102.077	178.878	212.219
ENSMUSG00000000552	1152.57	1199.45	1141.99	875.922		1091.48	998.459	834.84	962.048	1051.82
ENSMUSG00000000555	2330.48	3060.83	3480.57	3742		3431.07	3313.63	4108.58	4129.95	4240.27
ENSMUSG00000000560	0	25.0659	0	0		4.42434	0	1.2152	0.926828	1.03019
ENSMUSG00000000561	456.224	235.805	190.533	210.772		229.181	207.312	253.976	271.561	313.178
ENSMUSG00000000562	76.0374	4.64184	69.1746	42.3662		38.0493	43.7036	38.8863	27.8048	32.9661
ENSMUSG00000000563	3721.83	1739.76	2509.7	2413.82		2369.23	2200.87	1961.33	2459.8	2005.78
ENSMUSG00000000567	301.481	158.751	333.737	681.037		620.292	350.749	483.648	894.389	933.353
ENSMUSG00000000568	2618.62	2242.01	2205.09	2508.08		2105.1	2151.56	2112.01	2335.61	2231.39
ENSMUSG00000000579	0	0	8.49512	10.5916		0	0	1.2152	0	2.06038
ENSMUSG00000000581	1053.85	511.53	550.969	498.863		516.32	516.599	424.104	478.243	508.914
ENSMUSG00000000594	14309.7	17658.5	16473.3	17127.6		15287.8	15193.2	12740.1	9254.38	9835.23
ENSMUSG00000000600	853.753	959.932	915.046	722.345		876.461	1008.54	929.625	774.828	1038.43
ENSMUSG00000000605	3465.7	4826.58	4796.1	6632.44		3957.13	4002.8	4442.76	3369.95	3746.8
ENSMUSG00000000617	0	0	0	25.4197		3.53947	15.6885	7.29118	7.41463	7.21134
ENSMUSG00000000627	173.419	45.49	118.932	139.809		101.76	87.4072	238.179	165.902	225.612
ENSMUSG00000000628	4915.75	5804.15	7586.14	6739.41		7037.79	5247.79	8671.64	4600.78	5067.51
ENSMUSG00000000631	1221.93	1582.87	1535.19	1667.11		1660.45	1460.15	1622.29	1934.29	2060.38
ENSMUSG00000000673	25.3458	0	19.4174	25.4197		12.3881	20.1709	8.50638	33.3658	53.5699
ENSMUSG00000000682	11571	5715.96	7257.26	10735.6		6281.23	5385.63	5671.32	5222.68	5940.08
ENSMUSG00000000686	65.3655	102.12	93.4463	70.9635		56.1891	101.975	68.051	63.0243	107.14
ENSMUSG00000000690	9.33792	13.9255	0	10.5916		0.884867	6.72363	6.07598	0	4.12076
ENSMUSG00000000693	404.199	593.227	350.727	367.527		561.006	705.981	490.939	1140.93	1124.97
ENSMUSG00000000706	2.66798	0.928367	16.9902	0		0	1.1206	10.9368	3.70731	9.27172
ENSMUSG00000000708	983.15	1209.66	1078.88	656.677		1382.16	1403	1275.96	1118.68	1117.76
ENSMUSG00000000711	514.92	736.195	751.211	463.91		767.622	802.353	627.041	650.633	539.82
ENSMUSG00000000730	24.0118	80.768	48.5436	14.8282		26.1036	73.9599	59.5446	20.3902	14.4227
ENSMUSG00000000732	648.319	1014.71	824.027	992.429		878.231	670.122	701.168	820.243	1340.28
ENSMUSG00000000738	1255.28	920.012	1066.74	1012.55		1241.91	1285.33	1278.39	1380.97	1318.64
ENSMUSG00000000739	10.6719	18.5673	0	26.4789		10.176	11.206	2.43039	17.6097	7.21134
ENSMUSG00000000740	1044.51	607.152	785.192	1223.33		622.504	703.74	551.699	475.463	451.224
ENSMUSG00000000743	1279.3	1010.99	1086.16	846.266		1068.03	1029.84	1013.47	1038.97	940.564
ENSMUSG00000000751	855.087	976.642	1116.5	514.75		766.295	691.413	647.7	855.463	693.318
ENSMUSG00000000753	2274.45	1119.61	649.27	1892.71		2092.71	2264.74	2024.52	3215.17	3067.91
ENSMUSG00000000759	556.273	819.748	644.416	782.716		774.259	835.971	738.839	721.072	891.115
ENSMUSG00000000776	433.546	372.275	396.844	713.871		406.596	428.071	499.446	412.439	422.378
ENSMUSG00000000782	102.717	121.616	92.2327	102.738		181.398	127.749	133.672	167.756	251.367
ENSMUSG00000000787	8741.63	11091.2	11468.4	9777.07		10355.2	11301.3	11142.1	11914.4	11580.4
ENSMUSG00000000791	53.3596	28.7794	31.5533	82.6142		47.3404	60.5126	104.507	38.9268	55.6303
ENSMUSG00000000792	0	21.3524	0	0		1.76973	0	7.29118	7.41463	10.3019
ENSMUSG00000000794	17.3419	25.0659	21.8446	52.9578		18.1398	20.1709	18.2279	8.34145	12.3623
ENSMUSG00000000804	777.716	1410.19	1175.97	1089.87		1087.5	1175.51	1230.99	1003.76	1205.32
ENSMUSG00000000805	102.717	46.4184	3.64077	101.679		85.3897	67.2363	55.899	52.8292	28.8453
ENSMUSG00000000811	162.747	35.278	103.155	105.916		120.784	70.5981	126.38	138.097	127.744
ENSMUSG00000000817	2.66798	18.5673	24.2718	0		3.53947	16.8091	6.07598	0	4.12076
ENSMUSG00000000823	234.782	329.57	343.446	252.079		460.131	441.518	381.572	354.975	381.171
ENSMUSG00000000826	2597.28	3510.16	3609.21	2960.34		3671.31	3636.36	3581.18	2827.75	2822.72
ENSMUSG00000000827	1767.54	1050.91	1189.32	1203.2		1233.5	1230.42	1159.3	1279.95	1155.87
ENSMUSG00000000838	1379.34	1138.18	1160.19	1022.09		1164.93	1247.23	1268.67	1447.71	1673.03
ENSMUSG00000000861	16.0079	0	0	1.05916		7.52137	45.9448	15.7976	9.26828	17.5132
ENSMUSG00000000869	17.3419	0	2.42718	0		15.4852	5.60302	6.07598	1.85366	9.27172
ENSMUSG00000000876	252.124	264.585	185.679	150.4		234.932	193.865	196.862	201.122	179.253
ENSMUSG00000000881	94.7132	186.602	78.8833	92.1466		107.954	108.699	126.38	170.536	216.34
ENSMUSG00000000884	76.0374	45.49	18.2038	94.2649		39.3766	35.8593	29.1647	42.6341	31.9359
ENSMUSG00000000889	0	0	0	0		2.6546	0	0	1.85366	0
ENSMUSG00000000901	106.719	25.9943	9.70871	414.13		350.407	290.237	145.824	138.097	299.786
ENSMUSG00000000902	996.49	864.31	872.57	1027.38		849.03	791.147	766.789	888.828	811.79
ENSMUSG00000000903	4.00197	0	9.70871	0		1.76973	0	0	2.78048	3.09057
ENSMUSG00000000915	198.764	60.3439	239.077	459.674		472.961	312.649	467.851	575.56	719.073
ENSMUSG00000000916	160.079	68.6992	207.524	211.831		174.761	182.659	126.38	152.927	201.917
ENSMUSG00000000934	102.717	41.7765	29.1261	113.33		84.5048	61.6333	111.798	106.585	107.14
ENSMUSG00000000938	6.66994	30.6361	7.28153	9.53241		7.07894	6.72363	12.152	3.70731	0
ENSMUSG00000000942	12.0059	22.2808	0	0		3.9819	8.96484	10.9368	4.63414	6.18115
ENSMUSG00000000957	9587.38	9412.72	10237.8	15752.8		12540.8	12261.7	11822.6	11492.7	11787.4
ENSMUSG00000000958	1048.52	1226.37	1057.04	1011.49		790.186	820.283	877.372	954.633	882.874
[truncated: 20,670 more rows]

## Sheet: rlog
	15600X1	15600X2	15600X3	15600X5		15600X6	15600X7	15600X8	15600X9	15600X10
[truncated: 20,813 more rows]

[truncated: 4 more sheets: samples, ensembl94, Dicer1 from Rowley et al, miR targets from Sunderland]
