# Supplementary material for: Platelet microRNAs inhibit primary tumor growth via broad modulation of tumor cell mRNA expression in ectopic pancreatic cancer in mice
Source: PLoS One. 2021 Dec 22;16(12):e0261633. doi: 10.1371/journal.pone.0261633 (PMC8694476; doi:10.1371/journal.pone.0261633)
Supplement: S2 Table — Shown are major pathways significantly altered in DEseq analysis between tumor cells from resected tumors from Pf4-Cre and Dicer1fl/fl/Pf4-Cre mice: cancer hallmark pathways, KEGG pathways, reactome, and gene ontology (GO) classifications by biological processes (BP), molecular function (MF), and cellular component (CC). (XLSX) [file pone.0261633.s004.xlsx]

## Sheet: Padj05 FC 2 WebGestalt BP
Gene Set	Description	Size	Expect	Ratio	P Value	FDR
GO:0043062	extracellular structure organization	245	9.5377	4.4036	2.2204e-16	1.7031e-13
GO:0001655	urogenital system development	309	12.029	3.7409	1.088e-14	4.1726e-12
GO:0001501	skeletal system development	413	16.078	2.9233	2.622e-11	6.7036e-09
GO:0030323	respiratory tube development	183	7.124	4.0707	9.0616e-11	1.7376e-08
GO:0060541	respiratory system development	202	7.8637	3.815	2.2133e-10	3.3952e-08
GO:0045165	cell fate commitment	172	6.6958	3.883	2.4787e-09	3.1687e-07
GO:0001763	morphogenesis of a branching structure	193	7.5133	3.4605	2.9146e-08	3.0124e-06
GO:0007492	endoderm development	58	2.2579	6.2005	3.142e-08	3.0124e-06
GO:0060562	epithelial tube morphogenesis	296	11.523	2.777	1.5309e-07	1.3046e-05
GO:1905330	regulation of morphogenesis of an epithelium	90	3.5036	4.5667	3.1954e-07	2.4509e-05
GO:0045995	regulation of embryonic development	115	4.4769	4.0207	4.3138e-07	2.5451e-05
GO:0048568	embryonic organ development	371	14.443	2.4926	3.8026e-07	2.5451e-05
GO:0061448	connective tissue development	234	9.1094	2.964	4.0265e-07	2.5451e-05
GO:0042476	odontogenesis	95	3.6983	4.3263	6.8689e-07	3.7632e-05
GO:0031589	cell-substrate adhesion	277	10.783	2.6893	1.1587e-06	5.9246e-05
GO:0001503	ossification	310	12.068	2.5688	1.3296e-06	6.2837e-05
GO:0098742	cell-cell adhesion via plasma-membrane adhesion molecules	177	6.8905	3.1928	1.3927e-06	6.2837e-05
GO:0001525	angiogenesis	446	17.362	2.2462	1.7452e-06	7.4365e-05
GO:0035265	organ growth	155	6.034	3.3145	2.3433e-06	9.4595e-05
GO:0030048	actin filament-based movement	83	3.2311	4.3329	3.3626e-06	0.00012895
GO:0090596	sensory organ morphogenesis	205	7.9805	2.882	4.7535e-06	0.00017362
GO:0035637	multicellular organismal signaling	86	3.3479	4.1817	5.1862e-06	0.00018081
GO:0060485	mesenchyme development	224	8.7201	2.7522	6.6035e-06	0.00022021
GO:0043588	skin development	182	7.0851	2.964	7.9511e-06	0.0002541
GO:0097485	neuron projection guidance	155	6.034	3.1488	8.9598e-06	0.00027489
GO:0060537	muscle tissue development	343	13.353	2.3216	1.0844e-05	0.0003199
GO:0003013	circulatory system process	347	13.508	2.2949	1.3671e-05	0.00038835
GO:0009611	response to wounding	420	16.35	2.1406	1.7257e-05	0.00047273
GO:0001667	ameboidal-type cell migration	354	13.781	2.2495	2.0284e-05	0.00052323
GO:0003007	heart morphogenesis	209	8.1362	2.704	2.1147e-05	0.00052323
GO:0007369	gastrulation	150	5.8394	3.0825	2.0661e-05	0.00052323
GO:0048017	inositol lipid-mediated signaling	124	4.8272	3.3145	2.4001e-05	0.00056981
GO:0090130	tissue migration	258	10.044	2.4891	2.4516e-05	0.00056981
GO:0034765	regulation of ion transmembrane transport	311	12.107	2.3127	3.1175e-05	0.00070328
GO:0055123	digestive system development	114	4.4379	3.38	3.4051e-05	0.00074621
GO:0034764	positive regulation of transmembrane transport	173	6.7348	2.8212	4.2904e-05	0.00091408
GO:0007517	muscle organ development	305	11.873	2.274	5.7847e-05	0.0011676
GO:0022612	gland morphogenesis	119	4.6326	3.2379	5.6611e-05	0.0011676
GO:0018212	peptidyl-tyrosine modification	324	12.613	2.2199	6.465e-05	0.0012715
GO:0035270	endocrine system development	95	3.6983	3.5152	7.4844e-05	0.0013823
GO:0048736	appendage development	150	5.8394	2.9113	7.2667e-05	0.0013823
GO:0050954	sensory perception of mechanical stimulus	122	4.7494	3.1583	7.5691e-05	0.0013823
GO:2000027	regulation of animal organ morphogenesis	154	5.9951	2.8356	0.00010108	0.0017621
GO:0001738	morphogenesis of a polarized epithelium	66	2.5693	3.5029	0.00097423	0.012052
GO:0048645	animal organ formation	44	1.7129	4.0867	0.0014189	0.015773
GO:0007178	transmembrane receptor protein serine/threonine kinase signaling pathway	258	10.044	1.9913	0.0026374	0.02518
GO:0051271	negative regulation of cellular component movement	276	10.744	1.9545	0.0026093	0.02518
GO:1905114	cell surface receptor signaling pathway involved in cell-cell signaling	411	16	1.75	0.0028479	0.026317
GO:0061564	axon development	377	14.676	1.7716	0.0033772	0.029105
GO:0050920	regulation of chemotaxis	178	6.9294	2.1647	0.004037	0.033656

## Sheet: Padj05 FC 2 WebGestalt BP Weigh
Gene Set	Description	Size	Expect	Ratio	P Value	FDR
GO:0043062	extracellular structure organization	245	9.5377	4.4036	2.2204e-16	1.7031e-13
GO:0001655	urogenital system development	309	12.029	3.7409	1.088e-14	4.1726e-12
GO:0001501	skeletal system development	413	16.078	2.9233	2.622e-11	6.7036e-09
GO:0045165	cell fate commitment	172	6.6958	3.883	2.4787e-09	3.1687e-07
GO:0098742	cell-cell adhesion via plasma-membrane adhesion molecules	177	6.8905	3.1928	1.3927e-06	6.2837e-05
GO:0001525	angiogenesis	446	17.362	2.2462	1.7452e-06	7.4365e-05
GO:0009611	response to wounding	420	16.35	2.1406	1.7257e-05	0.00047273
GO:0034765	regulation of ion transmembrane transport	311	12.107	2.3127	3.1175e-05	0.00070328
GO:0018212	peptidyl-tyrosine modification	324	12.613	2.2199	6.465e-05	0.0012715
GO:0050954	sensory perception of mechanical stimulus	122	4.7494	3.1583	7.5691e-05	0.0013823

## Sheet: WebGestalt ORA BP
Gene Set	Description	FDR
GO:0043062	extracellular structure organization	0
GO:0001763	morphogenesis of a branching structure	3.511e-08
GO:0001501	skeletal system development	3.511e-08
GO:0060562	epithelial tube morphogenesis	3.511e-08
GO:0060541	respiratory system development	3.511e-08
GO:0030323	respiratory tube development	3.6954e-08
GO:0001667	ameboidal-type cell migration	3.6954e-08
GO:0001655	urogenital system development	4.0584e-08
GO:0001525	angiogenesis	4.099e-08
GO:0090130	tissue migration	7.5492e-06
GO:1905330	regulation of morphogenesis of an epithelium	1.5202e-05
GO:0001503	ossification	2.3631e-05
GO:0050673	epithelial cell proliferation	2.561e-05
GO:0003013	circulatory system process	2.8917e-05
GO:0009611	response to wounding	3.9035e-05
GO:0031589	cell-substrate adhesion	4.2354e-05
GO:0034330	cell junction organization	0.00012013
GO:0007492	endoderm development	0.00012632
GO:0030048	actin filament-based movement	0.00012632
GO:1901342	regulation of vasculature development	0.0001349
GO:0061448	connective tissue development	0.00015172
GO:0045165	cell fate commitment	0.00017321
GO:0045995	regulation of embryonic development	0.0002425
GO:0070371	ERK1 and ERK2 cascade	0.00028241
GO:0048568	embryonic organ development	0.00029745
GO:0032963	collagen metabolic process	0.00042295
GO:0090287	regulation of cellular response to growth factor stimulus	0.00050935
GO:0060485	mesenchyme development	0.00054508
GO:0007015	actin filament organization	0.00068232
GO:0050808	synapse organization	0.00068232
GO:0031346	positive regulation of cell projection organization	0.0007751
GO:0018212	peptidyl-tyrosine modification	0.00079241
GO:0007369	gastrulation	0.00099568
GO:0007163	establishment or maintenance of cell polarity	0.0015084
GO:0035637	multicellular organismal signaling	0.0015477
GO:0035265	organ growth	0.0016294
GO:0007264	small GTPase mediated signal transduction	0.0016294
GO:0014812	muscle cell migration	0.0016294
GO:0051271	negative regulation of cellular component movement	0.0020322
GO:0022612	gland morphogenesis	0.002244
GO:0098742	cell-cell adhesion via plasma-membrane adhesion molecules	0.0026926
GO:0003007	heart morphogenesis	0.004287
GO:0034765	regulation of ion transmembrane transport	0.0053949
GO:0090596	sensory organ morphogenesis	0.0058995
GO:0090077	foam cell differentiation	0.0066599
GO:0016331	morphogenesis of embryonic epithelium	0.0073827
GO:0048638	regulation of developmental growth	0.0082331
GO:2000027	regulation of animal organ morphogenesis	0.010734
GO:0061564	axon development	0.012827
GO:0007517	muscle organ development	0.014914
GO:1905114	cell surface receptor signaling pathway involved in cell-cell signaling	0.015082
GO:0070849	response to epidermal growth factor	0.026817
GO:0032103	positive regulation of response to external stimulus	0.031006
GO:0007178	transmembrane receptor protein serine/threonine kinase signaling pathway	0.038406

## Sheet: WebGestalt BP weighted set redu
Gene Set	Description	Size	Expect	Ratio	P Value	FDR
GO:0043062	extracellular structure organization	245	20.52	3.5087	0	0
GO:0001501	skeletal system development	413	34.592	2.1393	1.8689e-10	3.511e-08
GO:0060562	epithelial tube morphogenesis	296	24.792	2.3798	2.0311e-10	3.511e-08
GO:0001525	angiogenesis	446	37.356	2.0613	4.8098e-10	4.099e-08
GO:0003013	circulatory system process	347	29.064	1.9612	5.2783e-07	2.8917e-05
GO:0009611	response to wounding	420	35.178	1.8478	7.634e-07	3.9035e-05
GO:0007015	actin filament organization	348	29.147	1.784	2.6688e-05	0.00068232
GO:0018212	peptidyl-tyrosine modification	324	27.137	1.8056	3.306e-05	0.00079241
GO:0007264	small GTPase mediated signal transduction	427	35.764	1.6497	8.0311e-05	0.0016294
GO:0098742	cell-cell adhesion via plasma-membrane adhesion molecules	177	14.825	2.0236	0.00014744	0.0026926

## Sheet: WebGestalt ORA Kegg
Gene Set	Description	FDR
mmu04512	ECM-receptor interaction	7.3985e-12
mmu04510	Focal adhesion	7.3985e-12
mmu04974	Protein digestion and absorption	4.0819e-07
mmu04151	PI3K-Akt signaling pathway	1.4842e-06
mmu05146	Amoebiasis	9.631e-05
mmu05165	Human papillomavirus infection	0.00057752
mmu05412	Arrhythmogenic right ventricular cardiomyopathy (ARVC)	0.0098334
mmu04530	Tight junction	0.029601
mmu05205	Proteoglycans in cancer	0.040979
mmu04926	Relaxin signaling pathway	0.047998

## Sheet: Hallmark
pathway	pval	padj	ES	NES	nMoreExtreme	size	leadingEdge	enriched
Oxidative Phosphorylation	0.0178571	0.0496032	-0.54993	-2.97713	0	199	NDUFC1, TIMM10, ETFB, COX5B, FH, NDUFC2, ATP6V1D, ATP6V1G1, PHYH, UQCRQ, NDUFB4, NDUFB5, ATP6V1C1, MTRF1, NDUFV2, ATP5MF, ATP6V1F, NDUFB8, ATP5F1E, NDUFS6, COX6C, CASP7, TIMM13, SDHB, ATP5ME, ATP6V1E1, ATP5PO, BAX, NDUFB7, COX4I1, CYB5A, MRPL34, MRPS22, UQCR11, COX7B, NDUFS3, ATP5PD, COX7A2, COX7A2L, TIMM8B, ATP6V1H, SLC25A11, COX17, NDUFB6, LDHB, NDUFA1, UQCRB, GPX4, COX6A1, ATP6V0E1, NDUFA8, CO…	negative
Myc Targets V1	0.0169492	0.0496032	-0.414596	-2.26247	0	200	ERH, PSMB3, SNRPB2, APEX1, MRPL23, RANBP1, RPS10, NOP16, RPL22, DEK, UBE2E1, HSPE1, NHP2, PRPS2, EIF4E, AP3S1, SNRPD2, SNRPD1, PSMA7, PSMD8, RPL34, GNL3, RPL14, HPRT1, RPL6, ACP1, PSMC4, NPM1, PSMA1, TXNL4A, UBE2L3, RPS2, U2AF1, PTGES3, PCNA, PSMA6, EIF4A1, PRDX4, RPS5, PHB, NAP1L1, IFRD1, CLNS1A, VDAC3, RPS3, SSB, SLC25A3, EIF2S1, EIF4H, LDHA, RSL1D1, NOLC1, SRSF2, CNBP, DUT, PGK1, NME1, PSMA4, …	negative
DNA Repair	0.00684932	0.0244618	-0.334854	-1.74438	0	149	NUDT9, ADA, TK2, EIF1B, NT5C, PNP, POLR2I, GTF2H5, RPA2, EDF1, HCLS1, TAF13, VPS37B, RFC3, COX17, GTF2H1, MPC2, NME3, RFC2, POLE4, FEN1, GPX4, POLR3C, POLB, TAF12, BOLA2, SNAPC5, POLR2G, SDCBP, HPRT1, VPS28, TSG101, ITPA, DGUOK, GMPR2, RBX1, PCNA, GSDME, BCAP31, RAE1, ALYREF, RPA3, ARL6IP1, POLR1D, MRPL40, POLA1, APRT, DUT, GTF2B, NME1, TP53, POLR2F, POLR2D, AGO4, NELFE, RALA, DAD1, TAF10, POLR1C…	negative
Reactive Oxigen Species Pathway	0.00185185	0.0102881	-0.407358	-1.7367	1	49	LAMTOR5, HMOX2, NDUFB4, FTL, PRDX1, TXN, GPX4, TXNRD2, LSP1, MGST1, CDKN2D, NDUFA6, MSRA, ATOX1, PTPA, SELENOS, PRDX4, SOD2, SOD1, CAT, FES, NDUFS2, PRDX2, GCLM, JUNB	negative
E2f Targets	0.0169492	0.0496032	-0.285171	-1.55619	0	200	CENPM, ASF1B, DSCC1, CDKN2C, RANBP1, PHF5A, SPC24, POP7, TFRC, GINS1, ORC6, BIRC5, RPA2, CDKN3, NASP, MCM3, DEK, RFC3, DCK, TIPIN, GINS4, RFC2, POLE4, LYAR, ANP32E, DCTPP1, CCNE1, EXOSC8, NBN, PTTG1, JPT1, PCNA, TACC3, MELK, PRDX4, RPA3, NAP1L1, RNASEH2A, PRIM2, SNRPB, EIF2S1, NOLC1, SRSF2, CCNB2, DUT, MRE11, NME1, SMC6, MCM5, TP53, UNG, UBE2S, RAD51AP1	negative
Epithelial Mesenchymal Transition	0.000100685	0.000847573	0.67862	2.36226	0	188	TNC, COL12A1, LAMA3, COL6A3, COL11A1, LAMA2, ADAM12, LRRC15, FBN2, FBN1, ABI3BP, SLIT3, LAMA1, ELN, CRLF1, CALD1, COL5A1, WNT5A, GREM1, PDGFRB, ITGA2, SFRP1, THBS2, COL5A3, COL5A2, COL1A1, VCAN, TNFRSF11B, FBLN2, BMP1, SLIT2, BGN, ACTA2, COL3A1, CDH11, COL1A2, LOXL1, SERPINH1, LAMC2, FSTL1, LOXL2, MMP3, TIMP3, GAS1, COL6A2, MYLK, COL16A1, CXCL6, CDH2, SPARC, CXCL12, FBLN1, COL4A1, LOX, PLOD2, ECM…	positive
Apical Junction	0.000100847	0.000847573	0.534492	1.85618	0	179	LAMA3, ADAM23, TRO, FBN1, ITGA2, CLDN7, GRB7, VCAN, TNFRSF11B, PARVA, BMP1, EGFR, SLIT2, FLNC, TJP1, ITGB4, MMP9, CDH11, ADAMTS5, LAMC2, CX3CL1, LAMB3, CLDN6, COL16A1, MPZL2, ITGA3, NRTN, PCDH1, CADM3, RHOF, NLGN2, CDH1, PARD6G, ACTA1, SHROOM2, KCNH2, THBS3, THY1, CRB3, CDH6, JAM3, ACTN1, MYL9, NFASC, MAPK11, NECTIN2, WNK4, PKD1, FSCN1, ACTG2, MYH10, MMP2, IRS1, DMP1, CDH15, MAPK13, PLCG1, WASL, …	positive
UV Response Dn	0.000101709	0.000847573	0.529149	1.81549	0	141	PTGFR, COL11A1, CDON, DDAH1, PDGFRB, COL5A2, COL1A1, HAS2, CDC42BPA, TJP1, COL3A1, COL1A2, ADGRL2, BMPR1A, ERBB2, DLC1, MMP16, LTBP1, TGFBR3, FZD2, KALRN, LAMC1, PRKCA, MAP1B, RGS4, IGFBP5, ITGB3, SCHIP1, SDC2, KIT, VLDLR, FHL2, IRS1, PTPN21, BDNF, CACNA1A, NFIB, ACVR2A, PTPRM, SMAD3, F3, ICA1, MET, CYR61, SYNJ2, EFEMP1, PRKCE, APBB2, SCN8A, PLCB4, SERPINE1, INPP4B	positive
Apical Surface	0.000347423	0.00248159	0.600024	1.78962	2	39	CX3CL1, ATP8B1, IL2RB, PCSK9, GAS1, SRPX, MAL, SLC2A4, SHROOM2, THY1, PKHD1, EFNA5, RTN4RL1, CD160, CRYBG1, EPHB4, MDGA1, ADIPOR2	positive
Myogenesis	0.000101071	0.000847573	0.50439	1.74669	0	171	COL6A3, LAMA2, ADAM12, ST5, ABLIM1, PPP1R3C, FST, COL1A1, AEBP1, ITGB4, COL3A1, ERBB3, SORBS1, MYH11, COL6A2, SOD3, MYLK, NCAM1, SPARC, AGRN, COL4A2, DTNA, FGF2, HSPB2, TNNT2, TNNI1, TEAD4, ACTA1, EPHB3, SMTN, CHRNB1, CLU, HSPB8, CDH13, TAGLN, BDKRB2, SSPN, NOS1, ITGA7, KCNH2, IGFBP3, KLF5, SCHIP1, LARGE1, SCD, MYBPH, CTF1, PTGIS, PDE4DIP, COL15A1, FHL1, GPX3, MYL6B, DAPK2, CAMK2B, PC, CACNA1H, P…	positive
Angiogenesis	0.00623603	0.0239847	0.551968	1.61298	52	34	COL5A2, VCAN, COL3A1, FSTL1, CXCL6, SLCO2A1, POSTN, PGLYRP1, STC1, VTN, CCND2, MSX1, TIMP1, PTK2, KCNJ8, FGFR1, LUM	positive
Estrogen Response Early	0.000100776	0.000847573	0.456056	1.5859	0	184	ADCY1, ABLIM1, CLDN7, LRIG1, CYP26B1, FRK, DLC1, MUC1, KCNK5, MAST4, RHOBTB3, FARP1, ABAT, ESRP2, CXCL12, FLNB, TFF1, PODXL, ELF3, TPBG, TSKU, TTC39A, WISP2, MLPH, THSD4, BCL11B, HSPB8, TJP3, LAD1, CELSR1, ABHD2, SLC1A1, NBL1, KRT8, SLC1A4, FHL2, RHOD, AR, INHBB, FAM102A, IL6ST, SLC26A2, CELSR2, CA12, SLC37A1, SFN, KRT18, CLIC3, PRSS23, KRT19, TUBB2B, GFRA1, KAZN, FASN, MAPT, STC2, SEC14L2, OLFML…	positive
Kras Signaling Up	0.000100675	0.000847573	0.438786	1.52724	0	190	PIGR, PEG3, SERPINA3, ETV4, F2RL1, ITGA2, HKDC1, WNT7A, MMP9, MMP10, GFPT2, ACE, ADGRA2, EPHB2, ANO1, MPZL2, CA2, EREG, ALDH1A3, MAP7, MALL, IL33, SATB1, TPH1, GPRC5B, TNNT2, GABRA3, SPON1, AKAP12, PRKG2, CIDEA, HIST1H2BB, ANGPTL4, SPRY2, PRRX1, FLT4, PLAT, PPBP, IGFBP3, RGS16, GUCY1A1, ETS1, SOX9, TSPAN7, ANXA10, BPGM, ITGBL1, CCND2, BTC, PLEK2, ABCB1, CSF2, CPE, LIF, TMEM100	positive
Hedgehog Signaling	0.0243672	0.0641241	0.521625	1.51148	205	32	CNTFR, AMOT, NRCAM, UNC5C, THY1, CELSR1, GLI1, VLDLR, L1CAM, PTCH1, CRMP1, ADGRG1, HEY2, MYH9, NF1, OPHN1, ACHE, SLIT1, CDK6, PML	positive
Coagulation	0.00596585	0.0239847	0.43819	1.48211	57	115	FBN1, PROC, ITGA2, ACOX2, HNF4A, BMP1, MMP9, MMP10, MMP3, TIMP3, MMP15, A2M, F9, SPARC, CTSE, SERPING1, CLU, PLAT, CAPN5, RAPGEF3, C2, ITGB3, C1S, HMGCS2, MMP2, DPP4, CFI, KLK8, PRSS23, F3, TFPI2, SERPINB2, RGN, SERPINE1, DUSP14, C3, TIMP1, MMP7	positive
Kras Signaling Dn	0.00326131	0.0148241	0.431457	1.47648	31	135	PTGFR, SIDT1, PKP1, KCNMB1, CCR8, CNTFR, PDCD1, GDNF, C5, MYO15A, TG, HTR1D, AKR1B10, TFCP2L1, TGFB2, FGFR3, TEX15, ITGB1BP2, NOS1, SYNPO, SHOX2, CLSTN3, KCNN1, TCF7L1, NGB, WNT16, HSD11B2, CCNA1, HNF1A, KLK8, ZNF112, CELSR2, CYP39A1, NR6A1, MX1, TFF2, PRKN, SERPINB2, NRIP2, CHST2, ABCG4	positive
Estrogen Response Late	0.00141172	0.00882323	0.417593	1.45139	13	183	SERPINA3, PLXNB1, LLGL2, ACOX2, DLG5, LTF, CYP26B1, FRK, LAMC2, KCNK5, FARP1, EMP2, CA2, CXCL12, FLNB, TFF1, TPBG, FGFR3, WISP2, CDH1, HSPB8, PTGER3, UNC13B, S100A9, TJP3, ST14, PKP3, ABHD2, NBL1, LARGE1, HMGCS2, TST, SLC1A4, CYP4F11, ISG20, FAM102A, CCNA1, AGR2, IL6ST, SLC26A2, MAPK13, SCUBE2, CELSR2, CA12, SFN, CLIC3, PRSS23, XRCC3, CXCL14, CPE, TFPI2, KRT19, ST6GALNAC2, BTG3, MAPT, PERP, CCND1…	positive
Hypoxia	0.00322418	0.0148241	0.406066	1.41321	31	187	PKP1, COL5A1, TMEM45A, PPP1R3C, CHST3, GPC4, EGFR, BGN, PKLR, SRPX, ALDOB, LOX, KDELR3, TPBG, DTNA, WISP2, PRKCA, AKAP12, ANGPTL4, SLC2A3, HS3ST1, IGFBP3, HAS1, B4GALNT2, PPARGC1A, STC1, PAM, LARGE1, ETS1, SDC2, VLDLR, GPC3, ISG20, DCN, DDIT4, SLC2A5, ERRFI1, CA12, PLAC8, CAVIN1, F3, CYR61, EFNA1, TGFB3, CAVIN3, CTGF, CHST2, STC2, SERPINE1, ZNF292, P4HA2	positive
Glycolysis	0.0169304	0.0496032	0.385382	1.3412	167	186	COL5A1, DSC2, HS6ST2, NDST3, VCAN, GPC4, EGFR, CHPF, TGFA, PKP2, ALDOB, AGRN, PLOD2, FBP2, KDELR3, ELF3, TPBG, ANGPTL4, CAPN5, IGFBP3, LHX9, STC1, B3GNT3, PAM, CHST4, GAL3ST1, SOX9, SDC2, VLDLR, GPC3, ISG20, DCN, DDIT4, CLDN3, ME1, MET, PC, GMPPB, CACNA1H, QSOX1, CHST2, ABCB6, STC2, B4GALT2, ZNF292, NT5E, P4HA2, GLCE, PGAM1	positive
Il2 Stat5 Signaling	0.0268585	0.0671462	0.374151	1.30429	266	196	ETV4, ITGAE, IL2RA, CDCP1, SPRY4, IL18R1, LRIG1, IL1RL1, IL2RB, COL6A1, MUC1, SHE, CA2, CCR4, ITIH5, IRF6, MAP6, TNFRSF4, IKZF4, TNFSF11, SLC2A3, FAH, SERPINB6, ICOS, RGS16, SH3BGRL2, PENK, IL1R2, CCND2, GUCY1B1, CSF1, ABCB1, PTCH1, IKZF2, TWSG1, CSF2, LIF, PLAGL1, MYO1C, PLSCR1, ITGA6, PTH1R, CKAP4, PRNP, TNFRSF18, ADAM19, NT5E, COCH, SPRED2, LTB, HUWE1, GLIPR2, CTLA4	positive

## Sheet: KEGG
pathway	pval	padj	ES	NES	nMoreExtreme	size	leadingEdge	enriched
Ribosome	0.00200401	0.0155311	-0.690592	-3.27404	0	83	RPL23A, RPL38, FAU, RPS16, RPL39, RPL13, RPS8, RPS25, RPL11, RPS26, RPS28, RPS24, RPS3A, RPL23, RPL19, RPL21, RPS27L, RSL24D1, RPL27, RPS23, RPS10, RPL37A, RPS27A, RPL22, RPL3L, RPL29, MRPL13, RPL26, RPL35A, RPS20, RPL36, RPS21, RPL36AL, RPSA, RPL34, RPL14, RPL8, RPL6, RPS9, RPL32, RPS15, RPL7A, RPLP1, RPL15, RPS4X, RPS2, RPLP2, RPL37, RPL24, RPL5, RPL27A, RPS5, UBA52, RPS3, RPL4, RPS15A, RPS11, …	negative
Oxidative Phosphorylation	0.00340136	0.0225948	-0.624046	-3.12527	0	111	ATP6V0D2, NDUFC1, NDUFS5, COX5B, NDUFV3, NDUFB10, NDUFC2, ATP6V1D, ATP6V1G1, UQCRQ, NDUFB4, NDUFB5, ATP6V1C1, NDUFV2, ATP5MF, ATP6V1F, NDUFB8, ATP5F1E, NDUFS6, COX6C, SDHB, ATP5ME, ATP6V1E1, ATP5PO, NDUFB7, COX4I1, NDUFA11, ATP6V0D1, UQCR11, COX7B, NDUFS3, ATP5PD, NDUFB9, COX7A2, COX7A2L, ATP6V1H, COX17, NDUFB6, NDUFA1, ATP6V1B2, UQCRB, COX6A1, ATP6V0E1, NDUFA8, COX6B1, NDUFA5, ATP5F1C, NDUFA6, U…	negative
Parkinsons Disease	0.00324675	0.0223665	-0.584804	-2.91969	0	108	NDUFC1, NDUFS5, COX5B, NDUFV3, NDUFB10, NDUFC2, UQCRQ, NDUFB4, NDUFB5, NDUFV2, NDUFB8, ATP5F1E, NDUFS6, COX6C, UBB, SDHB, ATP5PO, NDUFB7, COX4I1, UQCR11, COX7B, NDUFS3, ATP5PD, NDUFB9, COX7A2, COX7A2L, NDUFB6, NDUFA1, UQCRB, COX6A1, NDUFA8, COX6B1, VDAC2, UCHL1, NDUFA5, ATP5F1C, NDUFA6, UQCRH, SDHC, NDUFA2, PPID, SLC25A5, NDUFB1, NDUFA3, UBE2L3, NDUFA9, ATP5F1D, COX6B2, NDUFS8, UQCR10, UQCRFS1, S…	negative
Proteasome	0.000809717	0.00885925	-0.605398	-2.50578	0	43	PSMB3, SEM1, PSMB9, PSMB6, POMP, PSMC2, PSMB10, PSMA7, PSME1, PSMD8, PSMB4, PSMC3, PSMC4, PSMA8, PSMA1, PSMB8, PSMA6, PSME2, PSMC5, PSMA4, PSMD12, PSMB1, PSMF1, PSMC6, PSMD7, PSMA2, PSMB7, PSMD14, PSMC1, PSMD4, PSMD13	negative
Spliceosome	0.00438596	0.0263158	-0.451886	-2.28754	0	123	HNRNPA1L2, HSPA1B, HSPA1A, CWC15, SNRPB2, LSM5, LSM3, RBM8A, SNRPF, PHF5A, HSPA1L, CCDC12, SNRNP27, LSM4, BUD31, CRNKL1, ZMAT2, BCAS2, SYF2, SNRPD2, SNRPD1, SRSF9, PPIH, SNRPE, SF3B5, TXNL4A, U2AF1, EIF4A3, ALYREF, MAGOHB, SNRPB, SRSF2, PRPF18, HNRNPC, SF3B4, PQBP1, HNRNPM, NAA38, SRSF7, RBM22, SNRPD3, SNW1, TRA2B, HNRNPA1, DDX5, PRPF31, TRA2A, PCBP1, PUF60, HNRNPK, ISY1, THOC3, SF3A3, SRSF5, SNR…	negative
Huntingtons Disease	0.00961538	0.0496795	-0.424251	-2.25275	0	162	NDUFC1, NDUFS5, COX5B, NDUFV3, CLTA, NDUFB10, NDUFC2, UQCRQ, NDUFB4, NDUFB5, GPX1, NDUFV2, AP2S1, NDUFB8, ATP5F1E, AP2M1, NDUFS6, POLR2I, COX6C, SDHB, ATP5PO, BAX, UCP1, NDUFB7, COX4I1, UQCR11, COX7B, NDUFS3, ATP5PD, NDUFB9, COX7A2, COX7A2L, NDUFB6, NDUFA1, UQCRB, COX6A1, NDUFA8, COX6B1, VDAC2, NDUFA5, POLR2G, ATP5F1C, NDUFA6, UQCRH, SDHC, NDUFA2, PPID, SLC25A5, NDUFB1, NDUFA3, POLR2L, NDUFA9, AT…	negative
DNA Replication	0.00069541	0.00837191	-0.535141	-2.1089	0	35	RNASEH2C, RNASEH1, RPA2, MCM3, RNASEH2B, RFC3, RFC2, POLE4, FEN1, PCNA, RPA3, RNASEH2A, PRIM2, POLA1, MCM5, POLE3, RPA1	negative
Alzheimers Disease	0.00699301	0.0382559	-0.399616	-2.08218	0	148	LPL, NDUFC1, NDUFS5, CACNA1F, CHP2, APOE, COX5B, NDUFV3, NDUFB10, NDUFC2, UQCRQ, NDUFB4, NDUFB5, NDUFV2, NDUFB8, ATP5F1E, NDUFS6, COX6C, CASP7, CALM2, SDHB, PPP3CA, ATP5PO, NDUFB7, COX4I1, UQCR11, COX7B, NDUFS3, ATP5PD, NDUFB9, COX7A2, COX7A2L, NDUFB6, APH1A, NDUFA1, UQCRB, COX6A1, NDUFA8, COX6B1, PPP3R1, NDUFA5, ATP5F1C, NDUFA6, UQCRH, SDHC, NDUFA2, NDUFB1, NDUFA3, NDUFA9, ATP5F1D, COX6B2, FAS, …	negative
B Cell Receptor Signaling Pathway	0.00150376	0.0134741	-0.425558	-1.97396	0	72	BLNK, LILRB3, CD79B, CHP2, CD22, GRB2, PPP3CA, CD79A, PRKCB, RAC2, PPP3R1, PIK3CB, RAC3, FCGR2B, PTPN6, RAC1, VAV3, BTK, LYN, HRAS, CD81, NFATC2, VAV1, PLCG2, BCL10	negative
Lysosome	0.00367647	0.0227941	-0.381844	-1.91418	0	114	ATP6V0D2, CTSD, CTSS, HEXA, CLTA, CTSB, DNASE2, NAPSA, CD68, PSAP, CTSH, CTSZ, GLA, ATP6V0D1, CTSV, ATP6V1H, CD63, AP1S2, ACP5, LAMP1, AP3S1, GM2A, NPC2, SLC17A5, AP3M2, NAGLU, LGMN, LIPA, CTSA, CLN3, AP4S1, AP1S1, GUSB, IDS, GNPTG, CLN5, CLTB, NAGA, NEU1, CTNS, SUMF1, M6PR, FUCA1, SGSH, ATP6V0B, CLTC, ASAH1, CTSC, LAMP2, PPT2, ATP6AP1, GALC, PLA2G15, NAGPA, MANBA, AP1B1, ABCB9	negative
Asthma	0.00776256	0.0412524	-0.544314	-1.81616	16	19	FCER1G, HLA-DRA, HLA-DRB5, HLA-DMA, HLA-DQB1, HLA-DMB, HLA-DQA1, IL5, IL10, CD40	negative
Antigen Processing and Presentation	0.00189753	0.0153453	-0.418017	-1.78283	1	49	HSPA1B, HSPA1A, CTSS, CTSB, B2M, HLA-DRA, CD74, HSPA1L, HLA-DRB5, HLA-DMA, HLA-DQB1, HLA-G, HLA-DMB, PSME1, HLA-DQA1, HLA-E, LGMN, PSME2, IFI30	negative
Protein Export	0.0182278	0.0847595	-0.46509	-1.64176	35	23	IMMP1L, SRP14, SEC61G, SEC11C, SRP9, SPCS2, SEC61B, SPCS1, SRP54, HSPA5, SEC62, SEC11A	negative
ECM Receptor Interaction	0.000106383	0.00300242	0.716077	2.32886	0	75	TNC, LAMA3, COL6A3, COL11A1, LAMA2, HSPG2, LAMA1, LAMA5, COL5A1, TNXB, ITGA2, THBS2, COL5A3, COL5A2, COL1A1, ITGB4, ITGA11, COL3A1, COL1A2, LAMC2, LAMB1, LAMB2, COL6A1, LAMB3, COL6A2, ITGA3, LAMA4, COL4A1, AGRN, COL4A2, ITGB8, LAMC1, ITGA7, ITGB3, THBS3, CHAD, VTN, SDC2, THBS4, LAMC3	positive
Hedgehog Signaling Pathway	0.000112994	0.00300242	0.668345	2.04171	0	46	WNT2B, BMP8B, BMP8A, WNT5A, GLI3, PTCH2, SMO, WNT7A, WNT9A, WNT7B, GAS1, RAB23, GLI2, BMP6, BMP7, WNT10A, GLI1, WNT16, WNT4, PTCH1, STK36, CSNK1G1, BMP5	positive
Focal Adhesion	0.000100705	0.00300242	0.568387	1.96983	0	186	TNC, LAMA3, COL6A3, COL11A1, LAMA2, TLN2, LAMA1, LAMA5, COL5A1, PDGFRA, TNXB, PDGFRB, ITGA2, THBS2, COL5A3, COL5A2, COL1A1, PARVA, EGFR, FLNC, ITGB4, ITGA11, COL3A1, COL1A2, LAMC2, LAMB1, LAMB2, ERBB2, COL6A1, LAMB3, COL6A2, MYLK, PAK6, ITGA3, LAMA4, FLNB, COL4A1, RASGRF1, COL4A2, VEGFD, ITGB8, LAMC1, ARHGAP35, PRKCA, FLT4, ITGA7, SHC2, VEGFC, ARHGAP5, ITGB3, THBS3, ACTN1, MYL9, BCAR1, CHAD, PRKC…	positive
Arrhythmogenic Right Ventricular Cardiomyopathy Arvc	0.000109757	0.00300242	0.585202	1.84707	0	59	LAMA2, CACNB2, CACNG7, DSC2, ITGA2, CACNA1C, ITGB4, ITGA11, DSP, DSG2, CACNA2D1, ITGA3, CDH2, PKP2, ITGB8, ITGA7, CACNB3, ITGB3, ACTN1, TCF7L1, TCF7, ITGA1, ITGA6, DMD, ITGB6, DAG1	positive
Maturity Onset Diabetes of the Young	0.00055394	0.00735949	0.77233	1.8212	3	12	HNF4A, HNF1B, PKLR, HNF4G, FOXA3, HNF1A, FOXA2, PDX1	positive
Basal Cell Carcinoma	0.000338448	0.00572284	0.588854	1.80301	2	47	WNT2B, WNT5A, GLI3, PTCH2, SMO, WNT7A, WNT9A, WNT7B, GLI2, FZD2, WNT10A, GLI1, FZD3, TCF7L1, WNT16, TCF7, WNT4, AXIN2, PTCH1, STK36, FZD4, DVL3, HHIP, WNT2, DVL1	positive
Axon Guidance	0.000102722	0.00300242	0.531449	1.79602	0	116	EPHA3, SLIT3, PLXNB1, SEMA5A, ABLIM1, NFATC4, SLIT2, EPHA4, SEMA3D, EPHB2, PAK6, SEMA7A, CXCL12, UNC5B, EPHA1, SEMA3C, EPHB3, SRGAP1, UNC5C, SEMA4G, PLXNA2, NGEF, EPHA2, EPHB6, SEMA3E, EFNB1, ROBO2, NTN1, NTN4, RHOD, SEMA3F, PLXNA3, EFNA5, SEMA6C, L1CAM, ABLIM3, NCK2, ROBO1, PAK3, EFNB2, MET, EFNA1, LIMK2, GNAI1, CFL2, SEMA3G, EPHB4, PTK2, SEMA6A, NFAT5, SEMA3B, SEMA4F, EFNA4, PAK4, SEMA3A, SRGAP…	positive
Dilated Cardiomyopathy	0.000321302	0.00572284	0.534835	1.72896	2	72	LAMA2, CACNB2, CACNG7, ADCY1, ADCY5, ADCY6, ITGA2, CACNA1C, ITGB4, ITGA11, CACNA2D1, ITGA3, TTN, ITGB8, TGFB2, TNNT2, ITGA7, CACNB3, ITGB3, TGFB3, ITGA1, ITGA6, DMD, ITGB6, DAG1, TPM1, ADCY8, ADCY2, DES	positive
Small Cell Lung Cancer	0.000422208	0.00654423	0.519482	1.70245	3	81	LAMA3, LAMA2, LAMA1, LAMA5, ITGA2, LAMC2, LAMB1, LAMB2, LAMB3, ITGA3, LAMA4, COL4A1, COL4A2, LAMC1, CDKN2B, TRAF4, LAMC3, RARB, ITGA6, CCNE2, CCND1, PTK2, PTGS2, XIAP, TRAF1, FN1, MYC, E2F3, ITGA2B	positive
Tight Junction	0.000102902	0.00300242	0.502585	1.69325	0	110	MPDZ, LLGL2, CLDN7, PARD3, TJP1, MYH11, CGN, CLDN6, OCLN, YES1, PARD6B, AMOTL1, MYH14, MAGI1, PRKCZ, PARD6G, PRKCA, CLDN1, CLDN2, TJP3, CRB3, CTTN, JAM3, ACTN1, MYL9, PRKCG, MAGI3, MYH10, CLDN3, AFDN, PATJ, TJP2, IGSF5, GNAI1, EPB41L3, CLDN18, PRKCE, CLDN4, TJAP1	positive
Cell Adhesion Molecules Cams	0.000311494	0.00572284	0.503416	1.6789	2	99	CLDN7, VCAN, NEO1, PDCD1, NCAM1, CLDN6, CDH2, OCLN, PTPRF, HLA-A, CADM3, ITGB8, NRCAM, NLGN2, CDH1, CLDN1, CLDN2, ICOS, JAM3, NFASC, MPZ, NECTIN2, SDC2, CD6, CD8B, CLDN3, CDH15, CADM1, L1CAM, CD34, PTPRM, CNTNAP1, ITGA6, CLDN18, NCAM2, CD28, CLDN4, ITGAL, NECTIN3, CDH5, CTLA4, CD226, F11R, CLDN23, CDH3	positive
Type II Diabetes Mellitus	0.00367436	0.0227941	0.546404	1.63938	31	41	CACNA1G, KCNJ11, CACNA1C, PKLR, ABCC8, PRKCZ, SLC2A4, IRS1, CACNA1A, MTOR, PRKCE, INSR, PDX1	positive
Gap Junction	0.00159371	0.0134741	0.501746	1.63603	14	78	ADCY1, ADCY5, PDGFRA, ITPR3, PDGFRB, ADCY6, EGFR, TJP1, PRKCA, PRKG2, PLCB1, GUCY1A1, PRKCG, GUCY1A2, TUBB1, PDGFD, GUCY1B1, GNAI1, TUBB2B, ITPR1, PLCB4, TUBB3, GNA11, DRD1, ADCY8, ADCY2, HTR2A	positive
Pathways in Cancer	0.00010012	0.00300242	0.456897	1.61159	0	293	WNT2B, LAMA3, LAMA2, LAMA1, LAMA5, PDGFRA, WNT5A, GLI3, PDGFRB, PTCH2, ITGA2, SMO, WNT7A, EGFR, WNT9A, MMP9, LAMC2, LAMB1, LAMB2, WNT7B, ERBB2, FGFR2, LAMB3, TGFA, ITGA3, LAMA4, COL4A1, GLI2, COL4A2, VEGFD, FGF1, FZD2, FGF2, TGFB2, LAMC1, FGF7, FGFR3, CDH1, PRKCA, CDKN2B, VEGFC, RUNX1T1, TRAF4, WNT10A, FGF23, BCR, GLI1, FZD3, TCF7L1, ETS1, PRKCG, WNT16, FGF13, KIT, MMP2, TCF7, AR, LAMC3, CCNA1, W…	positive
Steroid Hormone Biosynthesis	0.0107256	0.0539176	0.603323	1.60759	84	21	CYP1B1, UGT2B7, CYP11A1, SRD5A1, CYP7B1, UGT1A1, UGT2B10, HSD11B2, UGT2A3, HSD11B1, AKR1C3, CYP3A7, SRD5A2	positive
Hypertrophic Cardiomyopathy HCM	0.00248649	0.0177879	0.501791	1.60665	22	66	LAMA2, CACNB2, CACNG7, ITGA2, CACNA1C, ITGB4, ITGA11, ACE, CACNA2D1, ITGA3, TTN, ITGB8, TGFB2, TNNT2, ITGA7, CACNB3, ITGB3, TGFB3, ITGA1, ITGA6, DMD, ITGB6, DAG1, TPM1, DES, PRKAB2, IL6	positive
Vascular Smooth Muscle Contraction	0.00114393	0.0111984	0.48043	1.59824	10	96	ADCY1, ADCY5, CALD1, KCNMB1, ITPR3, ADCY6, CACNA1C, ACTA2, MYH11, MYLK, AVPR1A, KCNMB4, PRKCA, EDNRA, PLCB1, MYL9, GUCY1A1, PRKCG, PPP1R14A, ACTG2, NPR2, GUCY1A2, GUCY1B1, PPP1R12B, MYL6B, PLA2G6, ITPR1, PRKCE, PLCB4	positive
Melanogenesis	0.00157134	0.0134741	0.484116	1.5982	14	88	WNT2B, ADCY1, ADCY5, WNT5A, ADCY6, WNT7A, WNT9A, WNT7B, CREB3L1, FZD2, PRKCA, CREB3L2, WNT10A, PLCB1, FZD3, TCF7L1, PRKCG, WNT16, KIT, TCF7, WNT4, CAMK2B, FZD4, GNAI1, CREB3L3, PLCB4, CREB3L4, DVL3, WNT2, DVL1, ADCY8, ADCY2	positive
Neuroactive Ligand Receptor Interaction	0.000720165	0.00837191	0.472574	1.59484	6	113	PTGFR, BDKRB1, F2RL1, PARD3, GHR, CHRM3, LEPR, GABRE, GZMA, HTR1D, LTB4R2, AVPR1A, GABRA3, GABRP, GLP1R, GRIA3, F2R, EDNRA, CHRNB1, BDKRB2, PTGER3, OPRD1, CHRM4, PRSS2, HTR6, P2RY10, GRIN2D, GABRB3, GABBR2, GIPR, VIPR2, GRIK5, HRH2, GABBR1, PTH1R, ADORA1, CHRNE, S1PR3, LPAR2, P2RX5, DRD1, APLNR, S1PR4, PTAFR, HTR2A, ADORA2B, ADRA1D, KISS1R, CHRNB2, HTR1B, F2RL2, S1PR2	positive
Dorso Ventral Axis Formation	0.0133754	0.065469	0.597066	1.59092	105	21	NOTCH3, EGFR, SPIRE2, NOTCH4, ETS1, PIWIL4	positive
Cytokine Cytokine Receptor Interaction	0.000201167	0.00467713	0.454498	1.58081	1	199	PDGFRA, OSMR, PDGFRB, CCR8, IL2RA, IL18R1, CNTFR, TNFRSF11B, EGFR, TNFSF18, CX3CL1, IL2RB, GHR, BMPR1A, LEPR, CXCL6, CXCL12, IL1R1, CCR4, VEGFD, CXCL11, TGFB2, TNFRSF4, XCL1, XCL2, TNFSF11, FLT4, TNFRSF10A, TNFRSF10B, TNFRSF10C, TNFRSF10D, IL18RAP, NGFR, PPBP, IFNLR1, IL24, CCR6, VEGFC, BMP7, AMHR2, IL22RA1, KIT, CTF1, TNFRSF19, IL1R2, INHBB, IL6ST, CLCF1, ACVR2A, CSF1, CXCR5, CSF2, CXCL14, IL23A…	positive
Calcium Signaling Pathway	0.000509996	0.00729686	0.463167	1.57846	4	133	CACNA1G, PTGFR, ADCY1, PDGFRA, ITPR3, BDKRB1, PDGFRB, CACNA1C, EGFR, ERBB3, ERBB2, CHRM3, ERBB4, MYLK, PLCD3, LTB4R2, AVPR1A, PLCE1, PRKCA, F2R, EDNRA, BDKRB2, NOS1, PTGER3, PDE1A, PLCB1, PRKCG, HTR6, GRIN2D, PLCG1, CACNA1A, PLCD1, CAMK2B, CACNA1H, CAMK4, HRH2, ITPR1, PLCB4, GNA11, P2RX5, DRD1, ATP2B4, ADCY8, ADCY2, PTAFR, GNA14, HTR2A, ADORA2B, ADRA1D, ATP2A3	positive
Adherens Junction	0.00601181	0.0338847	0.47679	1.53756	55	70	PARD3, EGFR, TJP1, SORBS1, ERBB2, YES1, PTPRF, LMO7, CDH1, WASF1, ACTN1, TCF7L1, NECTIN2, FARP2, TCF7, WASL, AFDN, PTPRM, SMAD3, SSX2IP, MET, VCL, NECTIN3, PTPRB, INSR, SNAI1, IGF1R, FGFR1	positive
Tgf Beta Signaling Pathway	0.00542438	0.0315292	0.470413	1.53056	50	76	BMP8B, BMP8A, THBS2, FST, BMPR1A, LTBP1, TGFB2, BMP6, CDKN2B, BMP7, THBS3, AMHR2, THBS4, DCN, INHBB, ACVR2A, SMAD3, TGFB3, ZFYVE9, SMAD5, PITX2, BMP5, ACVR1, SP1, E2F4, CHRD, ACVR2B, MYC, RPS6KB2, TGFBR1, IFNG, BMP4, SMAD4, THBS1, ROCK2, ZFYVE16, SMURF2, AMH, SMAD1	positive
Complement and Coagulation Cascades	0.0159812	0.0762181	0.489	1.50907	142	49	PROC, BDKRB1, C5, A2M, F9, MASP1, F2R, SERPING1, PLAT, BDKRB2, C2, C1S, C7, CFI, F5, F3, SERPIND1, KNG1, SERPINE1, CD59, C3	positive
Wnt Signaling Pathway	0.00244723	0.0177879	0.440093	1.50053	23	134	WNT2B, WNT5A, NFATC4, SFRP1, PRICKLE2, WNT7A, WNT9A, VANGL2, WNT7B, VANGL1, DKK2, NKD2, FZD2, SFRP2, PRICKLE1, PRKCA, WNT10A, PORCN, PLCB1, FZD3, LRP5, TCF7L1, PRKCG, WNT16, TCF7, WNT4, AXIN2, CCND2, NKD1, SMAD3, CAMK2B, FZD4, CXXC4, PLCB4, WIF1, CCND1, DVL3, MMP7, NFAT5, WNT2, DVL1, DAAM2, FOSL1, PPARD, APC, SOX17, CTBP2, MYC, LEF1, PLCB3, TBL1X, WNT11, PPP2R5D, PPP2R5B, CTNNB1	positive
Regulation of Actin Cytoskeleton	0.000906344	0.00936556	0.431301	1.49473	8	186	PDGFRA, ITGAE, BDKRB1, PDGFRB, ITGA2, EGFR, ITGB4, ITGA11, FGFR2, TIAM2, CHRM3, MYLK, PAK6, ITGA3, NCKAP1, MYH14, ENAH, FGF1, ITGB8, FGF2, FGF7, FGFR3, ARHGAP35, F2R, BDKRB2, ITGA7, WASF1, ITGB3, FGD1, FGF23, ACTN1, MYL9, BCAR1, CHRM4, SCIN, FGFR4, FGF13, MYH10, PIP5K1B, WASL, PDGFD, PAK3, ITGA1, LIMK2, ITGA6, VCL, CFL2, ITGAL	positive

## Sheet: Reactome
pathway	pval	padj	ES	NES	nMoreExtreme	size	leadingEdge	enriched
3 Utr Mediated Translational Regulation	0.00255754	0.0218201	-0.652931	-3.22804	0	101	RPL23A, RPL38, FAU, RPS16, RPL39, RPL13, RPS8, RPS25, RPL11, RPS26, RPS28, RPS24, RPS3A, RPL23, RPL19, EIF2S3, RPL21, RPL27, RPS23, RPS10, EIF3K, RPL37A, RPS27A, RPL22, RPL3L, RPL29, RPS14, RPL26, EIF4E, RPL35A, RPS20, RPL36, RPS21, RPSA, RPL34, RPL14, RPL8, RPL6, RPS9, RPL32, RPS15, RPL7A, RPLP1, RPL15, RPS4X, RPS2, RPLP2, RPL37, RPL24, EIF3F, RPL5, RPL27A, EIF4A1, EIF3E, RPS5, UBA52, RPS3, EIF2…	negative
Peptide Chain Elongation	0.00175747	0.0169219	-0.680389	-3.22727	0	81	RPL23A, RPL38, FAU, RPS16, RPL39, RPL13, RPS8, RPS25, RPL11, RPS26, RPS28, RPS24, RPS3A, RPL23, RPL19, RPL21, RPL27, RPS23, RPS10, RPL37A, RPS27A, RPL22, RPL3L, RPL29, RPS14, RPL26, RPL35A, RPS20, RPL36, RPS21, RPSA, RPL34, RPL14, RPL8, RPL6, RPS9, RPL32, RPS15, RPL7A, RPLP1, RPL15, RPS4X, RPS2, RPLP2, RPL37, RPL24, RPL5, RPL27A, RPS5, UBA52, RPS3, RPL4, RPS15A, RPS11, RPS19, RPL18, RPS7, RPL10, …	negative
Influenza Viral RNA Transcription and Replication	0.00232558	0.0206242	-0.651015	-3.199	0	97	RPL23A, RPL38, FAU, RPS16, RPL39, RPL13, RPS8, RPS25, RPL11, RPS26, RPS28, RPS24, RPS3A, RPL23, RPL19, POLR2I, RPL21, RPL27, RPS23, RPS10, RPL37A, RPS27A, RPL22, RPL3L, RPL29, RPS14, RPL26, RPL35A, RPS20, RPL36, RPS21, RPSA, POLR2G, RPL34, RPL14, GTF2F2, RPL8, RPL6, RPS9, RPL32, RPS15, POLR2L, RPL7A, RPLP1, RPL15, RPS4X, RPS2, RPLP2, RPL37, RPL24, RPL5, RPL27A, RPS5, UBA52, RPS3, RPL4, RPS15A, RP…	negative
Srp Dependent Cotranslational Protein Targeting to Membrane	0.0027027	0.0219472	-0.642539	-3.18505	0	104	RPL23A, RPL38, FAU, RPS16, RPL39, RPL13, RPS8, RPS25, RPL11, RPS26, RPS28, RPS24, RPS3A, RPL23, RPL19, RPL21, RPL27, RPS23, RPS10, SRP14, RPL37A, RPS27A, SEC61G, RPL22, RPL3L, SEC11C, RPL29, RPS14, RPL26, SRP9, RPL35A, RPS20, RPL36, RPS21, RPSA, RPL34, RPL14, RPL8, RPL6, RPS9, SPCS2, RPL32, RPS15, RPL7A, RPLP1, RPL15, RPS4X, RPS2, RPLP2, SEC61B, RPL37, RPL24, RPL5, RPL27A, TRAM1, SPCS1, RPS5, UBA…	negative
Respiratory Electron Transport	0.00131926	0.0145768	-0.685451	-3.12702	0	66	NDUFC1, NDUFS5, ETFB, COX5B, NDUFV3, NDUFB10, NDUFC2, UQCRQ, NDUFB4, NDUFB5, NDUFV2, NDUFB8, NDUFA13, NDUFS6, COX6C, NDUFA12, SDHB, NDUFB7, COX4I1, NDUFA11, UQCR11, COX7B, NDUFS3, NDUFB9, COX7A2L, NDUFB6, NDUFA1, UQCRB, COX6A1, NDUFA8, COX6B1, NDUFA5, NDUFA6, UQCRH, SDHC, NDUFA2, NDUFB1, NDUFA3, NDUFA9, NDUFS8, UQCRFS1, COX7C, NDUFB3, NDUFS4, NDUFA7, SDHD, NDUFS7, NDUFB2, NDUFA10	negative
Translation	0.00540541	0.037176	-0.604968	-3.12548	0	141	RPL23A, RPL38, FAU, RPS16, RPL39, RPL13, RPS8, RPS25, RPL11, RPS26, RPS28, RPS24, RPS3A, RPL23, RPL19, EIF2S3, RPL21, EIF5B, RPL27, RPS23, RPS10, SRP14, EIF3K, RPL37A, RPS27A, SEC61G, RPL22, RPL3L, SEC11C, RPL29, RPS14, RPL26, EIF4E, SRP9, RPL35A, RPS20, RPL36, RPS21, RPSA, RPL34, RPL14, EEF1D, RPL8, RPL6, RPS9, SPCS2, RPL32, RPS15, RPL7A, RPLP1, RPL15, RPS4X, RPS2, RPLP2, SEC61B, RPL37, RPL24, E…	negative
Respiratory Electron Transport Atp Synthesis by Chemiosmotic Coupling and Heat Production by Uncoupling Proteins	0.00181159	0.0171974	-0.651255	-3.09568	0	82	NDUFC1, NDUFS5, ETFB, COX5B, NDUFV3, NDUFB10, NDUFC2, UQCRQ, NDUFB4, NDUFB5, NDUFV2, ATP5MF, NDUFB8, ATP5F1E, NDUFA13, NDUFS6, COX6C, NDUFA12, SDHB, ATP5ME, ATP5PO, UCP1, NDUFB7, COX4I1, NDUFA11, UQCR11, COX7B, NDUFS3, ATP5PD, NDUFB9, COX7A2L, NDUFB6, NDUFA1, UQCRB, COX6A1, NDUFA8, COX6B1, NDUFA5, ATP5F1C, NDUFA6, UQCRH, SDHC, NDUFA2, NDUFB1, NDUFA3, NDUFA9, ATP5F1D, NDUFS8, UQCRFS1, COX7C, NDUFB…	negative
Nonsense Mediated Decay Enhanced by the Exon Junction Complex	0.00255754	0.0218201	-0.613378	-3.03518	0	102	RPL23A, RPL38, FAU, RPS16, RPL39, RPL13, RPS8, RPS25, RPL11, RPS26, RPS28, RBM8A, RPS24, RPS3A, RPL23, RPL19, RPL21, RPL27, RPS23, RPS10, RPL37A, RPS27A, RPL22, RPL3L, RPL29, RPS14, RPL26, RPL35A, RPS20, RPL36, RPS21, RPSA, RPL34, RPL14, RPL8, RPL6, RPS9, UPF3A, RPL32, RPS15, RPL7A, RPLP1, RPL15, RPS4X, RPS2, RPLP2, RPL37, RPL24, RPL5, RPL27A, EIF4A3, RPS5, UBA52, RPS3, RPL4, RPS15A, RPS11, RPS19…	negative
Activation of the mRNA Upon Binding of the Cap Binding Complex and Eifs and Subsequent Binding to 43s	0.00102987	0.0143432	-0.649781	-2.87779	0	55	FAU, RPS16, RPS8, RPS25, RPS26, RPS28, RPS24, RPS3A, EIF2S3, RPS23, RPS10, EIF3K, RPS27A, RPS14, EIF4E, RPS20, RPS21, RPSA, RPS9, RPS15, RPS4X, RPS2, EIF3F, EIF4A1, EIF3E, RPS5, EIF4EBP1, RPS3, EIF2S1, EIF4H, RPS15A, RPS11, RPS19, RPS7, EIF3J, EIF3G, RPS18, RPS13, EIF3I, EIF3B, EIF2S2, EIF3H	negative
Influenza Life Cycle	0.003861	0.0288194	-0.552753	-2.86241	0	130	RPL23A, RPL38, FAU, HSPA1B, RPS16, RPL39, RPL13, RPS8, RPS25, RPL11, CLTA, RPS26, RPS28, RPS24, RPS3A, RPL23, RPL19, POLR2I, RPL21, RPL27, RPS23, NUP35, RPS10, RPL37A, RPS27A, RPL22, RPL3L, RPL29, RPS14, RPL26, RPL35A, RPS20, RPL36, RPS21, RPSA, POLR2G, RPL34, RPL14, GTF2F2, RPL8, RPL6, RPS9, RPL32, RPS15, POLR2L, RPL7A, RPLP1, RPL15, RPS4X, RPS2, RPLP2, RPL37, RPL24, RPL5, RPL27A, RAE1, RPS5, UB…	negative
TCA Cycle and Respiratory Electron Transport	0.003367	0.0263879	-0.568661	-2.86106	0	117	ADHFE1, NDUFC1, NDUFS5, ETFB, COX5B, FH, NDUFV3, NDUFB10, NDUFC2, UQCRQ, NDUFB4, NDUFB5, NDUFV2, ATP5MF, NDUFB8, ATP5F1E, NDUFA13, NDUFS6, COX6C, NDUFA12, SDHB, ATP5ME, ATP5PO, UCP1, NDUFB7, COX4I1, NDUFA11, UQCR11, COX7B, NDUFS3, ATP5PD, NDUFB9, COX7A2L, NDUFB6, LDHB, NDUFA1, UQCRB, COX6A1, NDUFA8, COX6B1, NDUFA5, ATP5F1C, NDUFA6, UQCRH, SDHC, NDUFA2, NDUFB1, NDUFA3, SLC16A1, NDUFA9, ATP5F1D, ND…	negative
Formation of the Ternary Complex and Subsequently the 43s Complex	0.00085034	0.0143432	-0.667823	-2.85994	0	47	FAU, RPS16, RPS8, RPS25, RPS26, RPS28, RPS24, RPS3A, EIF2S3, RPS23, RPS10, EIF3K, RPS27A, RPS14, RPS20, RPS21, RPSA, RPS9, RPS15, RPS4X, RPS2, EIF3F, EIF3E, RPS5, RPS3, EIF2S1, RPS15A, RPS11, RPS19, RPS7, EIF3J, EIF3G, RPS18, RPS13, EIF3I, EIF3B, EIF2S2, EIF3H	negative
Vif Mediated Degradation of Apobec3g	0.00087184	0.0143432	-0.646463	-2.78689	0	48	PSMB3, PSMD10, ELOB, RPS27A, PSMB9, CUL5, ELOC, PSMB6, PSMD9, PSMC2, PSMB10, PSMA7, PSME1, PSMD8, PSMB4, PSMC3, PSMC4, PSMA8, RBX1, PSMA1, PSMB8, PSMA6, PSME2, UBA52, PSMC5, PSMA4, PSMD12, PSMB1, PSMF1, PSMC6, PSMD7, PSMA2, PSMB7, PSMD14, PSMC1, PSMD4, PSMD13	negative
Metabolism of mRNA	0.0153846	0.0740659	-0.515732	-2.77513	0	205	RPL23A, RPL38, FAU, HSPA1B, RPS16, RPL39, RPL13, RPS8, PSMB3, RPS25, RPL11, LSM5, RPS26, LSM3, RPS28, RBM8A, RPS24, EXOSC5, PSMD10, RPS3A, RPL23, RPL19, RPL21, TNFSF13, RPL27, RPS23, RPS10, RPL37A, RPS27A, LSM4, PSMB9, RPL22, ANP32A, YWHAZ, RPL3L, RPL29, RPS14, RPL26, EIF4E, PSMB6, RPL35A, RPS20, PSMD9, RPL36, PSMC2, RPS21, PSMB10, PSMA7, RPSA, PSME1, PSMD8, RPL34, DCPS, PSMB4, PSMC3, RPL14, RPL8…	negative
Cdt1 Association With the Cdc6 Orc Origin Complex	0.00100806	0.0143432	-0.62214	-2.74789	0	54	PSMB3, PSMD10, ORC6, RPS27A, PSMB9, PSMB6, MCM8, PSMD9, PSMC2, PSMB10, PSMA7, PSME1, PSMD8, PSMB4, PSMC3, GMNN, PSMC4, PSMA8, PSMA1, PSMB8, ORC5, PSMA6, PSME2, UBA52, PSMC5, PSMA4, PSMD12, PSMB1, PSMF1, PSMC6, PSMD7, PSMA2, PSMB7, PSMD14, PSMC1, PSMD4, PSMD13, ORC2, PSMB2, PSMD6, PSMB5, ORC4, CDC6	negative
Autodegradation of the E3 Ubiquitin Ligase Cop1	0.00085034	0.0143432	-0.625485	-2.67862	0	47	PSMB3, PSMD10, RPS27A, PSMB9, PSMB6, PSMD9, PSMC2, PSMB10, PSMA7, PSME1, PSMD8, PSMB4, PSMC3, PSMC4, PSMA8, PSMA1, PSMB8, PSMA6, PSME2, UBA52, PSMC5, COP1, PSMA4, PSMD12, TP53, PSMB1, PSMF1, PSMC6, PSMD7, PSMA2, PSMB7, PSMD14, PSMC1, PSMD4, PSMD13	negative
Regulation of Ornithine Decarboxylase Odc	0.00085034	0.0143432	-0.620179	-2.6559	0	47	PSMB3, PSMD10, PSMB9, PSMB6, PSMD9, PSMC2, PSMB10, PSMA7, PSME1, OAZ1, PSMD8, PSMB4, PSMC3, PSMC4, PSMA8, PSMA1, PSMB8, PSMA6, PSME2, PSMC5, PSMA4, PSMD12, PSMB1, PSMF1, PSMC6, PSMD7, PSMA2, PSMB7, PSMD14, PSMC1, PSMD4, PSMD13, PSMB2, AZIN1, PSMD6, PSMB5, ODC1	negative
Cdk Mediated Phosphorylation and Removal of Cdc6	0.000841043	0.0143432	-0.625796	-2.65376	0	46	PSMB3, PSMD10, RPS27A, PSMB9, PSMB6, PSMD9, PSMC2, PSMB10, PSMA7, PSME1, PSMD8, PSMB4, PSMC3, PSMC4, PSMA8, PSMA1, PSMB8, PSMA6, PSME2, UBA52, PSMC5, PSMA4, PSMD12, PSMB1, PSMF1, PSMC6, PSMD7, PSMA2, PSMB7, PSMD14, PSMC1, PSMD4, PSMD13, PSMB2, PSMD6, PSMB5, CDC6	negative
Assembly of the Pre Replicative Complex	0.00124069	0.0145077	-0.583408	-2.64334	0	63	PSMB3, PSMD10, ORC6, RPS27A, PSMB9, MCM3, PSMB6, MCM8, PSMD9, PSMC2, PSMB10, PSMA7, PSME1, PSMD8, PSMB4, E2F1, PSMC3, GMNN, PSMC4, PSMA8, PSMA1, PSMB8, ORC5, PSMA6, PSME2, UBA52, PSMC5, PSMA4, MCM5, PSMD12, PSMB1, PSMF1, PSMC6, PSMD7, PSMA2, PSMB7, PSMD14, PSMC1, PSMD4, PSMD13, ORC2, PSMB2, PSMD6, PSMB5, ORC4, CDC6	negative
Activation of Nf Kappab in B Cells	0.00118906	0.0145077	-0.586392	-2.63907	0	61	PSMB3, PSMD10, RPS27A, PSMB9, PRKCB, PSMB6, PSMD9, PSMC2, PSMB10, PSMA7, PSME1, PSMD8, PSMB4, PSMC3, PSMC4, PSMA8, PSMA1, PSMB8, PSMA6, SKP1, PSME2, UBA52, PSMC5, PSMA4, PSMD12, PSMB1, PSMF1, BTRC, PSMC6, PSMD7, PSMA2, BCL10, PSMB7, PSMD14, PSMC1, PSMD4, PSMD13, FBXW11, NFKBIB, PSMB2, PSMD6, PSMB5	negative
Scf Beta Trcp Mediated Degradation of Emi1	0.000892061	0.0143432	-0.604193	-2.6231	0	49	PSMB3, PSMD10, RPS27A, PSMB9, PSMB6, PSMD9, PSMC2, PSMB10, PSMA7, PSME1, PSMD8, PSMB4, PSMC3, PSMC4, PSMA8, PSMA1, PSMB8, PSMA6, SKP1, PSME2, UBA52, PSMC5, PSMA4, PSMD12, PSMB1, PSMF1, BTRC, PSMC6, PSMD7, PSMA2, PSMB7, PSMD14, PSMC1, PSMD4, PSMD13	negative
Destabilization of mRNA by Auf1 Hnrnp D0	0.000905797	0.0143432	-0.594823	-2.59334	0	50	HSPA1B, PSMB3, PSMD10, RPS27A, PSMB9, PSMB6, PSMD9, PSMC2, PSMB10, PSMA7, PSME1, PSMD8, PSMB4, PSMC3, PSMC4, PSMA8, PSMA1, PSMB8, PSMA6, PSME2, UBA52, PSMC5, PSMA4, PSMD12, PSMB1, PSMF1, PSMC6, PSMD7, PSMA2, PSMB7, PSMD14, PSMC1, PSMD4, PSMD13	negative
M G1 Transition	0.00166113	0.0164647	-0.551924	-2.58428	0	77	PSMB3, PSMD10, ORC6, RPA2, RPS27A, PSMB9, MCM3, PSMB6, MCM8, PSMD9, PSMC2, PSMB10, PSMA7, PSME1, PSMD8, PSMB4, E2F1, PSMC3, GMNN, PSMC4, PSMA8, PSMA1, PSMB8, ORC5, PSMA6, PSME2, RPA3, UBA52, PRIM2, PSMC5, POLA1, PSMA4, MCM5, PSMD12, PSMB1, PSMF1, PSMC6, PSMD7, RPA1, PSMA2, PSMB7, PSMD14, PSMC1, PSMD4, PSMD13, ORC2, DBF4, PSMB2, POLE2, PSMD6, PSMB5, MCM10, ORC4, CDC6	negative
P53 Dependent G1 DNA Damage Response	0.000968054	0.0143432	-0.579932	-2.55545	0	53	PSMB3, PSMD10, RPS27A, PSMB9, PSMB6, PSMD9, PSMC2, PSMB10, PSMA7, PSME1, PSMD8, CCNE1, PSMB4, PSMC3, MDM2, PSMC4, PSMA8, PSMA1, PSMB8, PSMA6, PSME2, UBA52, PSMC5, COP1, PSMA4, PSMD12, TP53, PSMB1, PSMF1, PSMC6, PSMD7, PSMA2, PSMB7, PSMD14, PSMC1, PSMD4, PSMD13, PSMB2, CDKN1A, PSMD6, PSMB5	negative
Synthesis of DNA	0.00205339	0.0189587	-0.524361	-2.5422	0	90	PSMB3, PSMD10, GINS1, ORC6, RPA2, RPS27A, PSMB9, MCM3, RFC3, GINS4, PSMB6, RFC2, FEN1, MCM8, PSMD9, PSMC2, PSMB10, PSMA7, PSME1, PSMD8, PSMB4, PSMC3, PSMC4, PSMA8, PSMA1, PSMB8, ORC5, PCNA, PSMA6, PSME2, RPA3, UBA52, PRIM2, PSMC5, POLA1, PSMA4, MCM5, PSMD12, PSMB1, PSMF1, PSMC6, PSMD7, RPA1, PSMA2, PSMB7, PSMD14, PSMC1, PSMD4, PSMD13, ORC2, POLD4, GINS2, PSMB2, CDKN1A, POLE2, PSMD6, PSMB5, ORC4, …	negative
Autodegradation of Cdh1 by Cdh1 Apc C	0.00104275	0.0143432	-0.553721	-2.46679	0	56	PSMB3, ANAPC10, PSMD10, ANAPC11, RPS27A, PSMB9, UBE2E1, PSMB6, PSMD9, PSMC2, PSMB10, PSMA7, PSME1, PSMD8, PSMB4, PSMC3, PSMC4, PSMA1, PSMB8, PSMA6, PSME2, UBA52, PSMC5, PSMA4, PSMD12, PSMB1, PSMF1, PSMC6, PSMD7, PSMA2, PSMB7, UBE2D1, PSMD14, PSMC1, PSMD4, PSMD13, UBE2C	negative
P53 Independent G1 S DNA Damage Checkpoint	0.00087184	0.0143432	-0.572149	-2.46652	0	48	PSMB3, PSMD10, RPS27A, PSMB9, PSMB6, PSMD9, PSMC2, PSMB10, PSMA7, PSME1, PSMD8, PSMB4, PSMC3, PSMC4, PSMA8, PSMA1, PSMB8, PSMA6, PSME2, UBA52, PSMC5, PSMA4, PSMD12, PSMB1, PSMF1, PSMC6, PSMD7, PSMA2, PSMB7, PSMD14, PSMC1, PSMD4, PSMD13	negative
Orc1 Removal from Chromatin	0.00129702	0.0145698	-0.542088	-2.46266	0	65	PSMB3, PSMD10, ORC6, RPS27A, PSMB9, MCM3, PSMB6, MCM8, PSMD9, PSMC2, PSMB10, PSMA7, PSME1, PSMD8, PSMB4, PSMC3, PSMC4, PSMA8, PSMA1, PSMB8, ORC5, PSMA6, PSME2, UBA52, PSMC5, PSMA4, MCM5, PSMD12, PSMB1, PSMF1, PSMC6, PSMD7, PSMA2, PSMB7, PSMD14, PSMC1, PSMD4, PSMD13, ORC2, PSMB2, CDKN1A, PSMD6, PSMB5, ORC4, CDC6	negative
G1 S Transition	0.0027027	0.0219472	-0.491407	-2.43589	0	104	PSMB3, TK2, PSMD10, DHFR, ORC6, RPA2, MNAT1, RPS27A, PSMB9, MCM3, PSMB6, MCM8, PSMD9, PSMC2, PSMB10, PSMA7, PSME1, PSMD8, CCNE1, PSMB4, E2F1, PSMC3, PSMC4, PSMA1, PSMB8, ORC5, PCNA, PSMA6, SKP1, PSME2, RPA3, UBA52, CCNH, PRIM2, PSMC5, CCNB1, POLA1, MAX, PSMA4, MCM5, PSMD12, PSMB1, PSMF1, PPP2CA, PSMC6, PSMD7, RPA1, PSMA2, PSMB7, PSMD14, PSMC1, PSMD4, PSMD13, ORC2, RRM2, DBF4, PSMB2, CDKN1A, POLE2…	negative
Er Phagosome Pathway	0.00102987	0.0143432	-0.534968	-2.3693	0	55	PSMB3, B2M, PSMD10, RPS27A, PSMB9, SEC61G, HLA-G, PSMB6, PSMD9, PSMC2, PSMB10, PSMA7, PSME1, PSMD8, PSMB4, PSMC3, PSMC4, PSMA8, PSMA1, SEC61B, PSMB8, PSMA6, PSME2, UBA52, PSMC5, PSMA4, PSMD12, PSMB1, PSMF1, PSMC6, PSMD7, PSMA2, PSMB7, PSMD14, PSMC1, PSMD4, PDIA3, PSMD13	negative
Transferrin Endocytosis and Recycling	0.000488759	0.0122009	-0.682345	-2.36562	0	22	ATP6V0D2, ATP6V1D, ATP6V1G1, ATP6V1C1, ATP6V1F, TFRC, ATP6V1E1, ATP6V0D1, ATP6V1H, ATP6V1B2, ATP6V0E1	negative
Apc C Cdh1 Mediated Degradation of Cdc20 and Other Apc C Cdh1 Targeted Proteins in Late Mitosis Early G1	0.00124844	0.0145077	-0.51696	-2.3467	0	64	PSMB3, ANAPC10, PSMD10, ANAPC11, RPS27A, PSMB9, UBE2E1, PSMB6, PSMD9, PSMC2, PSMB10, PSMA7, PSME1, PSMD8, PSMB4, PSMC3, PSMC4, PSMA8, PSMA1, PTTG1, PSMB8, PSMA6, PSME2, UBA52, PSMC5, PSMA4, PSMD12, PSMB1, PSMF1, PSMC6, PSMD7, PSMA2, PSMB7, UBE2D1, PSMD14, PSMC1, PSMD4, PSMD13, UBE2C	negative
Apc C Cdc20 Mediated Degradation of Mitotic Proteins	0.00129702	0.0145698	-0.513332	-2.33202	0	65	PSMB3, ANAPC10, PSMD10, ANAPC11, RPS27A, PSMB9, UBE2E1, PSMB6, PSMD9, PSMC2, PSMB10, PSMA7, PSME1, PSMD8, PSMB4, PSMC3, PSMC4, PSMA8, PSMA1, PTTG1, PSMB8, PSMA6, PSME2, UBA52, PSMC5, CCNB1, PSMA4, PSMD12, PSMB1, PSMF1, PSMC6, PSMD7, PSMA2, PSMB7, UBE2D1, PSMD14, PSMC1, PSMD4, PSMD13, UBE2C	negative
Scfskp2 Mediated Degradation of P27 P21	0.000968054	0.0143432	-0.528262	-2.32777	0	53	PSMB3, PSMD10, RPS27A, PSMB9, PSMB6, PSMD9, PSMC2, PSMB10, PSMA7, PSME1, PSMD8, CCNE1, PSMB4, PSMC3, PSMC4, PSMA1, PSMB8, PSMA6, SKP1, PSME2, UBA52, PSMC5, PSMA4, PSMD12, PSMB1, PSMF1, PSMC6, PSMD7, PSMA2, PSMB7, PSMD14, PSMC1, PSMD4, PSMD13, PSMB2, CDKN1A, PSMD6, PSMB5	negative
S Phase	0.0026738	0.0219472	-0.465816	-2.32408	0	106	PSMB3, PSMD10, GINS1, ORC6, RPA2, MNAT1, RPS27A, PSMB9, MCM3, RFC3, GINS4, PSMB6, RFC2, FEN1, MCM8, PSMD9, PSMC2, PSMB10, PSMA7, PSME1, PSMD8, CCNE1, PSMB4, PSMC3, PSMC4, PSMA8, PSMA1, PSMB8, ORC5, PCNA, PSMA6, SKP1, PSME2, RPA3, UBA52, CCNH, PRIM2, PSMC5, POLA1, MAX, PSMA4, MCM5, PSMD12, PSMB1, PSMF1, PSMC6, PSMD7, RPA1, PSMA2, PSMB7, PSMD14, PSMC1, PSMD4, PSMD13, ORC2, POLD4, GINS2, PSMB2, CDKN…	negative
Cross Presentation of Soluble Exogenous Antigens Endosomes	0.000841043	0.0143432	-0.540203	-2.2908	0	46	PSMB3, CD207, PSMD10, PSMB9, PSMB6, PSMD9, PSMC2, PSMB10, PSMA7, PSME1, PSMD8, PSMB4, PSMC3, MRC1, PSMC4, PSMA8, PSMA1, PSMB8, PSMA6, PSME2, PSMC5, PSMA4, PSMD12, PSMB1, PSMF1, PSMC6, PSMD7, PSMA2, PSMB7, PSMD14, PSMC1, PSMD4, PSMD13	negative
Signaling by Wnt	0.00124069	0.0145077	-0.499475	-2.26305	0	63	PSMB3, PSMD10, RPS27A, PSMB9, PSMB6, PSMD9, PSMC2, PSMB10, PSMA7, PSME1, PSMD8, PSMB4, PSMC3, PSMC4, PSMA8, PSMA1, PSMB8, PSMA6, SKP1, PSME2, UBA52, PSMC5, PPP2R5C, PSMA4, PSMD12, PSMB1, PSMF1, PPP2CA, BTRC, PSMC6, PSMD7, PSMA2, PSMB7, PSMD14, PSMC1, PSMD4, PSMD13, AXIN1, PSMB2, PSMD6, PPP2R1A, PSMB5	negative
Cyclin E Associated Events During G1 S Transition	0.00121951	0.0145077	-0.491119	-2.22241	0	62	PSMB3, PSMD10, MNAT1, RPS27A, PSMB9, PSMB6, PSMD9, PSMC2, PSMB10, PSMA7, PSME1, PSMD8, CCNE1, PSMB4, PSMC3, PSMC4, PSMA1, PSMB8, PSMA6, SKP1, PSME2, UBA52, CCNH, PSMC5, MAX, PSMA4, PSMD12, PSMB1, PSMF1, PSMC6, PSMD7, PSMA2, PSMB7, PSMD14, PSMC1, PSMD4, PSMD13, PSMB2, CDKN1A, PSMD6, WEE1, PSMB5	negative
Cell Cycle Checkpoints	0.00295858	0.0237391	-0.442129	-2.21604	0	111	PSMB3, ANAPC10, PSMD10, ANAPC11, ORC6, RPA2, RPS27A, PSMB9, MCM3, UBE2E1, RFC3, PSMB6, RFC2, MCM8, PSMD9, PSMC2, PSMB10, PSMA7, PSME1, PSMD8, CCNE1, PSMB4, PSMC3, MDM2, PSMC4, PSMA8, PSMA1, PSMB8, ORC5, PSMA6, PSME2, RPA3, UBA52, PSMC5, CCNB1, RAD9A, COP1, CCNB2, PSMA4, MCM5, PSMD12, TP53, PSMB1, PSMF1, PSMC6, PSMD7, RPA1, PSMA2, PSMB7, UBE2D1, PSMD14, PSMC1, PSMD4, PSMD13, ORC2, UBE2C, DBF4, PSM…	negative
Mitochondrial Protein Import	0.000905797	0.0143432	-0.507841	-2.21411	0	50	TIMM10, HSCB, DNAJC19, TIMM13, TIMM10B, TOMM5, TIMM8B, TOMM7, COX17, TOMM22, TIMM21, MTX1, SLC25A4, TIMM9, HSPD1, TIMM23B, BCS1L, ATP5F1A, IDH3G, TIMM17A, GRPEL1, SLC25A13, TOMM20, MTX2, HSPA9, SAMM50	negative
Insulin Receptor Recycling	0.000447027	0.0115883	-0.665073	-2.20774	0	19	ATP6V0D2, ATP6V1D, ATP6V1G1, ATP6V1C1, ATP6V1F, ATP6V1E1, ATP6V0D1, ATP6V1H, ATP6V1B2, ATP6V0E1	negative
Antigen Processing Cross Presentation	0.0013587	0.0147703	-0.481065	-2.20661	0	68	PSMB3, CD207, CTSS, B2M, CD36, PSMD10, CYBA, NCF2, RPS27A, PSMB9, SEC61G, CYBB, HLA-G, PSMB6, PSMD9, PSMC2, PSMB10, PSMA7, PSME1, PSMD8, PSMB4, PSMC3, MRC1, PSMC4, PSMA8, PSMA1, SEC61B, PSMB8, PSMA6, PSME2, UBA52, PSMC5, PSMA4, PSMD12, PSMB1, PSMF1, PSMC6, PSMD7, PSMA2, PSMB7, PSMD14, PSMC1, PSMD4, PDIA3, PSMD13	negative
Regulation of Apoptosis	0.00102987	0.0143432	-0.494994	-2.19226	0	55	PSMB3, PSMD10, RPS27A, PSMB9, PSMB6, PSMD9, PSMC2, PSMB10, PSMA7, PSME1, PSMD8, PSMB4, PSMC3, PSMC4, PSMA8, PSMA1, PSMB8, PSMA6, ARHGAP10, PSME2, UBA52, PSMC5, PSMA4, PSMD12, PSMB1, PSMF1, PSMC6, DAPK3, PSMD7, PSMA2, PSMB7, PSMD14, PSMC1, PSMD4, PSMD13	negative
Regulation of mRNA Stability by Proteins That Bind Au Rich Elements	0.00175747	0.0169219	-0.458054	-2.16889	0	80	HSPA1B, PSMB3, EXOSC5, PSMD10, TNFSF13, RPS27A, PSMB9, ANP32A, YWHAZ, PSMB6, PSMD9, PSMC2, PSMB10, PSMA7, PSME1, PSMD8, PSMB4, PSMC3, EXOSC8, PSMC4, PSMA8, ELAVL1, PSMA1, EXOSC3, PSMB8, PSMA6, EXOSC2, PSME2, UBA52, PSMC5, PSMA4, PSMD12, EXOSC9, PSMB1, PSMF1, PSMC6, PSMD7, MAPKAPK2, PSMA2, EXOSC7, PSMB7, PSMD14, PSMC1, PSMD4, PSMD13, YWHAB	negative
Regulation of Mitotic Cell Cycle	0.00166113	0.0164647	-0.455504	-2.13281	0	77	PSMB3, ANAPC10, PSMD10, ANAPC11, RPS27A, PSMB9, UBE2E1, PSMB6, PSMD9, PSMC2, PSMB10, PSMA7, PSME1, PSMD8, PSMB4, PSMC3, PSMC4, PSMA8, PSMA1, PTTG1, PSMB8, PSMA6, SKP1, PSME2, UBA52, PSMC5, CCNB1, PSMA4, PSMD12, PSMB1, PSMF1, BTRC, PSMC6, PSMD7, PSMA2, PSMB7, UBE2D1, PSMD14, PSMC1, PSMD4, PSMD13, UBE2C	negative
Mitotic G1 G1 S Phases	0.00389105	0.0288194	-0.403204	-2.06957	0	128	PSMB3, TK2, CDKN2C, PSMD10, DHFR, ORC6, RPA2, MNAT1, RPS27A, PSMB9, MCM3, LIN9, PSMB6, MCM8, PSMD9, PSMC2, PSMB10, PSMA7, PSME1, CDKN2D, PSMD8, CCNE1, PSMB4, E2F1, PSMC3, PSMC4, PSMA1, PSMB8, ORC5, PCNA, PSMA6, SKP1, PSME2, RPA3, UBA52, CCNH, PRIM2, PSMC5, CCNB1, POLA1, MAX, PSMA4, MCM5, PSMD12, PSMB1, PSMF1, LIN52, PPP2CA, PSMC6, PSMD7, LIN54, RPA1, PSMA2, PSMB7, PSMD14, RBL2, PSMC1, DYRK1A, PSM…	negative
Iron Uptake and Transport	0.000622278	0.0139805	-0.526806	-2.03911	0	33	ATP6V0D2, HMOX2, ATP6V1D, ATP6V1G1, ATP6V1C1, FTL, ATP6V1F, FTH1, TFRC, HMOX1, ATP6V1E1, ATP6V0D1, ATP6V1H, ATP6V1B2, FLVCR1, ATP6V0E1	negative
Downstream Signaling Events of B Cell Receptor Bcr	0.00220751	0.0198381	-0.408385	-1.98708	0	92	PSMB3, PSMD10, RPS27A, PSMB9, PRKCB, PSMB6, PSMD9, PSMC2, PSMB10, PSMA7, PSME1, PSMD8, PSMB4, PSMC3, MDM2, PSMC4, PSMA8, PSMA1, PSMB8, PSMA6, SKP1, PSME2, UBA52, HRAS, PSMC5, PSMA4, PSMD12, PSMB1, PSMF1, BTRC, PSMC6, PSMD7, PSMA2, THEM4, BCL10, PSMB7, PSMD14, PSMC1, PSMD4, PSMD13, FBXW11, NR4A1, FOXO3, NFKBIB, PSMB2, CDKN1A, PSMD6, PSMB5	negative
Latent Infection of Homo Sapiens With Mycobacterium Tuberculosis	0.000535332	0.0128862	-0.540565	-1.98516	0	27	ATP6V0D2, ATP6V1D, ATP6V1G1, ATP6V1C1, CYBA, ATP6V1F, ATP6V1E1, NCF2, ATP6V0D1, CYBB, ATP6V1H, ATP6V1B2, ATP6V0E1	negative
DNA Strand Elongation	0.000580383	0.0134889	-0.50711	-1.91207	0	30	GINS1, RPA2, MCM3, RFC3, GINS4, RFC2, FEN1, MCM8, PCNA, RPA3, PRIM2, POLA1, MCM5, RPA1, POLD4, GINS2	negative
Signaling by the B Cell Receptor Bcr	0.00347222	0.0268997	-0.378854	-1.91173	0	120	BLNK, CD79B, PSMB3, PSMD10, FYN, GRB2, CALM2, RPS27A, CD79A, PSMB9, PRKCB, PSMB6, PSMD9, PSMC2, PSMB10, PSMA7, PSME1, PSMD8, PSMB4, PSMC3, MDM2, PSMC4, PSMA8, PSMA1, PSMB8, BTK, LYN, PSMA6, SKP1, PSME2, UBA52, HRAS, PSMC5, CALM1, PSMA4, PSMD12, PSMB1, PSMF1, BTRC, VAV1, PSMC6, PLCG2, PSMD7, PSMA2, THEM4, BCL10, SH3KBP1, PSMB7, PSMD14, PSMC1, NCK1, PSMD4, PSMD13, FBXW11, ORAI1, NR4A1, FOXO3	negative
mRNA Splicing Minor Pathway	0.00150376	0.0158842	-0.464997	-1.90752	1	41	SNRPF, POLR2I, SNRPD2, SNRPD1, POLR2G, SNRPE, SF3B5, GTF2F2, POLR2L, TXNL4A, SNRPB, SRSF2, SF3B4, POLR2F, POLR2D, SRSF7, SNRPD3, GTF2F1, POLR2C, POLR2E, SNRPG, LSM2, POLR2J, NCBP2	negative
mRNA Splicing	0.0026738	0.0219472	-0.380267	-1.89725	0	106	SNRPB2, RBM8A, SNRPF, PHF5A, POLR2I, SNRPD2, SNRPD1, SRSF9, POLR2G, SNRPE, SF3B5, GTF2F2, DNAJC8, YBX1, POLR2L, TXNL4A, SUGP1, U2AF1, ALYREF, SNRPB, SRSF2, HNRNPC, SF3B4, POLR2F, HNRNPM, POLR2D, UPF3B, SRSF7, SNRPD3, GTF2F1, HNRNPA1, POLR2C, PCBP1, HNRNPK, POLR2E, SF3A3, SRSF5, SNRPG, SRSF11, HNRNPA2B1, LSM2, POLR2J, SMC1A, PCF11, NCBP2, HNRNPU, PCBP2, HNRNPD, MAGOH, POLR2B, CPSF3	negative
Purine Salvage	0.0055991	0.0381192	-0.627409	-1.86841	14	13	ADA, PNP, DCK, HPRT1, DGUOK, GMPR2, GMPR, APRT	negative
Elongation Arrest and Recovery	0.00118483	0.0145077	-0.488835	-1.85861	1	31	POLR2I, ELOB, ELOC, POLR2G, GTF2F2, POLR2L, CDK9, CTDP1, POLR2F, POLR2D, NELFE, GTF2F1, POLR2C, SUPT4H1, POLR2E, POLR2J, TCEA1, POLR2B, ELOA	negative
mRNA Decay by 3 to 5 Exoribonuclease	0.00768974	0.0479896	-0.683541	-1.85029	22	10	EXOSC5, DCPS, EXOSC8, EXOSC3, EXOSC2, EXOSC9, EXOSC7	negative
Mitotic M M G1 Phases	0.00990099	0.0575282	-0.348604	-1.83677	0	166	CENPM, PSMB3, CENPS, PSMD10, SPC24, ORC6, BIRC5, RPA2, SPDL1, RPS27A, CENPU, PSMB9, MCM3, PSMB6, MCM8, PSMD9, PSMC2, PSMB10, PSMA7, PSME1, PSMD8, PSMB4, E2F1, PSMC3, GMNN, PSMC4, PSMA8, PSMA1, PSMB8, ORC5, SKA2, PSMA6, SKA1, PSME2, RPA3, UBA52, PRIM2, ITGB3BP, PSMC5, POLA1, PPP2R5C, PSMA4, MCM5, PSMD12, NUDC, PSMB1, PSMF1, MAPRE1, PPP2CA, PMF1, CENPA, PSMC6, CENPO, PSMD7, RPA1, PSMA2, PSMB7, DSN1…	negative
Formation of Atp by Chemiosmotic Coupling	0.00783875	0.0484708	-0.614192	-1.82905	20	13	ATP5MF, ATP5F1E, ATP5ME, ATP5PO, ATP5PD, ATP5F1C, ATP5F1D, ATP5PB, ATP5F1A	negative
Metabolism of Polyamines	0.00966744	0.0571566	-0.598715	-1.81712	24	14	SAT1, ADI1, PAOX, AMD1, APIP, SMS, ENOPH1	negative
Viral Messenger RNA Synthesis	0.00966744	0.0571566	-0.598482	-1.81641	24	14	POLR2I, POLR2G, GTF2F2, POLR2L, POLR2F, POLR2D, GTF2F1, POLR2C, POLR2E, POLR2J, POLR2B, POLR2K	negative
DNA Replication	0.012987	0.0673327	-0.342558	-1.8048	0	186	CENPM, PSMB3, CENPS, PSMD10, SPC24, GINS1, ORC6, BIRC5, RPA2, SPDL1, RPS27A, CENPU, PSMB9, MCM3, RFC3, GINS4, PSMB6, RFC2, FEN1, MCM8, PSMD9, PSMC2, PSMB10, PSMA7, PSME1, PSMD8, PSMB4, E2F1, PSMC3, GMNN, PSMC4, PSMA8, PSMA1, PSMB8, ORC5, SKA2, PCNA, PSMA6, SKA1, PSME2, RPA3, UBA52, PRIM2, ITGB3BP, PSMC5, POLA1, PPP2R5C, PSMA4, MCM5, PSMD12, NUDC, PSMB1, PSMF1, MAPRE1, PPP2CA, PMF1, CENPA, PSMC6, …	negative
Abortive Elongation of Hiv1 Transcript in the Absence of Tat	0.00444006	0.0321785	-0.508541	-1.79385	8	23	POLR2I, POLR2G, GTF2F2, POLR2L, CTDP1, POLR2F, POLR2D, NELFE, GTF2F1, POLR2C, SUPT4H1, POLR2E, POLR2J, NCBP2, POLR2B	negative
Signal Regulatory Protein Sirp Family Interactions	0.0140548	0.0706936	-0.643128	-1.79265	39	11	GRB2, SKAP2, TYROBP, CD47, SIRPA, PTPN6, FYB1, SIRPB1	negative
The Nlrp3 Inflammasome	0.0144062	0.0708742	-0.638065	-1.77854	40	11	PSTPIP1, PYCARD, TXN	negative
Hiv Infection	0.0126582	0.0671391	-0.327657	-1.74892	0	189	PSMB3, XRCC4, GTF2A1, RANBP1, B2M, PSMD10, AP2S1, FYN, AP2M1, POLR2I, ELOB, NUP35, MNAT1, RPS27A, PSMB9, CUL5, ELOC, TAF13, VPS37B, ATP6V1H, GTF2H1, AP1S2, PSMB6, FEN1, TAF12, PSMD9, CXCR4, TAF5, PSMC2, PSMB10, PSMA7, POLR2G, PSME1, PSMD8, PSMB4, PSMC3, GTF2F2, VPS28, TSG101, SLC25A5, PSMC4, POLR2L, PSMA8, NPM1, RBX1, PSMA1, PSMB8, RAC1, PSMA6, AP1S1, SKP1, RAE1, CDK9, PSME2, UBA52, CCNH, PSMC5, …	negative
RNA Pol II Transcription	0.00255754	0.0218201	-0.352494	-1.7427	0	101	GTF2A1, RBM8A, SNRPF, POLR2I, ELOB, MNAT1, ELOC, TAF13, GTF2H1, TAF12, TAF5, SRSF9, POLR2G, SNRPE, GTF2F2, POLR2L, U2AF1, ALYREF, CDK9, CCNH, SNRPB, CTDP1, SRSF2, GTF2B, POLR2F, POLR2D, NELFE, TAF10, UPF3B, SRSF7, GTF2A2, SNRPD3, GTF2F1, POLR2C, SUPT4H1, POLR2E, SRSF5, SNRPG, SRSF11, POLR2J, PCF11, NCBP2, TCEA1, TAF11, MAGOH, POLR2B, ELOA, CPSF3	negative
Lagging Strand Synthesis	0.0143049	0.0708742	-0.515242	-1.71037	31	19	RPA2, RFC3, RFC2, FEN1, PCNA, RPA3, PRIM2, POLA1, RPA1, POLD4	negative
Membrane Binding and Targetting of Gag Proteins	0.0184361	0.0828396	-0.658307	-1.70963	57	9	RPS27A, VPS37B, VPS28, TSG101, UBA52	negative
Activation of the Pre Replicative Complex	0.00668151	0.0430809	-0.4491	-1.67994	11	29	ORC6, RPA2, MCM3, MCM8, ORC5, RPA3, PRIM2, POLA1, MCM5, RPA1, ORC2, DBF4, POLE2, MCM10, ORC4, CDC6, MCM7, POLE	negative
Endosomal Sorting Complex Required for Transport Escrt	0.0123711	0.0671391	-0.465185	-1.67488	23	25	CHMP2A, RPS27A, VPS37B, VPS25, VPS28, TSG101, SNF8, CHMP4B, UBA52, CHMP5, CHMP6, VPS4A, VPS36, CHMP2B	negative
RNA Pol II Pre Transcription Events	0.00219058	0.0198381	-0.371732	-1.6684	1	58	GTF2A1, POLR2I, ELOB, MNAT1, ELOC, TAF13, GTF2H1, TAF12, TAF5, POLR2G, GTF2F2, POLR2L, CDK9, CCNH, CTDP1, GTF2B, POLR2F, POLR2D, NELFE, TAF10, GTF2A2, GTF2F1, POLR2C, SUPT4H1, POLR2E, POLR2J, NCBP2, TCEA1, TAF11, POLR2B, ELOA	negative
Formation of RNA Pol II Elongation Complex	0.0015083	0.0158842	-0.401751	-1.66617	1	42	POLR2I, ELOB, MNAT1, ELOC, GTF2H1, POLR2G, GTF2F2, POLR2L, CDK9, CCNH, CTDP1, POLR2F, POLR2D, NELFE, GTF2F1, POLR2C, SUPT4H1, POLR2E, POLR2J, NCBP2, TCEA1, POLR2B, ELOA	negative
Citric Acid Cycle TCA Cycle	0.0192222	0.0846781	-0.500124	-1.66019	42	19	FH, SDHB, SDHC, DLD, SUCLG1, SDHD, NNT, IDH3G, IDH3A, SDHA, IDH2	negative
Host Interactions of Hiv Factors	0.003367	0.0263879	-0.328374	-1.65212	0	117	PSMB3, RANBP1, B2M, PSMD10, AP2S1, FYN, AP2M1, ELOB, NUP35, RPS27A, PSMB9, CUL5, ELOC, ATP6V1H, AP1S2, PSMB6, PSMD9, PSMC2, PSMB10, PSMA7, PSME1, PSMD8, PSMB4, PSMC3, SLC25A5, PSMC4, PSMA8, NPM1, RBX1, PSMA1, PSMB8, RAC1, PSMA6, AP1S1, SKP1, RAE1, CDK9, PSME2, UBA52, PSMC5, SLC25A4, PSMA4, PSMD12, AP2A2, PSMB1, PSMF1, BTRC, PSMC6, PSMD7, PSMA2, PSMB7, PSMD14, PSMC1	negative
Transcription Coupled Ner Tc Ner	0.00381679	0.0288194	-0.385532	-1.6129	4	43	POLR2I, RPA2, MNAT1, RFC3, GTF2H1, RFC2, POLR2G, POLR2L, PCNA, RPA3, CCNH, POLR2F, POLR2D, RPA1, POLD4, POLR2C, POLR2E, POLE2, POLR2J, TCEA1, POLR2B, POLE	negative
Processing of Capped Intron Containing Pre mRNA	0.00434783	0.0318526	-0.303784	-1.57101	0	134	SNRPB2, RBM8A, SNRPF, PHF5A, POLR2I, NUP35, EIF4E, SNRPD2, SNRPD1, SRSF9, POLR2G, SNRPE, SF3B5, GTF2F2, DNAJC8, YBX1, METTL3, POLR2L, TXNL4A, SUGP1, U2AF1, RAE1, ALYREF, SNRPB, SRSF2, HNRNPC, SF3B4, POLR2F, HNRNPM, POLR2D, UPF3B, SRSF7, SNRPD3, GTF2F1, HNRNPA1, POLR2C, PCBP1, NUP50, HNRNPK, POLR2E, SF3A3, SRSF5, SNRPG, SRSF11, HNRNPA2B1, LSM2, POLR2J, SMC1A, PCF11, NCBP2, NUPL2, HNRNPU, PCBP2, HN…	negative
E2f Mediated Regulation of DNA Replication	0.0164434	0.0775023	-0.40359	-1.54789	26	32	TK2, DHFR, ORC6, MCM8, CCNE1, E2F1, ORC5, PCNA, PRIM2, CCNB1, POLA1, PPP2CA, ORC2, RRM2, PPP2R1A, ORC4, CDC6	negative
Formation of the Hiv1 Early Elongation Complex	0.0182704	0.0826499	-0.401202	-1.53873	29	32	POLR2I, MNAT1, GTF2H1, POLR2G, GTF2F2, POLR2L, CCNH, CTDP1, POLR2F, POLR2D, NELFE, GTF2F1, POLR2C, SUPT4H1, POLR2E, POLR2J, NCBP2	negative
RNA Pol II Transcription Pre Initiation and Promoter Opening	0.0126493	0.0671391	-0.377816	-1.53317	17	39	GTF2A1, POLR2I, MNAT1, TAF13, GTF2H1, TAF12, TAF5, POLR2G, GTF2F2, POLR2L, CCNH, GTF2B, POLR2F, POLR2D, TAF10, GTF2A2, GTF2F1, POLR2C	negative
Purine Metabolism	0.0219194	0.0902366	-0.403009	-1.53229	36	31	ADA, NT5C, GPX1, PNP, DCK, GDA, HPRT1, DGUOK, GMPR2, GMPR, APRT, CAT, PPAT	negative
Pyruvate Metabolism and Citric Acid TCA Cycle	0.0182713	0.0826499	-0.371595	-1.50793	25	39	ADHFE1, FH, SDHB, LDHB, SDHC, SLC16A1, PDHB, DLD, SUCLG1, LDHA, PDK3, SDHD, IDH1, NNT, IDH3G, PDP1, IDH3A, DLAT, SDHA, PDK1, IDH2	negative
G2 M Checkpoints	0.0210526	0.0898068	-0.362912	-1.48874	27	41	ORC6, RPA2, MCM3, RFC3, RFC2, MCM8, ORC5, RPA3, CCNB1, RAD9A, CCNB2, MCM5, RPA1, ORC2, DBF4, WEE1, MCM10, ORC4, CDC6	negative
Class I Mhc Mediated Antigen Processing Presentation	0.0217391	0.0902366	-0.273206	-1.48794	0	222	PSMB3, TRIM36, CD207, CTSS, ANAPC13, B2M, CD36, RNF144B, ANAPC10, PSMD10, CYBA, SAR1B, UBE2Q2, UBE2D2, WWP1, SPSB4, ANAPC11, ELOB, NCF2, FBXO4, RPS27A, PSMB9, SEC61G, CUL5, ELOC, UBE2E1, CYBB, HLA-G, PSMB6, PSMD9, PSMC2, PSMB10, PSMA7, PSME1, PSMD8, PSMB4, PSMC3, UBE2K, SPSB2, MRC1, PSMC4, PSMA8, UBE2Q1, RBX1, PSMA1, UBE2N, UBE2L3, FBXO6, UBE2A, SEC61B, PSMB8, PSMA6, FBXO2, UBE2F, SKP1, UBE2B, PS…	negative
Antigen Processing Ubiquitination Proteasome Degradation	0.0126582	0.0671391	-0.278089	-1.48435	0	189	PSMB3, TRIM36, ANAPC13, RNF144B, ANAPC10, PSMD10, UBE2Q2, UBE2D2, WWP1, SPSB4, ANAPC11, ELOB, FBXO4, RPS27A, PSMB9, CUL5, ELOC, UBE2E1, PSMB6, PSMD9, PSMC2, PSMB10, PSMA7, PSME1, PSMD8, PSMB4, PSMC3, UBE2K, SPSB2, PSMC4, PSMA8, UBE2Q1, RBX1, PSMA1, UBE2N, UBE2L3, FBXO6, UBE2A, PSMB8, PSMA6, FBXO2, UBE2F, SKP1, UBE2B, PSME2, UBE2V2, ASB8, UBA52, PSMC5, MKRN1, ATG7, FBXW7, UBE2M, PSMA4, PSMD12, STU…	negative
Protein Folding	0.014273	0.0708742	-0.339684	-1.47474	15	49	TBCA, PFDN5, TBCB, ACTB, TUBA1C, FBXO4, TUBA1B, FBXW4, FBXO6, PFDN4, PFDN2, CCT8, FBXW7, VBP1, CCT4, TUBB2A, PFDN6, TUBB6, CCT7, PFDN1, CCT5	negative
mRNA Processing	0.00671141	0.0430809	-0.275591	-1.45437	0	153	SNRPB2, RBM8A, SNRPF, PHF5A, POLR2I, NUP35, MNAT1, GTF2H1, EIF4E, APOBEC1, SNRPD2, SNRPD1, SRSF9, POLR2G, SNRPE, SF3B5, GTF2F2, DNAJC8, YBX1, METTL3, POLR2L, TXNL4A, SUGP1, U2AF1, RAE1, ALYREF, A1CF, CCNH, SNRPB, SRSF2, HNRNPC, SF3B4, POLR2F, HNRNPM, POLR2D, UPF3B, SRSF7, SNRPD3, GTF2F1, HNRNPA1, POLR2C, PCBP1, NUP50, HNRNPK, POLR2E, SF3A3, SRSF5, SNRPG, SRSF11, HNRNPA2B1, LSM2, POLR2J, SMC1A, PC…	negative
Mhc Class II Antigen Presentation	0.0158172	0.0751271	-0.299863	-1.42233	8	81	CTSD, RILP, CTSS, CLTA, CTSB, AP2S1, CD74, SAR1B, AP2M1, HLA-DRB5, CTSH, KIF15, HLA-DMA, RAB7A, CTSV, DNM1, AP1S2, HLA-DMB, HLA-DQA1, DCTN3, DCTN6, LGMN, CTSA, AP1S1	negative
Late Phase of Hiv Life Cycle	0.0167866	0.0781078	-0.284416	-1.40014	6	99	GTF2A1, RANBP1, POLR2I, ELOB, NUP35, MNAT1, RPS27A, ELOC, TAF13, VPS37B, GTF2H1, TAF12, TAF5, POLR2G, GTF2F2, VPS28, TSG101, POLR2L, RAE1, CDK9, UBA52, CCNH, CTDP1, GTF2B, POLR2F, POLR2D, NELFE, TAF10, GTF2A2, GTF2F1, POLR2C, RAN, NUP50, SUPT4H1, POLR2E, POLR2J, NCBP2, NUPL2, TCEA1, TAF11, NUP107, POLR2B, ELOA	negative
Hiv Life Cycle	0.0149254	0.072372	-0.271029	-1.36278	4	112	XRCC4, GTF2A1, RANBP1, POLR2I, ELOB, NUP35, MNAT1, RPS27A, ELOC, TAF13, VPS37B, GTF2H1, FEN1, TAF12, CXCR4, TAF5, POLR2G, GTF2F2, VPS28, TSG101, POLR2L, RAE1, CDK9, UBA52, CCNH, CTDP1, GTF2B, POLR2F, POLR2D, NELFE, TAF10, GTF2A2, CCR5, GTF2F1, POLR2C, RAN, NUP50, SUPT4H1, POLR2E, POLR2J, NCBP2, NUPL2, TCEA1, TAF11, NUP107, POLR2B, BANF1, ELOA	negative
Transcription	0.0215054	0.0902366	-0.243401	-1.28796	1	176	H3F3A, HIST1H2BI, HIST1H2BL, HIST1H2BJ, GTF2A1, RBM8A, SNRPF, TFB2M, POLR2I, HIST1H2AE, ELOB, MNAT1, ELOC, TAF13, GTF2H1, POLR3C, TAF12, TAF5, SNAPC5, SRSF9, POLR2G, SNRPE, GTF2F2, POLR2L, HIST1H2BF, U2AF1, HIST1H4I, ALYREF, CDK9, CCNH, H3F3B, POLR1D, SSB, SNRPB, HIST1H4F, CTDP1, SRSF2, GTF2B, POLR2F, POLR2D, NELFE, TAF10, SNAPC1, POLR1C, UPF3B, SRSF7, GTF2A2, SNRPD3, MTERF1, GTF2F1, HIST1H4C, HI…	negative
Collagen Formation	0.000112931	0.00506413	0.785943	2.42448	0	48	COL12A1, COL6A3, COL11A1, COL5A1, COL5A3, COL5A2, COL1A1, COL4A3, BMP1, COL3A1, COL1A2, COL24A1, SERPINH1, COL28A1, ADAMTS2, COL6A1, COL8A1, COL6A2, ADAMTS14, COL16A1, COL27A1, COL4A1, PLOD2, COL4A2, COL4A5, COL14A1, COL7A1, PCOLCE, COL23A1, TLL1, ADAMTS3, COL15A1	positive
Extracellular Matrix Organization	0.00010819	0.00506413	0.741634	2.39316	0	67	COL12A1, COL6A3, COL11A1, COL5A1, COL5A3, COL5A2, COL1A1, COL4A3, BMP1, COL3A1, MMP9, COL1A2, COL24A1, SERPINH1, COL28A1, MMP10, ADAMTS2, MMP3, COL6A1, COL8A1, COL6A2, ADAMTS14, MMP15, COL16A1, COL27A1, MMP16, COL4A1, PLOD2, COL4A2, COL4A5, COL14A1, COL7A1, PCOLCE, COL23A1, TLL1, PRSS2, MMP2, ADAMTS3	positive
Cell Junction Organization	0.000109158	0.00506413	0.67183	2.14773	0	61	LAMA3, CLDN7, PARVA, PARD3, FLNC, ITGB4, CDH11, LAMC2, LAMB3, CLDN6, CDH2, CDH9, CLDN12, PARD6B, CDH1, PARD6G, CLDN1, CDH13, CLDN2, CRB3, CDH6, ACTN1, NECTIN2, FERMT2, CLDN3, CDH15, CADM1, CDH10, PATJ, CD151, CLDN18, CLDN4, NECTIN3, CDH5, JUP, F11R, CDH3	positive
Ncam1 Interactions	0.000119617	0.00506413	0.737392	2.13319	0	32	CACNA1G, COL6A3, CACNB2, COL5A1, COL5A2, COL1A1, COL4A3, GDNF, COL3A1, COL1A2, COL6A1, COL6A2, NCAM1, NRTN, COL4A1, AGRN, COL4A2, COL4A5, CACNB3, ST8SIA2	positive
Cell Cell Junction Organization	0.000115314	0.00506413	0.689756	2.07874	0	41	CLDN7, PARD3, CDH11, CLDN6, CDH2, CDH9, CLDN12, PARD6B, CDH1, PARD6G, CLDN1, CDH13, CLDN2, CRB3, CDH6, NECTIN2, CLDN3, CDH15, CADM1, CDH10, PATJ, CLDN18, CLDN4, NECTIN3, CDH5, JUP, F11R, CDH3	positive
Ncam Signaling for Neurite Out Growth	0.000110583	0.00506413	0.647014	2.04262	0	56	CACNA1G, COL6A3, CACNB2, SPTB, COL5A1, COL5A2, COL1A1, COL4A3, GDNF, COL3A1, COL1A2, COL6A1, COL6A2, NCAM1, NRTN, COL4A1, AGRN, COL4A2, COL4A5, CACNB3, SPTBN1, ST8SIA2	positive
Nitric Oxide Stimulates Guanylate Cyclase	0.00012773	0.00506413	0.769674	2.04099	0	20	PDE11A, KCNMB1, PDE3A, KCNMB4, PRKG2, NOS1, PDE1A, GUCY1A1, PDE10A, GUCY1A2, GUCY1B1	positive
Integrin Cell Surface Interactions	0.000107158	0.00506413	0.622024	2.02802	0	73	TNC, LAMA2, FBN1, LAMA1, LAMA5, ITGAE, ITGA2, COL1A1, COL4A3, ITGB4, ITGA11, COL1A2, LAMB1, LAMB2, ITGA3, COL4A1, COL4A2, COL4A5, ITGB8, LAMC1, CDH1, RAPGEF3, ITGB3, JAM3, BCAR1, VTN	positive
A Tetrasaccharide Linker Sequence is Required for Gag Synthesis	0.00012773	0.00506413	0.726169	1.92563	0	20	HSPG2, VCAN, GPC6, GPC4, BGN, GXYLT2, AGRN, SDC2, GPC3, DCN, GPC2	positive
Regulation of Beta Cell Development	0.000259605	0.00790301	0.738677	1.91511	1	18	ONECUT3, HNF4A, HNF1B, PKLR, HNF4G, FOXA3, INSM1, HNF1A, FOXA2	positive
Cell Cell Communication	0.000104471	0.00506413	0.567728	1.8988	0	97	LAMA3, CLDN7, PARVA, PARD3, FLNC, ITGB4, CDH11, LAMC2, LAMB3, CLDN6, CDH2, CDH9, CLDN12, PARD6B, DSCAM, CDH1, PARD6G, CLDN1, CDH13, CLDN2, CRB3, CDH6, ACTN1, SPTBN1, MAPK11, NTN1, NECTIN2, FERMT2, CLDN3, CDH15, CADM1, MAPK13, WASL, NCK2, CDH10, PATJ, CD151, CLDN18, KIRREL3, CLDN4, NECTIN3, CDH5, PTK2, JUP, F11R, CDH3, CD2AP	positive
Hs Gag Biosynthesis	0.000250784	0.00790301	0.696307	1.89675	1	23	HSPG2, HS6ST2, NDST3, GPC6, GPC4, AGRN, HS3ST1, SDC2, HS3ST3A1, GPC3, GPC2, GLCE	positive
Chondroitin Sulfate Dermatan Sulfate Metabolism	0.000115982	0.00506413	0.63033	1.89038	0	40	HSPG2, CSGALNACT1, VCAN, GPC6, CHST3, GPC4, BGN, CHPF, GXYLT2, AGRN, CHSY3, SDC2, GPC3, DCN	positive
Cgmp Effects	0.000269687	0.00790301	0.769756	1.89012	1	14	PDE11A, KCNMB1, PDE3A, KCNMB4, PRKG2, PDE1A, PDE10A	positive
Signaling by Pdgf	0.000103455	0.00506413	0.554397	1.87425	0	113	COL6A3, ADCY1, ADCY5, COL5A1, PDGFRA, ITPR3, PDGFRB, ADCY6, THBS2, COL5A2, COL1A1, GRB7, COL4A3, COL3A1, COL1A2, COL6A1, COL6A2, COL4A1, COL4A2, COL4A5, PRKCA, PLAT, THBS3, PDE1A, BCAR1, PRKCG, THBS4, PLCG1, PDGFD, NCK2, MTOR, CAMK4, PRKCE, MLST8	positive
Adherens Junctions Interactions	0.000126582	0.00506413	0.696096	1.86689	0	21	CDH11, CDH2, CDH9, CDH1, CDH13, CDH6, NECTIN2, CDH15, CADM1, CDH10, NECTIN3, CDH5, JUP, CDH3	positive
Axon Guidance	0.000100523	0.00506413	0.53231	1.86559	0	215	CACNA1G, COL6A3, SCN7A, CACNB2, SPTB, SLIT3, LAMA1, PLXNB1, SEMA5A, ABLIM1, COL5A1, SCN5A, ITGA2, COL5A2, COL1A1, NEO1, COL4A3, GDNF, EGFR, SLIT2, RGMA, COL3A1, MYO10, COL1A2, LAMB1, MYH11, ERBB2, SCN2A, COL6A1, COL6A2, NCAM1, PAK6, SEMA7A, NRTN, ANK3, UNC5B, COL4A1, AGRN, COL4A2, COL4A5, ANK1, MYH14, ENAH, NRCAM, LAMC1, ARHGAP35, SRGAP1, UNC5C, DPYSL3, CACNB3, PLXNA2, ITGB3, SEMA3E, MYL9, ROBO2,…	positive
Tight Junction Interactions	0.000383191	0.0107613	0.69994	1.85607	2	20	CLDN7, PARD3, CLDN6, CLDN12, PARD6B, PARD6G, CLDN1, CLDN2, CRB3, CLDN3, PATJ, CLDN18, CLDN4	positive
Phospholipase C Mediated Cascade	0.000230097	0.00776856	0.61121	1.85418	1	43	ADCY1, ADCY5, ITPR3, ADCY6, FGFR2, FGF1, FGF2, FGF7, FGFR3, PRKCA, FGF23, PDE1A, PRKCG, FGFR4, PLCG1, CAMK4, PRKCE	positive
Heparan Sulfate Heparin Hs Gag Metabolism	0.000116564	0.00506413	0.61967	1.85118	0	39	HSPG2, HS6ST2, NDST3, VCAN, GPC6, GPC4, BGN, GXYLT2, AGRN, HS3ST1, SDC2, HS3ST3A1, GPC3, DCN	positive
Apoptotic Cleavage of Cell Adhesion Proteins	0.000427899	0.0115362	0.808681	1.82859	2	10	PKP1, TJP1, DSP, DSG2, OCLN, CDH1, TJP2, DSG3	positive
Termination of O Glycan Biosynthesis	0.00121359	0.0145077	0.742875	1.82412	8	14	MUC4, MUC5B, MUC13, ST6GALNAC3, MUC6, MUC17, ST6GALNAC2, ST3GAL2, MUC5AC	positive
O Linked Glycosylation of Mucins	0.000230521	0.00776856	0.600371	1.81457	1	42	MUC4, MUC5B, GALNT16, MUC13, GCNT3, ST6GALNAC3, GALNT17, B3GNT3, MUC6, GALNT18, GCNT4, MUC17, ST6GALNAC2, B3GNT2, ST3GAL2, C1GALT1, B3GNT7, MUC5AC, GALNT2, GALNT12, B3GNT9, B3GNTL1	positive
Fgfr Ligand Binding and Activation	0.00109245	0.0145077	0.748785	1.8063	7	13	FGFR2, FGF1, FGF2, FGF7, FGFR3, FGF23, FGFR4	positive
Activated Point Mutants of Fgfr2	0.000746826	0.0143432	0.83862	1.79361	4	8	FGFR2, FGF1, FGF2, FGF7, FGF23	positive
Chondroitin Sulfate Biosynthesis	0.00160192	0.016359	0.71821	1.79103	11	15	CSGALNACT1, VCAN, CHST3, BGN, CHPF, CHSY3, DCN	positive
Glycosaminoglycan Metabolism	0.000104943	0.00506413	0.529958	1.76302	0	91	HAS3, HSPG2, HS6ST2, CSGALNACT1, HAS2, NDST3, VCAN, GPC6, CHST3, GPC4, BGN, CHPF, PRELP, GXYLT2, AGRN, FMOD, HS3ST1, CHSY3, HAS1, B3GNT3, SDC2, HS3ST3A1, GPC3, DCN, GPC2, CHST2, B3GNT2, B3GNT2, ST3GAL2, OGN, B4GALT2, B3GNT7, GLCE, CHST15, OMD	positive
Adenylate Cyclase Activating Pathway	0.00114106	0.0145077	0.776978	1.75691	7	10	ADCY1, ADCY5, ADCY6, ADCY8, ADCY2	positive
Developmental Biology	0.00010008	0.00506413	0.490009	1.73765	0	329	CACNA1G, COL6A3, SCN7A, CACNB2, SPTB, SLIT3, LAMA1, PLXNB1, SEMA5A, ABLIM1, COL5A1, CDON, ONECUT3, SCN5A, ITGA2, COL5A2, COL1A1, HNF4A, NEO1, COL4A3, GDNF, EGFR, SLIT2, RGMA, COL3A1, MYO10, COL1A2, HNF1B, LAMB1, MYH11, ERBB2, SCN2A, COL6A1, COL6A2, NCAM1, EBF1, PAK6, CDH2, SEMA7A, PKLR, NRTN, ANK3, UNC5B, COL4A1, AGRN, PCSK6, COL4A2, COL4A5, ANK1, MYH14, ENAH, NRCAM, LAMC1, ARHGAP35, HELZ2, SLC2A…	positive
Yap1 and Wwtr1 Taz Stimulated Gene Expression	0.00468354	0.0332285	0.642059	1.72197	36	21	TEAD1, TEAD3, YAP1, HELZ2, TEAD4, TEAD2, CTGF, WWTR1, SMARCD3, RUNX2, KAT2B, TBL1X, MED1	positive
Degradation of the Extracellular Matrix	0.00463619	0.0332285	0.655822	1.72069	35	19	MMP9, MMP10, MMP3, MMP15, MMP16, PRSS2, MMP2, TIMP1, MMP7, TPSAB1, MMP17, MMP11, MMP25	positive
Interaction Between L1 and Ankyrins	0.00506231	0.0355416	0.661913	1.71609	38	18	SCN7A, SPTB, SCN5A, SCN2A, ANK3, ANK1, NRCAM, SPTBN1, L1CAM, SCN8A	positive
Regulation of Gene Expression in Beta Cells	0.00635359	0.0415759	0.719947	1.70486	45	12	HNF4A, PKLR, HNF4G, FOXA3, HNF1A, FOXA2, PDX1	positive
Keratan Sulfate Biosynthesis	0.00978056	0.0573226	0.603952	1.64517	77	23	PRELP, FMOD, B3GNT3, CHST2, B3GNT2, B3GNT2, ST3GAL2, OGN, B4GALT2, B3GNT7, OMD, ACAN, LUM	positive
Pd1 Signaling	0.0106514	0.0613592	0.681194	1.64325	77	13	LCK, PDCD1, CD3E, CD247, CD3G	positive
Regulation of Insulin Like Growth Factor Igf Activity by Insulin Like Growth Factor Binding Proteins Igfbps	0.0086056	0.0522538	0.745013	1.63959	58	9	PAPPA, PAPPA2, IGFBP5, IGFBP3, MMP2, IGFBP2, IGFBP6	positive
Dag and Ip3 Signaling	0.00736804	0.0464118	0.57172	1.63845	60	30	ADCY1, ADCY5, ITPR3, ADCY6, PRKCA, PDE1A, PRKCG, PLCG1, CAMK4, PRKCE, ADCY8, ADCY2	positive
Fgfr2c Ligand Binding and Activation	0.00532999	0.0370352	0.828243	1.63422	33	6	FGFR2, FGF1, FGF2, FGF23	positive
Netrin1 Signaling	0.00717703	0.0456351	0.562978	1.62863	59	32	SLIT3, ABLIM1, NEO1, SLIT2, RGMA, MYO10, UNC5B, UNC5C, NTN1, NTN4, PLCG1, WASL, ABLIM3, ROBO1	positive
Signaling by Fgfr3 Mutants	0.00627058	0.041435	0.823645	1.62515	39	6	FGF1, FGF2, FGFR3, FGF23	positive
Adenylate Cyclase Inhibitory Pathway	0.0136556	0.0697263	0.673509	1.62471	99	13	ADCY1, ADCY5, ADCY6, GNAI1, ADCY8, ADCY2	positive
Smooth Muscle Contraction	0.0122884	0.0671391	0.593342	1.61627	97	23	CALD1, ACTA2, SORBS1, MYH11, MYLK, MYL9, ACTG2, LMOD1, MYL6B, ITGA1, VCL	positive
Shc Mediated Cascade	0.0132646	0.0682471	0.615212	1.61414	102	19	FGFR2, FGF1, FGF2, FGF7, FGFR3, FGF23, FGFR4	positive
Fgfr4 Ligand Binding and Activation	0.0127505	0.0671391	0.774176	1.59802	83	7	FGF1, FGF2, FGF23, FGFR4	positive
Pka Mediated Phosphorylation of Creb	0.018803	0.0839285	0.627843	1.58656	141	16	ADCY1, ADCY5, ADCY6, ADCY8, ADCY2	positive
Glutamate Neurotransmitter Release Cycle	0.0169195	0.0781078	0.718603	1.58146	115	9	STX1A, UNC13B, SLC1A1, GLS2	positive
Dscam Interactions	0.0199686	0.0862747	0.69921	1.58106	139	10	DSCAM, MAPK11, NTN1, MAPK13	positive
Cell Extracellular Matrix Interactions	0.0196641	0.085507	0.655412	1.58105	143	13	PARVA, FLNC, ACTN1, FERMT2	positive
Plc Beta Mediated Events	0.00939457	0.0565352	0.527151	1.58094	80	40	ADCY1, ADCY5, ITPR3, ADCY6, PRKCA, PDE1A, PLCB1, PRKCG, CAMK4, GNAI1, PLCB4, ADCY8, ADCY2, GNAO1, PLA2G4A, PLCB3	positive
Glucuronidation	0.0148755	0.072372	0.763364	1.5757	97	7	UGT2B7, UGT1A1, UGT2B10	positive
Signaling by Fgfr Mutants	0.0117132	0.0652329	0.534982	1.5707	98	35	FGFR2, FGF1, FGF2, FGF7, FGFR3, FGF23, BCR, FGFR4, PLCG1	positive
Muscle Contraction	0.0129612	0.0673327	0.526547	1.56817	110	38	NEB, CALD1, ACTA2, SORBS1, MYH11, MYLK, MYBPC2, TNNT2, TNNI1, MYL9, ACTG2, LMOD1, MYL6B, ITGA1, VCL, DMD, TPM1, DES	positive
Frs2 Mediated Cascade	0.0168429	0.0781078	0.558566	1.56745	136	27	FGFR2, FGF1, FGF2, FGF7, FGFR3, FGF23, FGFR4	positive
Negative Regulation of Fgfr Signaling	0.0172117	0.0789162	0.558032	1.56596	139	27	FGFR2, FGF1, FGF2, FGF7, FGFR3, SPRY2, FGF23, FGFR4	positive
Facilitative Na Independent Glucose Transporters	0.0219567	0.0902366	0.73057	1.56252	146	8	SLC2A10, SLC2A4, SLC2A3, SLC2A5	positive
Potassium Channels	0.00583122	0.0393025	0.492129	1.56032	52	58	KCNJ11, KCNMB1, KCNK10, KCNS3, ABCC8, KCNQ1, KCNMB4, KCNH6, ABCC9, KCNH2, KCNQ4, KCNN1, KCNJ2, KCNK1, HCN4, KCNQ5, GABBR2, KCNA3, KCNH3, KCNH4, GABBR1, HCN2, KCNK2, KCNJ8, KCNJ15, KCNH5	positive
Cytochrome P450 Arranged by Substrate Type	0.0191788	0.0846781	0.554142	1.55504	155	27	CYP1B1, CYP26B1, CYP11A1, CYP7B1, CYP2S1, CYP26C1, CYP4B1, CYP2C9, CYP26A1, CYP4F11, PTGIS, CYP39A1	positive
Signaling by Rho Gtpases	0.00155747	0.0161498	0.461176	1.55314	14	107	SYDE2, ARHGAP29, ARHGEF16, SYDE1, TIAM2, ARHGEF17, DLC1, ARHGAP40, A2M, RASGRF1, STARD13, RHOJ, KALRN, RHOF, ARHGEF18, ARHGAP35, SRGAP1, RHOBTB2, ARHGAP44, NGEF, ARHGAP20, FGD1, BCR	positive
Neuronal System	0.000201898	0.00755995	0.4445	1.54604	1	178	CACNB2, KCNJ11, ADCY1, ADCY5, KCNMB1, ADCY6, KCNK10, STX1A, KCNS3, MYO6, ABAT, ABCC8, RASGRF1, KCNQ1, GNB4, GJC1, KCNMB4, KCNH6, GABRA3, PRKCA, GRIA3, ABCC9, CACNB3, UNC13B, ALDH5A1, KCNH2, KCNQ4, AKAP5, PLCB1, SLC1A1, SLC5A7, KCNN1, GRIP2, GLS2, PRKCG, KCNJ2, KCNK1, HCN4, NCALD, GRIN2D, GABRB3, KCNQ5, GABBR2, CACNA1A, SYN3, KCNA3, STX1B, CAMK2B, KCNH3, KCNH4, CAMK4, GRIK5, GNAI1, GABBR1, CHRNE, …	positive
Amine Derived Hormones	0.0194388	0.0850762	0.779819	1.53868	123	6	TPH1, DIO1, DIO3, DIO2, DDC	positive
ABC Family Proteins Mediated Transport	0.0244652	0.0999367	0.544816	1.52887	198	27	CFTR, ABCA8, ABCC8, ABCC9, ABCC4, ABCB1, ABCC2, ABCG5, ABCG4, ABCB6, ABCG8, ABCC3, ABCA7	positive
Regulation of Insulin Secretion	0.00832622	0.051017	0.46106	1.50896	77	75	CACNB2, KCNJ11, ADCY5, ITPR3, ADCY6, STX1A, KCNS3, GATA4, CDX2, CHRM3, ABCC8, GNB4, PRKCA, GLP1R, RAPGEF3, CACNB3, AKAP5, PLCB1, DPP4, CACNA1A, GNAI1, PCSK1	positive
Nrage Signals Death Through Jnk	0.0217943	0.0902366	0.495947	1.49465	188	41	ARHGEF16, TIAM2, ARHGEF17, RASGRF1, KALRN, ARHGEF18, NGFR, NGEF, FGD1, MAGED1, PLEKHG2, NET1	positive
Class B 2 Secretin Family Receptors	0.015828	0.0751271	0.467202	1.49357	144	61	WNT2B, WNT5A, PTCH2, SMO, WNT7A, WNT9A, WNT7B, GNB4, FZD2, GLP1R, WNT10A, FZD3, WNT16, WNT4, GIPR, PTCH1, VIPR2, FZD4, PTH1R	positive
L1cam Interactions	0.0117874	0.0652329	0.454709	1.48251	109	73	SCN7A, SPTB, LAMA1, SCN5A, ITGA2, EGFR, LAMB1, SCN2A, NCAM1, ANK3, ANK1, NRCAM, LAMC1, ITGB3, SPTBN1, L1CAM, CNTNAP1, ITGA1, SCN8A, CD24	positive
Biological Oxidations	0.010873	0.0621051	0.444037	1.4679	102	86	CYP1B1, UGT2B7, CYP26B1, CYP11A1, CYP7B1, UGT1A1, CYP2S1, UGT2B10, CYP26C1, CYP4B1, CYP2C9, CYP26A1, GGT7, SULT1C2, CYP4F11, PTGIS, SULT1B1, CYP39A1, GSTA5, GGT1, OPLAH, ALDH1A1, MGST2, GSTM1, GSTA3, NNMT, ADH1A, ADH1B, ADH1C, PTGS2, MAOB, CYP2J2, GSS, CYP3A7	positive
Downstream Signaling of Activated Fgfr	0.0113876	0.0644978	0.441088	1.46046	107	87	ADCY1, ADCY5, ITPR3, ADCY6, FGFR2, FGF1, FGF2, FGF7, FGFR3, PRKCA, FGF23, PDE1A, PRKCG, FGFR4, PLCG1, MTOR, CAMK4, PRKCE, MLST8, RICTOR, ADCY8, ADCY2, TSC2, FGFR1	positive
Signaling by Fgfr	0.0118077	0.0652329	0.43287	1.44841	112	98	IL17RD, ADCY1, ADCY5, ITPR3, ADCY6, FGFR2, FGF1, FGF2, FGF7, FGFR3, PRKCA, SPRY2, FGF23, PDE1A, PRKCG, FGFR4, PLCG1, MTOR, CAMK4, PRKCE, MLST8, RICTOR, ADCY8, ADCY2, TSC2, FGFR1	positive
Integration of Energy Metabolism	0.0138383	0.070128	0.427458	1.43401	132	101	CACNB2, KCNJ11, ADCY1, ADCY5, ITPR3, ADCY6, STX1A, KCNS3, GATA4, CDX2, CHRM3, PKLR, ABCC8, GNB4, PRKCA, GLP1R, RAPGEF3, CACNB3, AKAP5, PLCB1, DPP4, CACNA1A, GNAI1, PCSK1, FASN, MLXIPL, GNA11, ADCY8, ADCY2, GNA14, PRKAB2, GNAO1	positive
Gpcr Ligand Binding	0.00200844	0.0188012	0.403799	1.41699	19	223	WNT2B, PTGFR, WNT5A, BDKRB1, F2RL1, PTCH2, CCR8, SMO, WNT7A, C5, WNT9A, CX3CL1, WNT7B, GPR39, CHRM3, CXCL6, CXCL12, HTR1D, CCR4, LTB4R2, CXCL11, AVPR1A, GNB4, FZD2, GLP1R, XCL1, XCL2, F2R, EDNRA, BDKRB2, PTGER3, PPBP, CCR6, WNT10A, OPRD1, FZD3, PROKR2, HTR6, WNT16, SAA1, UTS2, PENK, P2RY10, WNT4, GABBR2, GIPR, PTCH1, CXCR5, VIPR2, GPR68, CCL22, FZD4, KNG1, HRH2, GABBR1, PTH1R, CXCR2, CCL20, ADORA…	positive
Signaling by Fgfr in Disease	0.0206889	0.0888175	0.412536	1.39422	199	112	IL17RD, ADCY1, ADCY5, ITPR3, ADCY6, FGFR2, FGF1, FGF2, FGF7, FGFR3, PRKCA, SPRY2, FGF23, BCR, PDE1A, PRKCG, FGFR4, PLCG1, MTOR, CAMK4, PRKCE, MLST8	positive
Generic Transcription Pathway	0.00593741	0.0396219	0.394271	1.37919	58	202	ZNF334, NOTCH3, HNF4A, TEAD1, TEAD3, ZNF25, YAP1, HELZ2, TEAD4, ZNF433, CDKN2B, HNF4G, NR2F1, ZNF324, NR1I2, ZNF420, ZFP37, TEAD2, NOTCH4, ZIK1, AR, ZSCAN25, ZNF213, MAML3, ZNF112, ZFP69, NR6A1, SMAD3, ZFP2, ZNF627, ZNF208, ZNF2, ZNF184, ZNF354A, ZNF354C, ZNF267, CTGF, WWTR1, SERPINE1, ZNF398, NR3C2, SMARCD3, ZNF189, RUNX2, ZNF383, ZNF442, ZKSCAN3, ZFP1, SP1, USP9X, MAML1, PPARD, E2F4, ZNF569, ZK…	positive
Transmission Across Chemical Synapses	0.0218843	0.0902366	0.403818	1.37469	212	124	CACNB2, ADCY1, ADCY5, ADCY6, STX1A, MYO6, ABAT, RASGRF1, GNB4, GABRA3, PRKCA, GRIA3, CACNB3, UNC13B, ALDH5A1, AKAP5, PLCB1, SLC1A1, SLC5A7, GRIP2, GLS2, PRKCG, KCNJ2, NCALD, GRIN2D, GABRB3, GABBR2, CACNA1A, SYN3, CAMK2B, CAMK4, GRIK5, GNAI1, GABBR1, CHRNE, SLC1A3, SLC1A2, KCNJ15, AKAP9, ADCY8, ADCY2, RPS6KA2, CHRNB2, ARHGEF9, PLCB3, DLG3, GAD2	positive
Signaling by Gpcr	0.00070014	0.0143432	0.384752	1.3712	6	400	WNT2B, PTGFR, PDE11A, ARHGEF25, PLXNB1, ADCY1, ADCY5, WNT5A, ITPR3, BDKRB1, F2RL1, PTCH2, ADCY6, CCR8, ARHGEF16, SMO, WNT7A, EGFR, C5, WNT9A, PDE3A, CX3CL1, WNT7B, MMP3, GPR39, TIAM2, ARHGEF17, CHRM3, CXCL6, CXCL12, HTR1D, CCR4, RASGRF1, LTB4R2, CXCL11, AVPR1A, GNB4, FZD2, KALRN, ARHGEF18, OR51E1, RGS12, PRKCA, GLP1R, XCL1, XCL2, F2R, EDNRA, RGS4, BDKRB2, PTGER3, PPBP, NGEF, CCR6, WNT10A, FGD1, P…	positive
Gpcr Downstream Signaling	0.00380304	0.0288194	0.378086	1.33871	37	312	PTGFR, PDE11A, ARHGEF25, PLXNB1, ADCY1, ADCY5, ITPR3, BDKRB1, F2RL1, ADCY6, CCR8, ARHGEF16, C5, PDE3A, TIAM2, ARHGEF17, CHRM3, CXCL6, CXCL12, HTR1D, CCR4, RASGRF1, LTB4R2, CXCL11, AVPR1A, GNB4, KALRN, ARHGEF18, OR51E1, RGS12, PRKCA, GLP1R, XCL1, XCL2, F2R, EDNRA, RGS4, BDKRB2, PTGER3, PPBP, NGEF, CCR6, FGD1, PDE1A, PLCB1, OPRD1, PROKR2, PRKCG, RGS8, HTR6, SAA1, RGS17, UTS2, PENK, P2RY10, PDE10A, …	positive

## Sheet: GO_BP
pathway	pval	padj	ES	NES	nMoreExtreme	size	leadingEdge	enriched
Cellular Response to Zinc Ion	0.000381825	0.00530964	-0.837219	-2.47978	0	13	KCNK3, MT1X, MT1M, MT1H, MT1G, MT1F, MT1E, MT1B, MT1A, HVCN1, TSPO	negative
Ribosomal Large Subunit Biogenesis	0.000890472	0.00947274	-0.57216	-2.45013	0	46	RPL23A, RPL38, WDR74, NSA2, RPL11, RPF2, RSL24D1, NOP16, RPL3L, RPL26, RPL35A, BRIX1, RPL14, MAK16, RPL6, ZNF622, RPL24, NOC2L, RPL5, MRPL11, RPL10, RPL35, FASTKD2, MRPL20, RPL3, RPF1, DDX28, MRTO4, MALSU1, RPL7, RRS1, PPAN, FTSJ3, PES1, RPL7L1	negative
Protein Targeting to Mitochondrion	0.000929368	0.00979258	-0.565552	-2.44688	0	48	TIMM10, IMMP1L, DNAJC19, NDUFA13, TIMM13, TIMM10B, TOMM5, TIMM8B, TOMM7, TOMM40L, FIS1, TSPO, TOMM22, TIMM21, AIP, MTX1, BID, MGARP, TIMM9, TIMM23, FBXO7, TIMM17A, HSPA4, PDE2A, TOMM20, MTX2, SAMM50, HSP90AA1, TOMM34	negative
Maturation of Ssu Rrna	0.000815661	0.008912	-0.567604	-2.36952	0	41	RPS16, RPS8, FCF1, UTP23, NGDN, RPS24, ABT1, UTP14A, MPHOSPH10, RPS14, TSR3, KRR1, RPS21, RPSA, DCAF13, UTP18, SRFBP1, NOB1, MRPS9, RPS19, UTP3, NOL11, RRP36	negative
Cytoplasmic Translation	0.00076746	0.00850295	-0.558281	-2.30948	0	39	MRPL2, RPL22, RPL29, DENR, RPL26, RPL35A, RPL36, RPL8, RPL6, RPLP1, RPL15, RPLP2, EIF3F, CDC123, EIF4EBP1, SSB, EIF4H, RPL31, RPL22L1, EIF3J, EIF3M, EIF3B, MCTS1, MRTO4, RPL7, RPLP0, RPL7L1, PCBP2	negative
Phagosome Acidification	0.000536481	0.00664757	-0.617887	-2.26164	0	25	ATP6V0D2, ATP6V1D, ATP6V1G1, ATP6V1C1, ATP6V1F, ATP6V1E1, ATP6V0D1, RAB7A, RAB20, ATP6V1H, ATP6V1B2, ATP6V0E1	negative
Maturation of Ssu Rrna from Tricistronic Rrna Transcript Ssu Rrna 5 8s Rrna Lsu Rrna	0.000643501	0.0075718	-0.574668	-2.24861	0	32	RPS16, RPS8, FCF1, UTP23, NGDN, RPS24, ABT1, RPS14, KRR1, RPS21, RPSA, DCAF13, UTP18	negative
Ribosomal Large Subunit Assembly	0.000500501	0.00636166	-0.628914	-2.20822	0	22	RPL23A, RPL38, RPL11, RPF2, RSL24D1, RPL3L, BRIX1, RPL6, RPL24, RPL5, MRPL11, RPL10, FASTKD2, MRPL20, RPL3, RPF1, DDX28, MRTO4	negative
Formation of Translation Preinitiation Complex	0.000472367	0.00607368	-0.639125	-2.18366	0	20	EIF2S3, EIF3K, DENR, EIF3F, EIF3E, EIF4H, EIF3J, EIF3G, EIF3M, EIF3I, EIF3B, MCTS1, EIF3H, EIF3L	negative
Ribosomal Small Subunit Assembly	0.000839278	0.00902693	-0.685341	-2.17605	1	16	RPL38, RPS27L, ABT1, RPS10, RPS14, RPSA, RPS15, RRP7A, RPS5, RPS19	negative
Cytochrome Complex Assembly	0.000536481	0.00664757	-0.588092	-2.15259	0	25	PET100, UQCC3, CYBA, COX19, SLC25A33, CHCHD5, UQCRB, COX20, UQCC2, COA6, TIMM21, UQCR10, COA3	negative
Cellular Response to Cadmium Ion	0.00076365	0.00850295	-0.700205	-2.07395	1	13	MT1X, MT1H, MT1G, MT1F, MT1E, MT1A, HMOX1	negative
Error Free Translesion Synthesis	0.000917011	0.00968538	-0.610403	-2.05629	1	19	UBC, UBB, RPA2, RPS27A, RFC3, RFC2, PCNA, RPA3, UBA52, UFD1, RPA1	negative
Ph Reduction	0.000694927	0.00796562	-0.504038	-2.02631	0	35	ATP6V0D2, ATP6V1D, ATP6V1G1, ATP6V1C1, ATP6V1F, ATP6V1E1, ATP6V0D1, RAB7A, RAB20, ATP6V1H, ATP6V1B2, ATP6V0E1, CLN6, CLN3, CLN5, FASLG, ATP6V0B, ATP6V1A	negative
Negative Regulation of Mitochondrion Organization	0.000732064	0.0082632	-0.440296	-1.79838	0	37	HSPA1A, PID1, GPX1, PSMD10, IGF1, SIRT4, VAT1, TRIAP1, NOL3, TSPO, SLC25A5, PARL, PRELID1, MPV17L, HGF, ARRB2, ACAA2, TIGAR	negative
Regulation of Release of Cytochrome C from Mitochondria	0.00083612	0.0090244	-0.417106	-1.75197	0	42	BIK, PDCD5, PYCARD, GPX1, PSMD10, APOPT1, IGF1, BAX, TRIAP1, NOL3, GPER1, PARL, PRELID1, HGF, BID, TP53, ARRB2	negative
Collagen Fibril Organization	0.000116158	0.00223063	0.799075	2.35191	0	36	COL12A1, COL11A1, COL5A1, DDR2, GREM1, TNXB, COL5A3, COL5A2, COL1A1, CYP1B1, COL3A1, COL1A2, SERPINH1, LOXL2, ADAMTS2, ADAMTS14, LOX, SFRP2, COL14A1, TGFB2, FMOD	positive
Extracellular Structure Organization	0.00010014	0.00222674	0.659902	2.32364	0	262	TNC, COL12A1, LAMA3, CRISPLD2, ADAMTS4, COL6A3, COL11A1, VIT, LAMA2, HAS3, SULF1, HSPG2, FBN2, FBN1, ABI3BP, LAMA1, ELN, LAMA5, COL5A1, DDR2, GREM1, TNXB, PXDN, ITGAE, ITGA2, CSGALNACT1, COL5A3, COL5A2, COL1A1, HAS2, VCAN, COL4A3, TNFRSF11B, BMP1, CYP1B1, BGN, ITGB4, ITGA11, COL3A1, MMP9, COL1A2, LOXL1, NID1, ADAMTS5, SERPINH1, LAMC2, MMP10, LAMB1, LOXL2, LAMB2, MYH11, ADAMTS2, MMP3, SMOC2, COL6A…	positive
Homophilic Cell Adhesion Via Plasma Membrane Adhesion Molecules	0.00010322	0.00222674	0.661423	2.22409	0	110	FAT4, PCDHGA3, PCDHGB1, SDK1, DCHS2, CDHR5, TRO, PCDHB8, FAT1, DSC2, CDH17, FAT3, PCDH19, CDH11, DSG2, PCDHGC3, CDHR2, TIGIT, MPZL2, CDH2, PCDHGB5, CDH9, PCDH1, CLSTN2, CADM3, PCDH18, DSCAM, PCDHB14, CDH1, PCDHGA10, CDH13, PCDHGA6, CELSR1, CLSTN3, PCDH11X, CDH6, PCDH7, ROBO2, PCDHGA2, IGSF9B, PCDHB12, NECTIN2, PKD1, PCDHGA12, PCDH20, CADM4, PCDH10, CDH15, CADM1, PCDHGA11, CELSR2, PTPRT, PCDHGA7, …	positive
Cell Cell Adhesion Via Plasma Membrane Adhesion Molecules	0.000101564	0.00222674	0.646636	2.21208	0	143	FAT4, PCDHGA3, PCDHGB1, SDK1, DCHS2, CDHR5, TRO, PCDHB8, FAT1, DSC2, PTPRD, CLDN7, CDH17, FAT3, PCDH19, CDH11, DSG2, PCDHGC3, CDHR2, TIGIT, CLDN6, MPZL2, CDH2, PCDHGB5, CDH9, PCDH1, CLDN12, CLSTN2, CADM3, PCDH18, DSCAM, PCDHB14, CDH1, CLDN1, PCDHGA10, CDH13, CLDN2, PCDHGA6, CELSR1, ADGRL1, CLSTN3, PCDH11X, CXADR, CDH6, PCDH7, ROBO2, PCDHGA2, IGSF9B, PCDHB12, NECTIN2, PKD1, CD6, PCDHGA12, PCDH20, …	positive
Multicellular Organism Metabolic Process	0.00010627	0.00222674	0.680324	2.20923	0	76	COL12A1, COL6A3, COL11A1, BMP8A, COL5A1, TNXB, MRC2, COL5A3, COL5A2, COL1A1, COL4A3, COL3A1, MMP9, COL1A2, SERPINH1, MMP10, ADAMTS2, MMP3, GHR, ACE, COL6A1, COL8A1, COL6A2, ADAMTS14, MMP15, MMP16, COL4A1, COL18A1, COL4A2, COL4A5, COL7A1, PPARGC1A, TNS2, PRSS2, P3H1, MMP2, ADAMTS3	positive
Multicellular Organismal Macromolecule Metabolic Process	0.000107793	0.00222674	0.683694	2.19077	0	67	COL12A1, COL6A3, COL11A1, COL5A1, TNXB, MRC2, COL5A3, COL5A2, COL1A1, COL4A3, COL3A1, MMP9, COL1A2, SERPINH1, MMP10, ADAMTS2, MMP3, ACE, COL6A1, COL8A1, COL6A2, ADAMTS14, MMP15, MMP16, COL4A1, COL18A1, COL4A2, COL4A5, COL7A1, TNS2, PRSS2, P3H1, MMP2, ADAMTS3	positive
Endodermal Cell Differentiation	0.000116782	0.00223294	0.735528	2.1545	0	35	COL12A1, LAMA3, COL11A1, MMP9, HNF1B, LAMB1, COL6A1, LAMB3, COL8A1, MMP15, HMGA2, COL4A2, COL7A1, GATA6, ITGA7, VTN, MMP2	positive
Nephron Development	0.000103972	0.00222674	0.646708	2.14804	0	96	FAT4, ANGPT1, SULF1, KIF26B, LAMA5, PDGFRA, GREM1, GLI3, PDGFRB, NOTCH3, SMO, COL4A3, GDNF, ACTA2, HNF1B, NID1, VANGL2, LAMB2, WNT7B, PBX1, OSR1, ITGA3, PROM1, ADAMTS16, PODXL, PLCE1, FGF1, NPNT, FGF2, BMP7, WNK4, PKD1, SOX9, GPC3, WNT4, TACSTD2, HEYL, IRX2, CD34, PTCH1, SALL1, KIRREL3, WT1, DCHS1, CD24, WWTR1, ANGPT2, CITED1	positive
Developmental Growth Involved in Morphogenesis	0.00010457	0.00222674	0.644009	2.1254	0	89	TNC, KIF26B, SLIT3, PLXNB1, WNT5A, SFRP1, PTK7, SLIT2, HNF1B, VANGL2, LAMB2, WNT7B, FGFR2, YAP1, SEMA7A, POSTN, DCLK1, FGF1, SFRP2, PRKCZ, FMOD, SPRY2, MAP1B, SOX9, RDH10, SEMA3F, BDNF, PLXNA3, EFNA5, TBX2, EPB41L5, CSF1, KDM5B, SALL1, NDN, VCL, MAPT, OGN, COBL	positive
Endoderm Formation	0.000113947	0.00222674	0.703379	2.11542	0	41	COL12A1, LAMA3, COL11A1, MMP9, HNF1B, LAMB1, COL6A1, LAMB3, COL8A1, MMP15, HMGA2, COL4A2, COL7A1, GATA6, ITGA7, VTN, MMP2, DUSP4	positive
Mammary Gland Morphogenesis	0.000116158	0.00223063	0.715572	2.10614	0	36	ETV4, WNT5A, GLI3, FGFR2, DDR1, GLI2, ELF3, IGFBP5, TBX3, EPHA2, LRP5, NTN1, WNT4, TBX2, CSF1, PTCH1, KDM5B	positive
Kidney Morphogenesis	0.000107945	0.00222674	0.653307	2.08755	0	65	FAT4, KIF26B, LAMA5, GREM1, GLI3, PDGFRB, SMO, GDNF, HNF1B, VANGL2, WNT7B, PBX1, GCNT3, OSR1, ADAMTS16, FGF1, NPNT, FGF2, WNK4, PKD1, SOX9, GPC3, WNT4, GCNT4, TACSTD2, HNF1A, IRX2, PTCH1, SALL1, SOX4, WT1, DCHS1, WWTR1, CITED1	positive
Inner Ear Morphogenesis	0.000108578	0.00222674	0.657073	2.08722	0	62	COL11A1, ROR2, WNT5A, PTK7, LRIG1, PROX1, VANGL2, MYO15A, SIX4, FGFR2, LRIG3, EPHB2, ALDH1A3, GLI2, TMIE, FZD2, CTHRC1, SPRY2, PRRX1, KCNQ4, CELSR1, BCR, TFAP2A, FZD3, NTN1, ZEB1, SOX9, SLITRK6	positive
Urogenital System Development	0.00010017	0.00222674	0.591623	2.08166	0	258	FAT4, TNC, MME, ANGPT1, SULF1, KIF26B, FBN1, STRA6, LAMA5, CRLF1, PDGFRA, WNT5A, GREM1, GLI3, PDGFRB, SFRP1, PCSK5, NOTCH3, DLG5, EMX2, HAS2, SMO, COL4A3, GDNF, SLIT2, EPHA4, ITGB4, ACTA2, SOX11, HNF1B, PROX1, NID1, VANGL2, LAMB2, WNT7B, SIX4, PCSK9, FGFR2, ACE, PBX1, EPHB2, GCNT3, SRD5A1, OSR1, ITGA3, CA2, ADAMTS1, PROM1, COL4A1, ADAMTS16, GLI2, PODXL, PLCE1, CYP7B1, FGF1, NPNT, FGF2, EPHB3, BMP…	positive
Cell Junction Organization	0.000100878	0.00222674	0.60178	2.07866	0	168	LAMA3, TLN2, LAMA5, ITGA2, DLG5, HNF4A, CDH17, PARD3, FLNC, TJP1, PLEKHA7, ITGB4, DSP, CDH11, LAMC2, SORBS1, DSG2, DLC1, LAMB3, AMOT, CLDN6, CDH2, MARVELD3, PKP2, OCLN, CDH9, PARD6B, CADM3, PTPRK, GJC1, TGFB2, LAMC1, NLGN2, CDH1, PARD6G, PRKCA, HEG1, CLDN1, CDH13, NUMBL, HDAC7, ITGB3, THY1, CRB3, PKP3, CTTN, CXADR, CDH6, ACTN1, NFASC, NECTIN2, GJB1, CAMSAP3, FSCN1, FERMT2, RHOD, CLDN3, CDH15, DST…	positive
Endoderm Development	0.000109445	0.00222674	0.658862	2.07202	0	57	COL12A1, LAMA3, COL11A1, MMP9, HNF1B, LAMB1, GATA4, BMPR1A, COL6A1, LAMB3, COL8A1, MMP15, HMGA2, COL4A2, LAMC1, COL7A1, GATA6, ITGA7, VTN, MMP2, DUSP4, EPB41L5, SMAD3	positive
Branching Morphogenesis of an Epithelial Tube	0.000102923	0.00222674	0.612997	2.06511	0	113	FAT4, TNC, LAMA5, ETV4, WNT5A, GREM1, GLI3, NFATC4, DLG5, GDNF, SLIT2, HNF1B, VANGL2, FGFR2, PBX1, YAP1, COL4A1, DDR1, ADAMTS16, GLI2, FGF1, NPNT, SFRP2, FGF2, EDNRA, SPRY2, FOXA1, TBX3, BMP7, EPHA2, CELSR1, SEMA3E, LRP5, NOTCH4, PKD1, SOX9, GPC3, RDH10, WNT4, FOXF1, CSF1, PTCH1, KDM5B, MET, SALL1, PITX2, WT1, DCHS1, CITED1, HHIP, DAG1, ACVR1	positive
Axis Elongation	0.000123854	0.00231286	0.752346	2.06182	0	24	TNC, WNT5A, SFRP1, PTK7, VANGL2, FGFR2, YAP1, FGF1, SFRP2, SPRY2, SOX9, RDH10	positive
Synapse Organization	0.000102923	0.00222674	0.61195	2.06158	0	113	TNC, SDK1, CACNB2, WNT5A, SHANK2, PTPRD, NEDD4, WNT7A, GDNF, LAMB2, WNT7B, PCDHGC3, ERBB2, FARP1, CDH2, ANK3, COL4A1, AGRN, ADGRL3, COL4A5, NTRK2, PDZRN3, DSCAM, NRCAM, PCDHB14, NLGN2, CDH1, F2R, CHRNB1, CACNB3, UNC13B, SHANK3, PCLO, SEMA3E, CLSTN3, SHANK1, NFASC, SPOCK2, UTRN, BDNF, SLITRK6, KLK8, CACNA1A, PAK3, PCDHB16, RYK, PCDHGC5, PCDHB11, DLG4, KIRREL3, COLQ, GPHN, DNM3, RELN, DRD1, PCDHB4,…	positive
Formation of Primary Germ Layer	0.00010446	0.00222674	0.62333	2.05876	0	90	COL12A1, LAMA3, COL11A1, WNT5A, ITGA2, ITGB4, MMP9, HNF1B, LAMB1, BMPR1A, FGFR2, COL6A1, LAMB3, COL8A1, MMP15, ITGA3, HMGA2, COL4A2, EYA2, COL7A1, GATA6, ITGA7, BMP7, ITGB3, TBX6, EPHA2, VTN, MMP2, DUSP4, FOXF1, TAL1, EPB41L5, TWSG1, SMAD3, TRIM15	positive
Synapse Assembly	0.000112032	0.00222674	0.669532	2.05473	0	48	SDK1, WNT5A, SHANK2, PTPRD, WNT7A, FARP1, CDH2, ADGRL3, DSCAM, NRCAM, PCDHB14, NLGN2, CDH1, SHANK3, PCLO, CLSTN3, SPOCK2, BDNF, SLITRK6, CACNA1A, PCDHB16, RYK, PCDHB11, KIRREL3, DNM3, DRD1, PCDHB4, DVL1	positive
Mesonephros Development	0.000106678	0.00222674	0.634806	2.05316	0	73	FAT4, KIF26B, LAMA5, CRLF1, GREM1, GLI3, SFRP1, GDNF, SLIT2, HNF1B, FGFR2, PBX1, OSR1, ADAMTS16, FGF1, NPNT, FGF2, BMP7, ROBO2, PKD1, SOX9, GPC3, EPCAM, WNT4, TACSTD2, BMPER, PTCH1, SMAD3, RARB, SALL1, SMAD5, GDF11, WT1, DCHS1, CITED1	positive
Cartilage Development	0.000102754	0.00222674	0.606724	2.04901	0	117	WNT2B, COL11A1, ROR2, SULF1, BMP8B, BMP8A, WNT5A, CHI3L1, CSGALNACT1, COL1A1, WNT7A, BMP1, SERPINH1, WNT7B, BMPR1A, OSR1, HOXC4, COL27A1, HMGA2, GLI2, ITGB8, SFRP2, FGF2, TGFB2, FGFR3, BMP6, PRRX1, EVC, SHOX2, BMP7, CREB3L2, THBS3, STC1, PKD1, ZEB1, SOX9, AXIN2, NFIB, HOXA3, MGP, RARB, MSX1, CYR61, NOV, SMAD5, PTH1R, BMP5, CTGF, SATB2, SCX, RUNX2, TIMP1	positive
Epithelial Cell Morphogenesis	0.000115527	0.00223063	0.687575	2.04186	0	38	GREM1, RAB25, SMO, GDNF, FLNB, COL18A1, HEG1, BCL11B, ST14, ARHGEF26, STC1, NOTCH4, VSIG1, WNT4, CLDN3, EPB41L5, SIPA1L3, MET, PALLD, FRMD6, SALL1, HRH2, WT1, CITED1	positive
Digestive Tract Morphogenesis	0.000113559	0.00222674	0.671821	2.02796	0	42	STRA6, PDGFRA, WNT5A, GLI3, SFRP1, EGFR, SOX11, HNF1B, VANGL2, GATA4, FGFR2, GLI2, SFRP2, EPHB3, SHOX2, GLI1, TCF7, AGR2, FOXF1, DACT1, EPB41L5, SMAD3, PITX2	positive
Regulation of Kidney Development	0.000112549	0.00222674	0.665173	2.02698	0	45	WNT2B, FAT4, GREM1, PDGFRB, SMO, GDNF, HNF1B, SIX4, YAP1, OSR1, PROM1, EDNRA, BMP7, SOX9, WNT4, TACSTD2, PDGFD, LIF, MAGED1, WT1, CD24, WWTR1, CITED1	positive
Kidney Epithelium Development	0.000103552	0.00222674	0.606306	2.02684	0	103	FAT4, KIF26B, LAMA5, CRLF1, GREM1, GLI3, SFRP1, SMO, GDNF, SLIT2, EPHA4, HNF1B, LAMB2, WNT7B, FGFR2, PBX1, OSR1, PROM1, ADAMTS16, PODXL, FGF1, NPNT, FGF2, BMP7, ROBO2, WNK4, PKD1, SOX9, GPC3, EPCAM, WNT4, TACSTD2, HEYL, IRX2, CD34, BMPER, PTCH1, SMAD3, RARB, EFNB2, SALL1, SMAD5, GDF11, WT1, DCHS1, CD24, CITED1	positive
Extracellular Matrix Disassembly	0.000108578	0.00222674	0.637425	2.02481	0	62	LAMA3, ADAMTS4, HSPG2, FBN2, FBN1, ELN, BMP1, MMP9, NID1, ADAMTS5, LAMC2, MMP10, MMP3, LAMB3, MMP15, A2M, MMP16, LAMC1, CDH1, TLL1, PRSS2, MMP2, DCN	positive
Gland Morphogenesis	0.000105664	0.00222674	0.618949	2.02403	0	82	DUOX2, TNC, LAMA5, ETV4, WNT5A, GLI3, SFRP1, EGFR, PROX1, FGFR2, DDR1, GLI2, ELF3, CYP7B1, TGFB2, FGF7, SEMA3C, FOXA1, IGFBP5, TBX3, BMP7, SERPINB5, EPHA2, LRP5, NTN1, SOX9, WNT4, NFIB, TBX2, CSF1, PTCH1, KDM5B, TWSG1	positive
Mammary Gland Duct Morphogenesis	0.000121921	0.00230146	0.725146	2.01969	0	26	ETV4, WNT5A, FGFR2, DDR1, GLI2, TBX3, EPHA2, LRP5, NTN1, WNT4, CSF1, PTCH1, KDM5B	positive
Cell Substrate Junction Assembly	0.000114692	0.00223063	0.675408	2.01964	0	40	LAMA3, LAMA5, ITGA2, ITGB4, LAMC2, SORBS1, DLC1, LAMB3, PTPRK, LAMC1, ITGB3, THY1, CTTN, ACTN1, FERMT2, RHOD, DST, KRT14, CD151, ITGA6	positive
Mesonephric Tubule Morphogenesis	0.000113947	0.00222674	0.668927	2.0118	0	41	FAT4, KIF26B, LAMA5, GREM1, GLI3, GDNF, HNF1B, PBX1, OSR1, ADAMTS16, FGF1, NPNT, FGF2, SOX9, GPC3, WNT4, TACSTD2, PTCH1, SALL1, WT1, DCHS1, CITED1	positive
Organ Growth	0.000112032	0.00222674	0.654258	2.00786	0	48	DDR2, BNC2, GATA4, FGFR2, LEPR, COL27A1, SORBS2, TGFBR3, TGFB2, FGF7, FGFR3, HEG1, SPRY2, EVC, THBS3, STC1, SOX9, NDRG4, CCM2L, RARB	positive
Adherens Junction Organization	0.000108178	0.00222674	0.628203	2.0043	0	64	LAMA5, ITGA2, DLG5, CDH17, DSP, CDH11, SORBS1, DLC1, CDH2, PKP2, CDH9, CADM3, PTPRK, CDH1, CDH13, NUMBL, THY1, CTTN, CDH6, ACTN1, NECTIN2, FERMT2, RHOD, CDH15, CADM1, AFDN, CDH10, VCL, NECTIN3, CDH5, AJUBA, JUP, CDH3	positive
Trabecula Formation	0.000257467	0.00415317	0.772818	2.00221	1	18	FBN2, SFRP1, COL1A1, ADAMTS1, SLC40A1, TGFBR3, THBS3, MMP2, FHL2	positive
Cell Matrix Adhesion	0.000103713	0.00222674	0.596978	1.99189	0	101	ADAMTS12, MUC4, LAMA5, TNXB, ITGA2, COL5A3, SNED1, ITGB4, ITGA11, COL3A1, NID1, SORBS1, DLC1, ITGA3, EMP2, DDR1, ECM2, NID2, PTPRK, NPNT, ITGB8, MSLN, ITGA7, ITGB3, THBS3, THY1, CTTN, JAM3, ACTN1, PKD1, FREM1, VTN, FERMT2, RHOD, CD34, ITGA1, ITGA6, VCL, CTGF, ITGAL, CD96, ITGB6, DAG1, TNN, EPDR1, BCAM, SGCE, EDA, AJUBA	positive
Skin Development	0.000101574	0.00222674	0.581163	1.98753	0	142	LAMA5, COL5A1, WNT5A, PTCH2, ITGA2, COL5A3, COL5A2, COL1A1, SMO, EGFR, ITGB4, IVL, COL3A1, DSP, CYP26B1, COL1A2, VANGL2, ADAMTS2, FGFR2, YAP1, ITGA3, EREG, FLNB, DDR1, EXPH5, PPL, IRF6, TGFB2, FGF7, SPRR1A, BCL11B, CLDN1, KDF1, ASPRV1, IGFBP5, ST14, WNT10A, EPHA2, CELSR1, ALX4, CSTA, FZD3, PKD1, WNT16, SOX9, TNFRSF19, APCDD1, ERRFI1, SCEL, SFN, ACVR1B, PALLD, ITGA6, KAZN, FOXQ1, LGR5, CLDN4, ABCB…	positive
Odontogenesis	0.000105441	0.00222674	0.604237	1.97913	0	83	TNC, LAMA5, WDR72, GLI3, SCN5A, COL1A1, SMO, ITGB4, COL1A2, LAMB1, BMPR1A, FGFR2, OSR1, CA2, ADAMTS1, GLI2, TGFB2, BCL11B, BMP7, WNT10A, PAM, FAM20A, AXIN2, DLX1, CSF1, TUFT1, AQP1, MSX1, TGFB3, ITGA6, PITX2, PERP, RUNX2, EDA, NF2, TWIST1, LHX8, ACVR2B, DLX2, LEF1	positive
Regulation of Heart Rate by Cardiac Conduction	0.00012288	0.00230973	0.716763	1.97885	0	25	CACNA1G, CACNB2, DSC2, SCN5A, CACNA1C, DSP, DSG2, CACNA2D1, PKP2, KCNQ1, KCNH2, SCN4B, KCNJ2, HCN4	positive
Neuron Projection Guidance	0.000101184	0.00222674	0.572953	1.96924	0	154	LAMA2, KIF26B, SPTB, SLIT3, PLXNB1, ETV4, WNT5A, GLI3, NEO1, SLIT2, EPHA4, CHL1, VANGL2, LAMB2, ERBB2, EPHB2, NCAM1, CXCL12, ANK3, UNC5B, GLI2, ENAH, NRCAM, TGFB2, SEMA3C, FMOD, EPHB3, BCL11B, UNC5C, NGFR, PLXNA2, BMP7, LHX9, EFNB1, DRAXIN, MATN2, FZD3, ROBO2, SPTBN1, NFASC, NTN1, NTN4, ZNF280D, MYH10, BOC, SEMA3F, ZNF280B, LMX1A, BDNF, PLXNA3, EFNA5, NFIB, SEMA6C, SPON2, L1CAM, PTPRM, ROBO1, RYK…	positive
Aminoglycan Biosynthetic Process	0.000104439	0.00222674	0.595134	1.96678	0	91	CEMIP, ANGPT1, HAS3, HSPG2, PDGFRB, HS6ST2, CSGALNACT1, HAS2, NDST3, VCAN, GPC6, CHST3, GPC4, BGN, CHPF, PRELP, AGRN, FMOD, HS3ST1, DSEL, CHSY3, HAS1, B3GNT3, SDC2, HS3ST3A1, GPC3, DCN, GPC2, CHST2, B3GNT2, B3GNT2, ST3GAL2, OGN, B4GALT2, B3GNT7, GLCE, PXYLP1, CHST15, OMD	positive
Cell Communication Involved in Cardiac Conduction	0.000119332	0.00227191	0.685426	1.96393	0	31	CACNA1G, CACNB2, DSC2, SCN5A, CACNA1C, DSP, DSG2, PKP2, KCNQ1, GJC1, ATP1A2, ATP1B1, CXADR, SCN4B, HCN4	positive
Connective Tissue Development	0.000101	0.00222674	0.569189	1.96184	0	162	WNT2B, COL11A1, ROR2, SULF1, BMP8B, BMP8A, COL5A1, WNT5A, PDGFRB, CHI3L1, CSGALNACT1, COL1A1, WNT7A, BMP1, ACTA2, SERPINH1, WNT7B, BMPR1A, OSR1, HOXC4, COL27A1, HMGA2, GLI2, ITGB8, SFRP2, FGF2, TGFB2, FGFR3, BMP6, PRRX1, FOXA1, EVC, SHOX2, BMP7, CREB3L2, THBS3, PPARGC1A, STC1, LRP5, HMGCS2, PKD1, ZEB1, SOX9, AXIN2, NFIB, HOXA3, CD34, CSF1, MGP, AMER1, RARB, MSX1, CYR61, NOV, SMAD5, PTH1R, BMP5, C…	positive
Renal Tubule Development	0.000108802	0.00222674	0.618129	1.95977	0	61	FAT4, KIF26B, LAMA5, GREM1, GLI3, GDNF, HNF1B, WNT7B, PBX1, OSR1, COL4A1, ADAMTS16, FGF1, NPNT, FGF2, WNK4, PKD1, SOX9, GPC3, WNT4, TACSTD2, HEYL, IRX2, PTCH1, SALL1, WT1, LGR5, DCHS1, CITED1	positive
Camera Type Eye Morphogenesis	0.000105664	0.00222674	0.598926	1.95855	0	82	WNT2B, SDK1, STRA6, CDON, WNT5A, GLI3, WNT9A, SOX11, PROX1, COL8A1, EPHB2, TSPAN12, ALDH1A3, PROM1, TSKU, DSCAM, SHROOM2, BMP7, THY1, EPHA2, TFAP2A, LRP5, ZEB1, WNT16, SOX9, FJX1, MEGF11, TBX2, PTPRM, TENM1, PITX2, GDF11, TENM3, IRX5, NECTIN3, COL8A2, FOXF2, PHACTR4, WNT2, SOX8, TWIST1, ROM1	positive
Regulation of Embryonic Development	0.000103713	0.00222674	0.586864	1.95814	0	101	WNT2B, LAMA3, LAMA2, SULF1, LAMA1, LAMA5, COL5A1, WNT5A, SFRP1, PTK7, COL5A2, HNF4A, NRK, GDNF, HNF1B, VANGL2, SIX4, BMPR1A, CDX2, GPR161, AMOT, OSR1, PHLDB2, LAMA4, TULP3, FZD2, SFRP2, BMP7, TBX18, CELSR1, PLCB1, FZD3, WNT4, TBX2, NKD1, FOXA2, CLASP1, NR2C2, SCX, DVL3, DAG1, WNT2, DVL1, INSR, NRARP, PPP2R3A, SNAI1, SOX17, FGFR1, DLL1	positive
Cell Junction Assembly	0.000102501	0.00222674	0.578168	1.95693	0	121	LAMA3, TLN2, LAMA5, ITGA2, DLG5, PARD3, FLNC, TJP1, ITGB4, LAMC2, SORBS1, DLC1, LAMB3, AMOT, MARVELD3, PKP2, OCLN, PARD6B, PTPRK, GJC1, LAMC1, PARD6G, PRKCA, HEG1, CLDN1, HDAC7, ITGB3, THY1, CRB3, PKP3, CTTN, ACTN1, NFASC, GJB1, FSCN1, FERMT2, RHOD, CLDN3, DST, KRT14, PATJ, CNTNAP1, CD151, ITGA6, EPB41L3, FLNA, VCL, MARVELD2, GJA4, CDH5, ANK2, MICALL2, AJUBA, JUP, F11R, APC, LSR, FN1, FBF1, TAOK2…	positive
Cardiac Muscle Cell Action Potential	0.000120424	0.00228291	0.688751	1.95359	0	29	CACNA1G, CACNB2, SCN5A, CACNA1C, CACNA2D1, PKP2, KCNQ1, GJC1, ATP1A2, KCNH2, ATP1B1, SCN4B, KCNJ2, HCN4	positive
Positive Regulation of Epithelial Cell Migration	0.000103702	0.00222674	0.585859	1.95291	0	100	ANGPT1, SEMA5A, WNT5A, ITGA2, HAS2, RAB25, ANGPT4, WNT7A, CCBE1, PRKD1, MMP9, PROX1, ADGRA2, VIL1, AMOT, ITGA3, SPARC, AMOTL1, FGF2, TGFB2, FGF7, PRKCA, FLT4, CCR6, SRPX2, VEGFC, HDAC7, ITGB3, BCAR1, ETS1, SOX9, EPB41L4B, PLCG1, EPB41L5, CLASP1, MET	positive
Regulation of Morphogenesis of A Branching Structure	0.00011288	0.00222674	0.642096	1.95094	0	44	WNT2B, SULF1, ETV4, WNT5A, GREM1, SFRP1, SMO, GDNF, HNF1B, SIX4, FGFR2, FGF7, SHOX2, BMP7, NTN4, SOX9, TACSTD2	positive
Cell Morphogenesis Involved in Differentiation	0.0001	0.00222674	0.547264	1.95093	0	413	LAMA2, KIF26B, SPTB, SLIT3, LAMA5, PLXNB1, ADCY1, ETV4, WNT5A, GREM1, GLI3, SFRP1, HAS2, RAB25, SMO, NEO1, WNT7A, PARVA, PARD3, GDNF, SLIT2, EPHA4, PRELP, CHL1, CDH11, PROX1, LAMB1, VANGL2, LOXL2, LAMB2, ERBB2, FGFR2, RBFOX2, FARP1, EPHB2, NCAM1, SEMA7A, CXCL12, ANK3, UNC5B, FLNB, HMGA2, PARD6B, ECM2, COL18A1, GLI2, DCLK1, EPHA1, TSKU, TGFBR3, ENAH, MAP6, DSCAM, NRCAM, TGFB2, LAMC1, SEMA3C, ZFPM1…	positive
Stem Cell Proliferation	0.00011162	0.00222674	0.63275	1.94842	0	49	WNT2B, WNT5A, TEAD3, WNT7B, FGFR2, OSR1, SFRP2, EML1, FGF7, RNF43, NUMBL, BMP7, NES, FGF13, GPC3, SOX5, CD34, MECOM, ABCB1, MSX1, ASPM	positive
Mesenchyme Development	0.000101338	0.00222674	0.567244	1.94725	0	152	LAMA5, SEMA5A, WNT5A, BNC2, PDGFRB, SFRP1, PTK7, HAS2, SMO, NEDD4, GDNF, ACTA2, SOX11, SEMA3D, ERBB3, LOXL2, SIX4, GATA4, BMPR1A, FGFR2, ERBB4, YAP1, OSR1, SEMA7A, NRTN, HMGA2, TGFBR3, SFRP2, TGFB2, SEMA3C, ACTA1, EDNRA, SEMA4G, LOXL3, CYP26C1, BMP7, WNT10A, SEMA3E, EFNB1, WNT16, ACTG2, SOX9, RDH10, SEMA3F, WNT4, FOXF1, HEYL, SEMA6C, TBX2, RFLNB, EPB41L5, CUL7, SMAD3, AMER1, MSX1, TMEM100, EFNA1,…	positive
Mammary Gland Epithelium Development	0.000112486	0.00222674	0.636001	1.94556	0	47	ETV4, WNT5A, SMO, WNT7B, FGFR2, ERBB4, DDR1, GLI2, IRF6, TNFSF11, TBX3, EPHA2, LRP5, NTN1, WNT4, FOXF1, CSF1, PTCH1, KDM5B, MSX1	positive
Endocrine System Development	0.000106112	0.00222674	0.596941	1.94389	0	79	DUOX2, STRA6, WNT5A, SMO, HNF1B, BMPR1A, ONECUT2, PBX1, SRD5A1, TG, GLI2, CDH1, BMP6, GATA6, CLU, GLI1, FSTL3, ETS1, SOX9, RFX3, INSM1, WNT4, DKK3, HOXA3, GIPR, SMAD3, FOXA2, SALL1, PITX2, SOX4, BMP5, WT1	positive
Morphogenesis of A Branching Structure	0.000101626	0.00222674	0.568739	1.94378	0	140	FAT4, TNC, LAMA5, ETV4, WNT5A, GREM1, GLI3, NFATC4, SFRP1, DLG5, GDNF, SLIT2, HNF1B, PROX1, VANGL2, FGFR2, PBX1, YAP1, COL4A1, DDR1, ADAMTS16, GLI2, FGF1, NPNT, SFRP2, FGF2, FGF7, SEMA3C, EDNRA, SPRY2, FOXA1, TBX3, ST14, BMP7, EPHA2, CELSR1, SEMA3E, LRP5, NOTCH4, PKD1, SOX9, GPC3, RDH10, WNT4, FOXF1, CSF1, PTCH1, KDM5B, ERMN, MET, SALL1, PITX2, WT1, DCHS1, CITED1, HHIP, DAG1, ACVR1	positive
Neuron Projection Extension	0.000113007	0.00222674	0.641365	1.94366	0	43	SLIT3, PLXNB1, SLIT2, LAMB2, SEMA7A, POSTN, DCLK1, PRKCZ, FMOD, MAP1B, SEMA3F, PLXNA3, NDN, VCL, MAPT, OGN, DVL1, USP9X, SEMA3A, SEMA5B, SPG11	positive
Regulation of Bmp Signaling Pathway	0.000108578	0.00222674	0.611804	1.94342	0	62	SULF1, FBN1, WNT5A, GREM1, SFRP1, NEO1, SOX11, GATA4, ITGA3, CHRDL1, PCSK6, ZNF423, GREM2, SFRP2, GATA6, NBL1, FSTL3, GPC3, ACVR2A, BMPER, TWSG1, MSX1, HTRA3, CYR61	positive
Sensory Organ Morphogenesis	0.000100837	0.00222674	0.560402	1.9405	0	176	WNT2B, SDK1, COL11A1, ROR2, FBN2, FBN1, STRA6, COL5A1, CDON, WNT5A, GLI3, PTK7, COL5A2, LRIG1, WNT9A, SOX11, CYP26B1, PROX1, VANGL2, MYO15A, SIX4, FGFR2, LRIG3, COL8A1, EPHB2, TSPAN12, OSR1, ALDH1A3, PROM1, GLI2, TMIE, NTRK2, TSKU, FZD2, DSCAM, CTHRC1, SHROOM2, SPRY2, PRRX1, BMP7, KCNQ4, THY1, EPHA2, CELSR1, BCR, TFAP2A, FZD3, LRP5, NTN1, ZEB1, WNT16, SOX9, MFAP2, FJX1, MEGF11, SLITRK6, TBX2, NKD…	positive
Negative Chemotaxis	0.00034658	0.00508156	0.652731	1.93838	2	38	SLIT3, SEMA5A, WNT5A, SLIT2, SEMA3D, SEMA7A, SEMA3C, SEMA4G, ITGB3, SEMA3E, SEMA3F, PLXNA3, EFNA5, SEMA6C, ROBO1, RYK, PLXNA4, FLRT2, SEMA3G, SEMA6A, SEMA3B, SEMA4F, SEMA3A, SEMA5B, SEMA6D	positive
Eye Morphogenesis	0.000103402	0.00222674	0.577339	1.93787	0	108	WNT2B, SDK1, FBN2, FBN1, STRA6, COL5A1, CDON, WNT5A, GLI3, COL5A2, WNT9A, SOX11, PROX1, COL8A1, EPHB2, TSPAN12, ALDH1A3, PROM1, NTRK2, TSKU, DSCAM, SHROOM2, BMP7, THY1, EPHA2, TFAP2A, LRP5, ZEB1, WNT16, SOX9, MFAP2, FJX1, MEGF11, TBX2, NKD1, PTPRM, TENM1, RARB, PITX2, GDF11, EFEMP1, TENM3, IRX5, NECTIN3, COL8A2, FOXF2, PHACTR4, MFRP, WNT2, PPP2R3A, SOX8, TWIST1, ROM1	positive
Cell Substrate Adherens Junction Assembly	0.000124611	0.00231286	0.713077	1.93744	0	23	LAMA5, ITGA2, SORBS1, DLC1, PTPRK, THY1, CTTN, ACTN1, FERMT2, RHOD	positive
Cardiac Cell Development	0.000348473	0.00508156	0.657723	1.93587	2	36	OBSL1, PDGFRA, PDGFRB, PROX1, MYH11, GATA4, SORBS2, TTN, NEBL, TBX3, CXADR, MYH10, FHL2, MTOR, FHOD3, PITX2	positive
Gastrulation	0.000102354	0.00222674	0.5698	1.93232	0	125	COL12A1, LAMA3, COL11A1, WNT5A, ITGA2, SFRP1, ITGB4, MMP9, HNF1B, LAMB1, VANGL2, BMPR1A, FGFR2, COL6A1, LAMB3, COL8A1, AMOT, MMP15, ITGA3, HMGA2, COL4A2, EYA2, COL7A1, GATA6, ITGA7, BMP7, ITGB3, TBX6, EPHA2, LRP5, VTN, MMP2, DUSP4, FOXF1, TAL1, ACVR2A, EPB41L5, TWSG1, SMAD3, TRIM15, FOXA2	positive
Positive Regulation of Synapse Assembly	0.000344867	0.00508156	0.647619	1.93211	2	39	THBS2, WNT7A, EPHB2, AGRN, ADGRL3, CLSTN2, TPBG, NTRK2, NLGN2, EPHB3, LRTM2, ADGRB2, SRPX2, ADGRL1, CLSTN3, ADNP, NTRK3, BDNF, SLITRK6, EFNA5	positive
Neuromuscular Junction Development	0.000351947	0.00508156	0.663042	1.93137	2	34	TNC, CACNB2, NEDD4, LAMB2, ERBB2, ANK3, COL4A1, COL4A5, NTRK2, PDZRN3, F2R, CACNB3, UNC13B, UTRN	positive
Glomerulus Development	0.000112625	0.00222674	0.632672	1.93088	0	46	ANGPT1, SULF1, PDGFRA, PDGFRB, NOTCH3, COL4A3, ACTA2, NID1, VANGL2, LAMB2, OSR1, PROM1, PODXL, PLCE1, HEYL, CD34, KIRREL3, WT1, CD24, WWTR1, ANGPT2	positive
Ear Morphogenesis	0.00010627	0.00222674	0.59431	1.92992	0	76	COL11A1, ROR2, WNT5A, PTK7, LRIG1, PROX1, VANGL2, MYO15A, SIX4, FGFR2, LRIG3, EPHB2, OSR1, ALDH1A3, GLI2, TMIE, FZD2, CTHRC1, SPRY2, PRRX1, KCNQ4, CELSR1, BCR, TFAP2A, FZD3, NTN1, ZEB1, SOX9, SLITRK6, TSHZ1, MSX1, WDR19, SALL1	positive
Positive Regulation of Smoothened Signaling Pathway	0.000124611	0.00231286	0.709876	1.92875	0	23	SFRP1, SMO, WNT9A, PRRX1, FOXA1, EVC, SHOX2, DISP1, GLI1, GPC3, DCDC2, STK36, DYNC2H1	positive
Branch Elongation of an Epithelium	0.000266241	0.00423313	0.777311	1.92817	1	15	TNC, WNT5A, FGFR2, YAP1, FGF1, SPRY2, SOX9, RDH10	positive
Cardiac Chamber Morphogenesis	0.000105441	0.00222674	0.588612	1.92795	0	83	COL11A1, WNT5A, SMO, PARVA, SOX11, DSP, PROX1, VANGL2, GATA4, FGFR2, PKP2, ADAMTS1, TGFBR3, FZD2, SFRP2, TNNT2, SEMA3C, TNNI1, ZFPM1, HEG1, GATA6, TBX3, SHOX2, FHL2, FOXF1, HEYL, CCM2L, TBX2, PPP1R13L, CPE, RARB, CYR61, PITX2, SOX4, ZFPM2, SMARCD3, DVL3, ACVR1, WNT2, TPM1	positive
Stem Cell Differentiation	0.000101071	0.00222674	0.559858	1.92768	0	159	LAMA5, ETV4, SEMA5A, WNT5A, GREM1, SFRP1, HAS2, SMO, WNT7A, GDNF, SOX11, SEMA3D, HNF1B, LOXL2, BMPR1A, FGFR2, ACE, ERBB4, OSR1, A2M, SEMA7A, NRTN, HMGA2, TGFBR3, TGFB2, SEMA3C, EDNRA, FOXA1, SEMA4G, LOXL3, CYP26C1, BMP7, WNT10A, SEMA3E, EFNB1, MSI2, WNT16, SOX9, KIT, RDH10, EPCAM, SEMA3F, WNT4, XRCC5, HEYL, TAL1, SEMA6C, TBX2, RFLNB, EPB41L5, CUL7, NTF4, AMER1, LIF, MSX1, TMEM100, HOXA7, EFNA1, B…	positive
Neuron Projection Morphogenesis	0.00010005	0.00222674	0.543997	1.92569	0	312	LAMA2, KIF26B, SPTB, SLIT3, PLXNB1, ADCY1, ETV4, WNT5A, GLI3, NEO1, WNT7A, PARD3, SLIT2, EPHA4, PRELP, CHL1, CDH11, VANGL2, LAMB2, ERBB2, FGFR2, RBFOX2, FARP1, EPHB2, NCAM1, SEMA7A, CXCL12, ANK3, UNC5B, DAB2IP, PARD6B, ECM2, GLI2, POSTN, DCLK1, TSKU, ENAH, MAP6, DSCAM, NRCAM, PRKCZ, TGFB2, SEMA3C, FMOD, EPHB3, BCL11B, LRTM2, UNC5C, MAP1B, CLU, NUMBL, NGFR, NEFH, LRFN3, PLXNA2, BMP7, SHANK3, LHX9,…	positive
Regulation of Smoothened Signaling Pathway	0.000109266	0.00222674	0.60989	1.92228	0	58	GLI3, PTCH2, SFRP1, SMO, WNT9A, CD3E, FGFR2, KCTD11, GAS1, GPR161, GLI2, TULP3, PRRX1, FOXA1, EVC, SHOX2, DISP1, GLI1, GLIS2, SERPINE2, GPC3, DCDC2, PTCH1, STK36, DYNC2H1, RUNX2, HHIP, C2CD3, TCTN1	positive
Nephron Epithelium Development	0.000106644	0.00222674	0.593036	1.92067	0	74	FAT4, KIF26B, LAMA5, GREM1, GLI3, SMO, GDNF, HNF1B, LAMB2, WNT7B, PBX1, OSR1, PROM1, ADAMTS16, PODXL, FGF1, NPNT, FGF2, WNK4, PKD1, SOX9, GPC3, WNT4, TACSTD2, HEYL, IRX2, CD34, PTCH1, SALL1, WT1, DCHS1, CD24, CITED1	positive
Regulation of Microvillus Organization	0.000135446	0.0025035	0.79723	1.92028	0	13	CDHR5, HNF4A, PLS1, ATP8B1, CDHR2, VIL1, RAP1GAP, PODXL, KLF5, FSCN1	positive
Positive Regulation of Cell Substrate Adhesion	0.000104439	0.00222674	0.580945	1.91989	0	91	VIT, ABI3BP, SFRP1, HAS2, FBLN2, NID1, SMOC2, COL8A1, COL16A1, ITGA3, EMP2, FBLN1, CCDC80, ECM2, EPHA1, NPNT, PRKCZ, CDH13, VEGFC, SPOCK2, OLFM4, VTN, UTRN, DMP1, WNT4, AGR2, FOXF1, EPB41L5, CSF1, SMAD3, CYR61, COL26A1, FLNA, PRKCE, KDR, CCR7, CARMIL1, EGFLAM, NET1	positive
Cell Substrate Adhesion	0.000101543	0.00222674	0.560283	1.91762	0	144	ADAMTS12, MUC4, ANGPT1, LAMA5, TNXB, ITGA2, COL5A3, PARVA, SNED1, ITGB4, ITGA11, COL3A1, NID1, LAMB1, SORBS1, DLC1, ITGA3, EMP2, DDR1, ECM2, NID2, PTPRK, EPHA1, NPNT, ITGB8, LAMC1, ANTXR1, EPHB3, MSLN, ITGA7, ITGB3, THBS3, THY1, CTTN, JAM3, ACTN1, PKD1, FREM1, VTN, TYRO3, FERMT2, RHOD, TTYH1, EPB41L5, CD34, EFNA1, ITGA1, SRCIN1, FZD4, ITGA6, VCL, CTGF, ITGAL, CD96, RADIL, ITGB6, DAG1, TNN, EPDR1,…	positive
Biological Adhesion	9.999e-05	0.00222674	0.532565	1.91696	0	828	FAT4, TNC, PCDHGA3, ADAMTS12, COL12A1, SVEP1, LAMA3, MUC4, PCDHGB1, SDK1, COL6A3, DCHS2, CDHR5, THEMIS, LAMA2, ANGPT1, ADAM12, HAS3, TLN2, ADAM23, TRO, LRRC15, PCDHB8, EPHA3, LAMA1, PKP1, LAMA5, MPDZ, SEMA5A, FAT1, COL5A1, CDON, PDGFRA, DDR2, DSC2, KIRREL1, TNXB, ITGAE, GLI3, PTPRD, F2RL1, CCR8, ITGA2, THBS2, PTK7, CLDN7, COL5A3, IL18R1, DLG5, LCK, CDH17, AOC3, FAT3, VCAN, WISP1, NEDD4, NEO1, COL…	positive
Cell Morphogenesis Involved in Neuron Differentiation	0.00010009	0.00222674	0.543294	1.91679	0	283	LAMA2, KIF26B, SPTB, SLIT3, PLXNB1, ADCY1, ETV4, WNT5A, GLI3, NEO1, WNT7A, PARD3, SLIT2, EPHA4, PRELP, CHL1, CDH11, VANGL2, LAMB2, ERBB2, FGFR2, RBFOX2, FARP1, EPHB2, NCAM1, SEMA7A, CXCL12, ANK3, UNC5B, PARD6B, ECM2, GLI2, DCLK1, TSKU, ENAH, MAP6, DSCAM, NRCAM, TGFB2, SEMA3C, FMOD, EPHB3, BCL11B, LRTM2, UNC5C, MAP1B, NUMBL, NGFR, NEFH, LRFN3, PLXNA2, BMP7, SHANK3, LHX9, EFNB1, DRAXIN, SHANK1, MAT…	positive
Bone Trabecula Morphogenesis	0.000141764	0.00260939	0.849988	1.91674	0	10	FBN2, PLXNB1, SFRP1, COL1A1, THBS3, MMP2	positive
Endocrine Pancreas Development	0.000240848	0.00400503	0.675109	1.9149	1	29	WNT5A, SMO, HNF1B, ONECUT2, BMP6, GATA6, CLU, SOX9, RFX3, INSM1, GIPR, FOXA2, SOX4, BMP5, PDX1, EIF2AK3, IL6, DLL1, MEN1	positive
Branching Involved in Ureteric Bud Morphogenesis	0.000354149	0.00508156	0.660999	1.91457	2	33	FAT4, LAMA5, GREM1, GLI3, GDNF, PBX1, ADAMTS16, FGF1, NPNT, FGF2, SOX9, GPC3, WNT4, PTCH1, SALL1, WT1, DCHS1, CITED1	positive
Lung Morphogenesis	0.00034658	0.00508156	0.644483	1.91389	2	38	TNC, DLG5, SOX11, VANGL2, WNT7B, FGFR2, YAP1, SPRY2, FOXA1, CELSR1, SOX9, RDH10, FOXF1, LIF, PITX2, HHIP, DAG1	positive
Digestive System Development	0.000102617	0.00222674	0.566189	1.91383	0	119	FAT4, STRA6, PDGFRA, WNT5A, GLI3, SFRP1, PCSK5, SMO, EGFR, ITGB4, SOX11, COL3A1, HNF1B, VANGL2, GATA4, FGFR2, CDX2, GLI2, SFRP2, TGFB2, EPHB3, GATA6, SHOX2, ALX4, KLF5, GLI1, ZIC3, HMGCS2, PKD1, RARRES2, GATA5, KIT, TCF7, AGR2, FOXF1, DACT1, TBX2, EPB41L5, SMAD3, RARB, SLC4A2, WDR19, SALL1, TGFB3, HRH2, ITGA6, PITX2, CLDN18, DCHS1, COBL, C1GALT1, FOXF2	positive
Axon Extension	0.000239149	0.00400326	0.670531	1.91317	1	30	SLIT3, PLXNB1, SLIT2, LAMB2, SEMA7A, DCLK1, FMOD, MAP1B, SEMA3F, NDN, VCL, MAPT, OGN, DVL1, USP9X, SEMA3A, SEMA5B, SPG11	positive
Developmental Cell Growth	0.000108178	0.00222674	0.599599	1.91304	0	64	SLIT3, PLXNB1, SLIT2, LAMB2, GATA4, SEMA7A, SORBS2, POSTN, DCLK1, PRKCZ, FMOD, MAP1B, SOX9, SEMA3F, BDNF, PLXNA3, EFNA5, NDN, VCL, MAPT, OGN, COBL, KMT2D, DVL1, USP9X, KMT2B, SEMA3A, SEMA5B, SPG11	positive
Prostate Gland Morphogenesis	0.000259336	0.00416817	0.747035	1.91214	1	17	TNC, SFRP1, FGFR2, GLI2, CYP7B1, FOXA1, SERPINB5, SOX9	positive
Embryonic Eye Morphogenesis	0.000242866	0.00400503	0.682651	1.91119	1	27	FBN2, FBN1, STRA6, WNT5A, SOX11, PROX1, ALDH1A3, BMP7, TFAP2A, ZEB1, WNT16, MFAP2, TBX2, RARB, EFEMP1, FOXF2, PHACTR4	positive
Organ Morphogenesis	9.999e-05	0.00222674	0.530122	1.90271	0	661	WNT2B, FAT4, DUOX2, TNC, SDK1, COL11A1, ROR2, FBN2, KIF26B, FBN1, SLIT3, STRA6, ELN, LAMA5, ETV4, ABLIM1, WDR72, COL5A1, CDON, PDGFRA, WNT5A, GREM1, GLI3, SCN5A, PDGFRB, ITGA2, CSGALNACT1, SFRP1, PTK7, COL5A2, DLG5, LTF, COL1A1, HAS2, LRIG1, SMO, NEDD4, WNT7A, PARVA, BMP1, GDNF, EGFR, ITGB4, ACTA2, WNT9A, SOX11, COL3A1, DSP, CYP26B1, COL1A2, HNF1B, PROX1, SERPINH1, LAMB1, VANGL2, WNT7B, MYO15A, S…	positive
Cardiac Septum Morphogenesis	0.000227894	0.00382931	0.630965	1.89763	1	41	WNT5A, SMO, PARVA, SOX11, PROX1, VANGL2, GATA4, FGFR2, FZD2, ZFPM1, GATA6, TBX3, HEYL, TBX2, RARB, CYR61, PITX2, SOX4, ZFPM2, DVL3, ACVR1	positive
Embryonic Skeletal System Development	0.000104221	0.00222674	0.572191	1.89613	0	94	COL11A1, SULF1, PDGFRA, WNT5A, GLI3, PCSK5, COL1A1, WNT9A, SOX11, SIX4, FGFR2, PBX1, OSR1, MMP16, TBX15, TULP3, PCGF2, PRRX1, SHOX2, BMP7, ALX4, TFAP2A, KIAA1217, ZEB1, RDH10, HOXC6, DLX1, HOXA3, ACVR2A, HOXB2, SMAD3, WDR19, HOXA7, TGFB3, IRX5, SATB2, SCX, RUNX2	positive
Positive Regulation of Endothelial Cell Migration	0.000108178	0.00222674	0.593616	1.89395	0	64	ANGPT1, SEMA5A, WNT5A, ANGPT4, WNT7A, CCBE1, PRKD1, PROX1, ADGRA2, AMOT, SPARC, AMOTL1, FGF2, PRKCA, FLT4, SRPX2, VEGFC, HDAC7, ITGB3, BCAR1, ETS1, PLCG1	positive
Regulation of Cardiac Muscle Cell Contraction	0.000247709	0.00402504	0.69092	1.89348	1	24	DSC2, SCN5A, CACNA1C, DSP, DSG2, GATA4, PKP2, ATP1A2, STC1, KCNJ2, ANK2, JUP, PDE4D, CAV1	positive
Extracellular Matrix Assembly	0.000266241	0.00423313	0.763232	1.89325	1	15	HAS3, TNXB, HAS2, MYH11, LOX, THSD4, HAS1, GPM6B, MFAP4	positive
Embryonic Pattern Specification	0.000112625	0.00222674	0.619784	1.89154	0	46	WNT5A, WNT7A, FGFR2, ERBB4, PCSK6, TBX3, BMP7, TBX6, DISP1, EFNB1, SEMA3F, EPB41L5, PTCH1, SMAD3, MEOX2, SMAD5, WT1, CXXC4, CITED1, SATB2, COBL, PGAP1, NRARP, C2CD3, RIPPLY3, DLL1, SEMA3A, STIL	positive
Apical Protein Localization	0.000696767	0.00796613	0.818708	1.88894	4	11	DLG5, VANGL2, MAL, SHROOM3, SHROOM2, CELSR1	positive
Mammary Gland Development	0.000103853	0.00222674	0.566966	1.88777	0	99	ETV4, WNT5A, GLI3, ITGA2, SMO, WNT7B, FGFR2, ERBB4, DDR1, GLI2, ELF3, IRF6, TPH1, CAD, TNFSF11, IGFBP5, TBX3, ARHGAP5, EPHA2, LRP5, PAM, NTN1, NOTCH4, SOX9, ATP7B, WNT4, FOXF1, GC, TBX2, CSF1, PTCH1, KDM5B, MSX1, TGFB3	positive
Chondrocyte Differentiation	0.000111458	0.00222674	0.610935	1.88582	0	50	WNT2B, COL11A1, SULF1, WNT7A, SERPINH1, BMPR1A, OSR1, COL27A1, HMGA2, GLI2, SFRP2, FGFR3, SHOX2, CREB3L2, SOX9, AXIN2, NFIB, NOV, PTH1R, SCX, RUNX2	positive
Positive Regulation of Excitatory Postsynaptic Potential	0.000268528	0.00425426	0.770944	1.88544	1	14	WNT7A, STX1A, PRKCZ, NLGN2, SHANK3, SHANK1, RIMS2, STX1B, DLG4, RELN	positive
Metanephric Nephron Development	0.000245761	0.00400807	0.682673	1.88474	1	25	KIF26B, PDGFRA, GREM1, PDGFRB, SMO, GDNF, LAMB2, OSR1, PKD1, SOX9, WNT4, IRX2, CD34, SALL1, WT1, IRX1, SOX8, PKD2	positive
Tissue Morphogenesis	0.0001	0.00222674	0.527954	1.88357	0	439	FAT4, TNC, SDK1, COL11A1, KIF26B, LAMA5, ETV4, COL5A1, CDON, WNT5A, GREM1, GLI3, NFATC4, ITGA2, SFRP1, PTK7, DLG5, SMO, WNT7A, GDNF, EGFR, SLIT2, EPHA4, ITGB4, ACTA2, SOX11, COL3A1, DSP, HNF1B, PROX1, VANGL2, WNT7B, SIX4, GATA4, BMPR1A, FGFR2, DLC1, PBX1, GCNT3, MYLK, TSPAN12, YAP1, OSR1, ITGA3, CA2, PKP2, ALDH1A3, PROM1, COL4A1, DDR1, ADAMTS16, TTN, HMGA2, STARD13, GLI2, MICAL2, EYA2, PODXL, TUL…	positive
Skeletal System Development	0.0001	0.00222674	0.529727	1.88322	0	367	WNT2B, FAT4, COL12A1, ADAMTS4, COL11A1, ROR2, SULF1, FBN2, FBN1, PLXNB1, BMP8B, BMP8A, PDGFRA, WNT5A, GLI3, CHI3L1, CSGALNACT1, SFRP1, PCSK5, COL5A2, LTF, COL1A1, HAS2, VCAN, TNFRSF11B, AEBP1, WNT7A, BMP1, WNT9A, PRELP, SOX11, COL3A1, MMP9, CYP26B1, CDH11, COL1A2, SERPINH1, WNT7B, SIX4, BMPR1A, FGFR2, PBX1, RAB23, SRD5A1, OSR1, HOXC4, COL27A1, SPARC, MMP16, TBX15, HMGA2, GLI2, PAPPA2, EN1, POSTN,…	positive
Mesenchymal Cell Differentiation	0.000102733	0.00222674	0.557519	1.88214	0	116	LAMA5, SEMA5A, WNT5A, SFRP1, HAS2, SMO, GDNF, SOX11, SEMA3D, LOXL2, BMPR1A, FGFR2, ERBB4, OSR1, SEMA7A, NRTN, HMGA2, TGFBR3, TGFB2, SEMA3C, EDNRA, SEMA4G, LOXL3, CYP26C1, BMP7, WNT10A, SEMA3E, EFNB1, WNT16, SOX9, RDH10, SEMA3F, WNT4, HEYL, SEMA6C, RFLNB, EPB41L5, CUL7, AMER1, MSX1, TMEM100, EFNA1, PITX2, WWTR1, SEMA3G, FOXF2, PHACTR4, ACVR1, SEMA6A, WNT2, SEMA3B, SNAI1, SOX8, TWIST1, SEMA4F, FGFR…	positive
Skeletal System Morphogenesis	0.000101071	0.00222674	0.54648	1.88162	0	159	COL11A1, ROR2, FBN2, PDGFRA, GLI3, CSGALNACT1, SFRP1, LTF, COL1A1, HAS2, WNT7A, BMP1, WNT9A, SOX11, CYP26B1, SERPINH1, SIX4, FGFR2, RAB23, OSR1, COL27A1, MMP16, TBX15, PAPPA2, TULP3, SFRP2, PCGF2, TGFB2, FGFR3, BMP6, PRRX1, SHOX2, BMP7, THBS3, ALX4, TFAP2A, STC1, LRP5, PKD1, FREM1, ZEB1, SOX9, RDH10, MMP2, AXIN2, HOXA3, RFLNB, HOXB2, SMAD3, MGP, RARB, MSX1, WDR19, HOXA7, TGFB3, RFLNA, IRX5, CTGF,…	positive
Nerve Development	0.000111396	0.00222674	0.608343	1.88131	0	51	SULF1, GLI3, LRIG1, ERBB3, ATP8B1, SIX4, EPHB2, NRTN, UNC13B, TFAP2A, PRKCG, SERPINE2, SEMA3F, SLITRK6, GABRB3, PLXNA3, NPTX1, HOXA3, NTF4, HOXB2, SALL1, PLXNA4, DICER1, SLC1A3, DAG1	positive
Ventricular Septum Development	0.00011162	0.00222674	0.610469	1.87981	0	49	STRA6, WNT5A, PTK7, SOX11, PROX1, VANGL2, GATA4, FGFR2, LTBP1, FZD2, ZFPM1, HEG1, TBX3, HEYL, CYR61, SALL1, PITX2, SOX4, ZFPM2	positive
Trabecula Morphogenesis	0.000354149	0.00508156	0.647588	1.87573	2	33	FBN2, PLXNB1, SFRP1, COL1A1, ADAMTS1, SLC40A1, TGFBR3, HEG1, THBS3, MMP2, FHL2, CCM2L	positive
Hippo Signaling	0.000242866	0.00400503	0.668822	1.87248	1	27	FAT4, TJP1, TEAD1, TEAD3, AMOT, YAP1, AMOTL1, TEAD4, AMOTL2, TEAD2, TJP2, DCHS1, WWTR1	positive
Regulation of Cell Substrate Adhesion	0.000101102	0.00222674	0.543267	1.86915	0	157	VIT, EPHA3, ABI3BP, GREM1, SFRP1, COL1A1, HAS2, FBLN2, NID1, SMOC2, DLC1, ONECUT2, COL8A1, COL16A1, ITGA3, EMP2, PHLDB2, FBLN1, CCDC80, DDR1, ECM2, POSTN, EPHA1, NPNT, PRKCZ, CDH13, VEGFC, SEMA3E, GPM6B, KANK1, SPOCK2, OLFM4, VTN, PLET1, RHOD, UTRN, DMP1, WNT4, AGR2, FOXF1, TACSTD2, EFNA5, CDKN2A, EPB41L5, CSF1, SMAD3, CLASP1, CYR61, HOXA7, FZD4, PTPRZ1, COL26A1, FLNA, PRKCE, ANGPT2, SERPINE1, KD…	positive
Metanephros Development	0.000108578	0.00222674	0.587915	1.86753	0	62	KIF26B, FBN1, PDGFRA, GREM1, GLI3, PDGFRB, DLG5, SMO, GDNF, LAMB2, WNT7B, SIX4, OSR1, BMP7, ROBO2, PKD1, SOX9, GPC3, RDH10, WNT4, IRX2, CD34, PTCH1, SALL1, GDF11, WT1, CITED1, FOXJ1, IRX1, AQP2, SOX8, PKD2	positive
Myofibril Assembly	0.000348473	0.00508156	0.633757	1.86533	2	36	OBSL1, PDGFRA, PDGFRB, PROX1, MYH11, SIX4, TTN, TMOD2, ACTA1, NEBL, KRT8, LMOD1, MYH10, KRT19, FHOD3, CFL2, ANKRD1, TPM1	positive
Appendage Development	0.00010202	0.00222674	0.547817	1.86369	0	132	ROR2, FBN2, WNT5A, GREM1, GLI3, PCSK5, CACNA1C, WNT7A, ITGB4, WNT9A, SMOC1, SOX11, CYP26B1, BMPR1A, FGFR2, PBX1, OSR1, GLI2, EN1, TULP3, SFRP2, SEMA3C, RECK, PRRX1, KDF1, PLXNA2, TBX3, SHOX2, BMP7, ALX4, TFAP2A, LRP5, PAM, SOX9, GPC3, RDH10, TBX2, PTCH1, RARB, MEOX2, MSX1, WDR19, SALL1, ITGA6, PITX2, SOX4	positive
Embryonic Organ Morphogenesis	0.000100452	0.00222674	0.53262	1.85862	0	206	COL11A1, ROR2, FBN2, FBN1, STRA6, PDGFRA, WNT5A, GLI3, PTK7, LRIG1, SMO, WNT9A, SOX11, HNF1B, PROX1, VANGL2, MYO15A, SIX4, GATA4, FGFR2, LRIG3, EPHB2, YAP1, OSR1, HOXC4, MMP16, ALDH1A3, TBX15, GLI2, MICAL2, TMIE, TULP3, FZD2, PCGF2, CTHRC1, SPRY2, PRRX1, TBX3, SHOX2, BMP7, KCNQ4, EPHA2, CELSR1, ALX4, BCR, TFAP2A, GLI1, FZD3, ZIC3, NTN1, ZEB1, WNT16, SOX9, RDH10, TCF7, MFAP2, NDRG4, FOXF1, SLITRK6…	positive
Regulation of Synapse Assembly	0.000109806	0.00222674	0.593424	1.85723	0	55	WNT5A, THBS2, WNT7A, SIX4, EPHB2, AGRN, ADGRL3, CLSTN2, TPBG, NTRK2, NLGN2, EPHB3, LRTM2, ADGRB2, SRPX2, ADGRL1, CLSTN3, ROBO2, ADNP, NTRK3, BDNF, SLITRK6, EFNA5, FLRT2, COLQ, PTK2, AMIGO3	positive
Regulation of Rho Protein Signal Transduction	0.000103853	0.00222674	0.557755	1.8571	0	99	ARHGEF25, F2RL1, ARHGEF16, ARHGEF5, ARHGEF19, COL3A1, FGD5, TIAM2, ARHGEF17, DLC1, FARP1, EPS8L2, ITGA3, CDH2, RASGRF1, ARHGEF28, KALRN, ARHGEF18, ARHGAP35, F2R, NGFR, NGEF, FGD1, ARHGEF26, BCR, KANK1, PREX2, ALS2CL, ARHGEF40, FARP2, SPATA13, PLEKHG3, ROBO1, PLEKHG2, EPS8L1, TNFAIP1, GPR55, ARAP3, NET1	positive
Cell Cell Junction Assembly	0.000107793	0.00222674	0.579367	1.85647	0	67	TLN2, DLG5, PARD3, TJP1, AMOT, MARVELD3, PKP2, OCLN, PARD6B, GJC1, PARD6G, PRKCA, HEG1, CLDN1, HDAC7, CRB3, PKP3, NFASC, GJB1, FSCN1, CLDN3, PATJ, CNTNAP1, EPB41L3, VCL, MARVELD2, GJA4, CDH5, ANK2, MICALL2, JUP, F11R, APC, LSR, FBF1, GRHL2, MPP5, WNT11	positive
Cell Aggregation	0.000402793	0.00543073	0.758979	1.85617	2	14	COL11A1, ROR2, WNT7A, BMP1, TGFB2, PKD1, SOX9, MGP, CTGF	positive
Bone Morphogenesis	0.000216357	0.0036632	0.58124	1.85447	1	64	GLI3, CSGALNACT1, LTF, COL1A1, HAS2, CYP26B1, SERPINH1, FGFR2, RAB23, COL27A1, MMP16, PAPPA2, SFRP2, FGFR3, BMP6, SHOX2, THBS3, TFAP2A, STC1, LRP5, FREM1, SOX9, AXIN2, RARB, MSX1, TGFB3	positive
Regulation of Actin Filament Based Movement	0.000242219	0.00400503	0.658319	1.85354	1	28	DSC2, SCN5A, CACNA1C, DSP, DSG2, GATA4, PKP2, TNNT2, ATP1A2, PTGER3, STC1, KCNJ2	positive
Epithelial Tube Branching Involved in Lung Morphogenesis	0.000374813	0.00522852	0.687647	1.85324	2	22	TNC, DLG5, VANGL2, FGFR2, YAP1, SPRY2, FOXA1, CELSR1, SOX9, RDH10, FOXF1, HHIP, DAG1	positive
Mesodermal Cell Differentiation	0.000255722	0.00414008	0.708422	1.85317	1	19	ITGA2, ITGB4, FGFR2, ITGA3, HMGA2, EYA2, ITGB3, FOXF1, TAL1, TRIM15	positive
Cell Fate Commitment	0.000101379	0.00222674	0.539895	1.85115	0	148	WNT2B, ROR2, CDON, WNT5A, GLI3, PTCH2, SFRP1, NOTCH3, SMO, WNT7A, WNT9A, CYP26B1, FOXP3, HNF1B, PROX1, TEAD3, WNT7B, GATA4, FGFR2, ONECUT2, ERBB4, GAS1, ZNF521, GLI2, EYA2, TGFB2, ZFPM1, BCL11B, SPRY2, PRRX1, GATA6, FOXA1, TBX3, TBX6, WNT10A, NOTCH4, WNT16, SOX9, GATA5, NTRK3, FGF13, WNT4, TGFB1I1, DLX1, TAL1, SOX5, TBX2, NTF4, PTCH1, TRIM15, FOXA2	positive
Bundle of His Cell to Purkinje Myocyte Communication	0.000449573	0.0057974	0.89693	1.84896	2	7	DSC2, SCN5A, DSP, DSG2, PKP2	positive
Cardiac Ventricle Development	0.000104855	0.00222674	0.561515	1.84669	0	86	COL11A1, STRA6, WNT5A, SCN5A, PTK7, SOX11, DSP, PROX1, VANGL2, GATA4, FGFR2, PKP2, LTBP1, TGFBR3, FZD2, SFRP2, TNNT2, SEMA3C, TNNI1, ZFPM1, HEG1, TBX3, FOXF1, HEYL, CCM2L, PPP1R13L, CPE, CYR61, SALL1, PITX2, SOX4, ZFPM2	positive
Actomyosin Structure Organization	0.000107945	0.00222674	0.576943	1.84354	0	65	OBSL1, PDGFRA, PDGFRB, CDC42BPA, PROX1, SORBS1, MYH11, SIX4, LURAP1, TTN, MYH14, TMOD2, ACTA1, NEBL, KRT8, LMOD1, MYH10, EPB41L4B, EPB41L5, KRT19, FHOD3, KIF23, CFL2, TNFAIP1, CNN3, LIMCH1, ANKRD1, TPM1, F11R	positive
Dendritic Spine Organization	0.000389004	0.00539257	0.719803	1.84243	2	17	WNT7A, EPHB2, ITGA3, EPHB3, SHANK3, CTTN, SHANK1, TANC1, PAK3, DLG4	positive
Bone Growth	0.000402793	0.00543073	0.753211	1.84207	2	14	DDR2, BNC2, LEPR, COL27A1, FGFR3, EVC, THBS3, STC1, RARB	positive
Embryonic Camera Type Eye Development	0.000357995	0.00510632	0.642392	1.84063	2	31	STRA6, WNT5A, SOX11, PROX1, ALDH1A3, TULP3, BMP7, TFAP2A, NES, ZEB1, WNT16, RDH10, TBX2, PPP1R13L, WDR19, PITX2, FOXF2, PHACTR4	positive
Negative Regulation of Smoothened Signaling Pathway	0.000373832	0.00522852	0.677308	1.84026	2	23	GLI3, PTCH2, CD3E, KCTD11, GPR161, TULP3, GLIS2, SERPINE2, GPC3, PTCH1, RUNX2, HHIP	positive
Ventricular Septum Morphogenesis	0.000364299	0.00514659	0.656856	1.83897	2	27	WNT5A, SOX11, PROX1, VANGL2, FGFR2, FZD2, ZFPM1, TBX3, HEYL, PITX2, SOX4, ZFPM2	positive
Hematopoietic Stem Cell Proliferation	0.000549828	0.00673767	0.779345	1.83857	3	12	WNT2B, WNT5A, SFRP2, CD34, MECOM	positive
Brain Morphogenesis	0.000371563	0.00521599	0.670872	1.83854	2	24	DUOX2, WNT5A, SFRP1, SMO, CDH2, SFRP2, SHANK3, FZD3	positive
Regulation of Cardiac Muscle Cell Action Potential	0.000262502	0.00420382	0.727737	1.83629	1	16	DSC2, CACNA1C, DSP, DSG2, PKP2, ANK3, ANK2, JUP, CAV1	positive
Embryonic Digestive Tract Development	0.000363328	0.00514659	0.652085	1.83599	2	28	STRA6, PDGFRA, GLI3, PCSK5, SOX11, HNF1B, FGFR2, GLI2, TGFB2, SHOX2, RARRES2, TCF7, FOXF1, RARB, SALL1, PITX2, FOXF2	positive
Response to Bmp	0.000107388	0.00222674	0.571072	1.83521	0	69	ADAMTS12, ROR2, BMP8B, BMP8A, SFRP1, BMP1, RGMA, FSTL1, BMPR1A, CHRDL1, GREM2, TGFBR3, ADAMTS7, BMP6, GATA6, FAM83G, BMP7, GATA5, HEYL, ACVR2A, TWSG1, MSX1, TMEM100, SMAD5, BMP5, SCX, RUNX2, ACVR1, USP9X, CHRD, ACVR2B, FN1, KCND3, LEF1, SPINT1	positive
Carbohydrate Transmembrane Transport	0.000532481	0.00664757	0.73974	1.83497	3	15	SLC5A9, SLC2A10, SLC2A13, SLC2A4, SLC2A3, PPBP, SLC2A5	positive
Cell Cell Signaling Involved in Cardiac Conduction	0.000514933	0.00648933	0.708058	1.83443	3	18	CACNA1G, CACNB2, SCN5A, CACNA1C, PKP2, KCNQ1, GJC1, SCN4B, HCN4	positive
Response to Epidermal Growth Factor	0.000364299	0.00514659	0.655223	1.8344	2	27	COL1A1, GAREM1, EGFR, VIL1, DAB2IP, IL1R1, CAD, SOX9, PLCG1, ERRFI1	positive
Odontogenesis of Dentin Containing Tooth	0.000109806	0.00222674	0.586119	1.83437	0	55	TNC, LAMA5, WDR72, GLI3, SCN5A, SMO, ITGB4, BMPR1A, CA2, GLI2, BCL11B, BMP7, FAM20A, DLX1, MSX1, ITGA6, PITX2, PERP, RUNX2, EDA, NF2, LHX8, ACVR2B, DLX2, LEF1	positive
Cardiac Muscle Cell Contraction	0.00049975	0.00636166	0.679967	1.83254	3	22	CACNB2, SCN5A, CACNA1C, CACNA2D1, PKP2, KCNQ1, GJC1, KCNH2, SCN4B, KCNJ2	positive
Metanephros Morphogenesis	0.000634115	0.00754138	0.692655	1.83189	4	20	KIF26B, GREM1, PDGFRB, SMO, GDNF, WNT7B, PKD1, SOX9, WNT4, SALL1, WT1, FOXJ1, SOX8, PKD2, CTNNB1, BMP4, LGR4	positive
Tube Morphogenesis	0.00010011	0.00222674	0.519288	1.83168	0	278	FAT4, TNC, KIF26B, STRA6, LAMA5, ETV4, PDGFRA, WNT5A, GREM1, GLI3, NFATC4, SFRP1, PTK7, DLG5, SMO, GDNF, EGFR, SLIT2, EPHA4, SOX11, HNF1B, VANGL2, GATA4, FGFR2, DLC1, PBX1, YAP1, OSR1, DAB2IP, COL4A1, DDR1, ADAMTS16, STARD13, GLI2, MICAL2, PODXL, TULP3, FGF1, FZD2, SHROOM3, NPNT, SFRP2, FGF2, CTHRC1, PRICKLE1, ARHGAP35, EPHB3, EDNRA, SPRY2, GATA6, FOXA1, TBX3, SHOX2, ST14, BMP7, EPHA2, CELSR1, SE…	positive
Cardiac Ventricle Morphogenesis	0.000337876	0.00502959	0.599715	1.83029	2	46	COL11A1, SOX11, DSP, PROX1, GATA4, FGFR2, PKP2, TGFBR3, SFRP2, TNNT2, SEMA3C, TNNI1, HEG1, FOXF1, HEYL, CCM2L, PPP1R13L, CPE, SOX4, ZFPM2	positive
Cardiac Myofibril Assembly	0.000549828	0.00673767	0.775545	1.8296	3	12	OBSL1, PDGFRA, PDGFRB, PROX1, TTN, NEBL, MYH10, FHOD3	positive
Mesenchyme Morphogenesis	0.000355114	0.00508156	0.634018	1.82871	2	32	WNT5A, ACTA2, BMPR1A, OSR1, TGFB2, ACTA1, BMP7, ACTG2, SOX9, FOXF1, HEYL, TBX2, SMAD3, MSX1, TMEM100, DCHS1, SNAI1, TWIST1, LEF1, WNT11	positive
Branching Involved in Mammary Gland Duct Morphogenesis	0.000639304	0.00754243	0.699	1.82852	4	19	ETV4, WNT5A, DDR1, TBX3, EPHA2, LRP5, WNT4, CSF1, KDM5B	positive
Muscle Organ Morphogenesis	0.000334859	0.00500146	0.593797	1.82848	2	49	COL11A1, WNT5A, COL3A1, DSP, PROX1, VANGL2, FGFR2, MYLK, PKP2, TTN, TGFBR3, FZD2, TNNT2, TNNI1, ZFPM1, HEG1, SHOX2, CCM2L, LIF, PITX2, ZFPM2, ANKRD1, WNT2, TPM1	positive
Chondrocyte Development	0.000639304	0.00754243	0.698945	1.82838	4	19	COL11A1, SULF1, SERPINH1, COL27A1, SFRP2, SHOX2, SOX9	positive
Semaphorin Plexin Signaling Pathway	0.000348473	0.00508156	0.620989	1.82775	2	36	PLXNB1, SEMA5A, SEMA3D, SEMA7A, SEMA3C, SEMA4G, PLXNA2, SEMA3E, FARP2, SEMA3F, PLXNA3, SEMA6C, MET, PLXNA4, FLNA, SEMA3G, SEMA6A, SEMA3B, SEMA4F, SEMA3A, SEMA5B, SEMA6D	positive
Regulation of Mesonephros Development	0.000760938	0.00850295	0.691016	1.82756	5	20	WNT2B, GREM1, SMO, GDNF, HNF1B, SIX4, SOX9, TACSTD2, MAGED1, WT1	positive
Epidermis Development	0.000100898	0.00222674	0.529128	1.82699	0	167	LAMA3, LAMA5, WNT5A, PTCH2, SMO, EGFR, IVL, DSP, CYP26B1, LAMC2, VANGL2, FGFR2, LAMB3, RBP2, YAP1, EREG, FLNB, EXPH5, PPL, GLI2, ELF3, IRF6, SATB1, TGFB2, FGF7, SPRR1A, BCL11B, COL7A1, KDF1, IGFBP5, ST14, PLS3, WNT10A, EPHA2, CELSR1, ALX4, GLI1, CSTA, FZD3, WNT16, SOX9, TNFRSF19, TGM5, APCDD1, SLITRK6, SCEL, KRT14, NTF4, SFN, PTCH1, BNC1, ACVR1B, PALLD, PITX2, KAZN, FOXQ1, LGR5, CTGF, AKR1C3, ERC…	positive
Innervation	0.00064834	0.00758849	0.713755	1.82695	4	17	SULF1, LRIG1, UNC13B, PRKCG, SERPINE2, SLITRK6, GABRB3, NPTX1, NTF4	positive
Cardiac Chamber Development	0.000102617	0.00222674	0.540098	1.82564	0	119	COL11A1, STRA6, WNT5A, SCN5A, PTK7, PCSK5, SMO, PARVA, SOX11, DSP, PROX1, VANGL2, GATA4, FGFR2, PKP2, ADAMTS1, LTBP1, TGFBR3, FZD2, SFRP2, TNNT2, SEMA3C, TNNI1, ZFPM1, HEG1, GATA6, TBX3, SHOX2, MYH10, FHL2, FOXF1, HEYL, CCM2L, TBX2, PPP1R13L, CPE, RARB, CYR61, SALL1, PITX2, SOX4, ZFPM2, KCNK2, SMARCD3, DVL3, ACVR1, ANK2, WNT2, TPM1, LUZP1, MAML1	positive
Exploration Behavior	0.000393752	0.00543073	0.722352	1.8227	2	16	CHL1, ABAT, ITGA3, NLGN2, PENK, DPP4, PTPN5, KMT2A, DLG4, PRKCE	positive
Mesoderm Morphogenesis	0.000443557	0.0057365	0.586988	1.82149	3	52	WNT5A, ITGA2, ITGB4, BMPR1A, FGFR2, ITGA3, HMGA2, EYA2, TBX3, BMP7, ITGB3, TBX6, EPHA2, FOXF1, TAL1, EPB41L5, TWSG1, SMAD3, TRIM15, SCX, ACVR1, NF2, SNAI1, CHRD	positive
Neuron Projection Development	0.0001	0.00222674	0.510335	1.82018	0	434	TNC, LAMA2, KIF26B, EPHA3, SPTB, SLIT3, PLXNB1, ADCY1, ETV4, SEMA5A, WNT5A, GLI3, NEDD4, NEO1, CHST3, WNT7A, PARD3, GDNF, SLIT2, EPHA4, PRELP, CHL1, CDH11, LAMB1, VANGL2, LAMB2, ERBB2, FGFR2, RBFOX2, FARP1, EPHB2, NCAM1, SEMA7A, CXCL12, NRTN, ANK3, UNC5B, DAB2IP, RASGRF1, RTN4RL2, PTPRF, PARD6B, ECM2, GLI2, PTPRK, POSTN, DCLK1, TSKU, ENAH, MAP6, DSCAM, NRCAM, PRKCZ, TGFB2, SEMA3C, CDH1, FMOD, EPH…	positive
Pituitary Gland Development	0.000760938	0.00850295	0.68821	1.82014	5	20	DUOX2, WNT5A, BMPR1A, SRD5A1, GLI2, CDH1, GLI1, ETS1, WNT4, SALL1, PITX2	positive
Molting Cycle	0.000216357	0.0036632	0.570202	1.81925	1	64	LAMA5, PTCH2, SMO, EGFR, VANGL2, FGFR2, TGFB2, FGF7, IGFBP5, WNT10A, CELSR1, ALX4, FZD3, SOX9, KRTAP4-3, TNFRSF19, APCDD1, KRT14, PPP1R13L, ACVR1B, FOXQ1, LGR5, ERCC2, KRT83, PTGS2, MPZL3, EDA, CDH3, SNAI1	positive
Membrane Biogenesis	0.000498442	0.00636166	0.66907	1.81787	3	23	CLIP3, PTPRD, CDH2, EMP2, ANK3, NLGN2, SPTBN1	positive
Multicellular Organismal Signaling	0.000212044	0.00363177	0.556987	1.81642	1	80	CACNA1G, SCN7A, CACNB2, CACNG7, DSC2, SCN5A, CACNA1C, DSP, DSG2, SCN2A, CACNA2D1, PKP2, ANK3, KCNQ1, MYH14, GJC1, KCNMB4, NRCAM, ATP1A2, CACNB3, KCNH2, ATP1B1, CXADR, JAM3, NFASC, SCN4B, KCNJ2, KCNK1, HCN4, CACNA1A	positive
Cartilage Development Involved in Endochondral Bone Morphogenesis	0.000671321	0.00776589	0.742043	1.81476	4	14	COL1A1, SERPINH1, COL27A1, SHOX2, THBS3, STC1, SOX9, AXIN2, RARB	positive
Regulation of Synapse Organization	0.000105053	0.00222674	0.552289	1.81432	0	85	WNT5A, NFATC4, THBS2, NEDD4, WNT7A, SIX4, EPHB2, CDH2, DAB2IP, AGRN, ADGRL3, CLSTN2, TPBG, NTRK2, NLGN2, EPHB3, LRTM2, ADGRB2, SRPX2, SHANK3, ADGRL1, CLSTN3, ROBO2, C1QL3, ADNP, NTRK3, BDNF, SLITRK6, KLK8, EFNA5, CAMK2B, FLRT2, COLQ, IGSF9, RELN, PTK2, AMIGO3, DMPK, CDC20	positive
Morphogenesis of an Epithelium	0.00010005	0.00222674	0.511597	1.81427	0	336	FAT4, TNC, KIF26B, LAMA5, ETV4, COL5A1, WNT5A, GREM1, GLI3, NFATC4, SFRP1, PTK7, DLG5, SMO, WNT7A, GDNF, EGFR, SLIT2, EPHA4, SOX11, HNF1B, PROX1, VANGL2, WNT7B, SIX4, GATA4, FGFR2, DLC1, PBX1, YAP1, OSR1, CA2, ALDH1A3, COL4A1, DDR1, ADAMTS16, STARD13, GLI2, MICAL2, PODXL, TULP3, CYP7B1, FGF1, FZD2, SHROOM3, NPNT, SFRP2, FGF2, TGFB2, CTHRC1, FGF7, SEMA3C, PRICKLE1, ARHGAP35, EDNRA, SPRY2, KDF1, FO…	positive
Positive Regulation of Blood Vessel Endothelial Cell Migration	0.000245761	0.00400807	0.656951	1.81372	1	25	ANGPT1, ANGPT4, PRKD1, AMOT, AMOTL1, FGF2, PRKCA, SRPX2, VEGFC, HDAC7, PLCG1	positive
Embryonic Morphogenesis	0.0001	0.00222674	0.508376	1.81305	0	426	COL12A1, LAMA3, COL11A1, ROR2, FBN2, FBN1, STRA6, LAMA5, CDON, PDGFRA, WNT5A, GREM1, GLI3, ITGA2, SFRP1, PTK7, CACNA1C, LRIG1, SMO, WNT7A, GDNF, ITGB4, WNT9A, SOX11, MMP9, CYP26B1, HNF1B, PROX1, LAMB1, VANGL2, WNT7B, MYO15A, SIX4, GATA4, BMPR1A, FGFR2, COL6A1, DLC1, LAMB3, PBX1, LRIG3, COL8A1, AMOT, EPHB2, MMP15, YAP1, OSR1, HOXC4, ITGA3, MMP16, ALDH1A3, TBX15, HMGA2, GLI2, MICAL2, TMIE, GREM2, C…	positive
Heart Growth	0.000639304	0.00754243	0.692322	1.81105	4	19	GATA4, SORBS2, TGFBR3, TGFB2, HEG1, NDRG4, CCM2L	positive
Sensory Organ Development	0.0001	0.00222674	0.508786	1.80868	0	366	WNT2B, FAT4, DUOX2, SDK1, COL11A1, ROR2, FBN2, FBN1, STRA6, COL5A1, CDON, PDGFRA, WNT5A, BNC2, GLI3, PDGFRB, PTK7, COL5A2, CACNA1C, LRIG1, WNT7A, EGFR, CYP1B1, WNT9A, SMOC1, SOX11, CYP26B1, PROX1, ATP8B1, VANGL2, LAMB2, WNT7B, MYO15A, SIX4, FGFR2, LRIG3, COL8A1, EPHB2, TSPAN12, OSR1, SPARC, ALDH1A3, CHRDL1, PROM1, COL4A1, DDR1, GLI2, TMIE, RHOJ, KCNQ1, NTRK2, TSKU, TULP3, FZD2, DSCAM, TGFB2, CTHR…	positive
Keratinocyte Differentiation	0.000109541	0.00222674	0.575979	1.80782	0	56	WNT5A, IVL, DSP, CYP26B1, YAP1, EREG, FLNB, EXPH5, PPL, IRF6, SPRR1A, BCL11B, KDF1, ST14, EPHA2, CSTA, WNT16, SCEL, SFN, PALLD, KAZN	positive
Positive Regulation of Kidney Development	0.000354149	0.00508156	0.62406	1.80758	2	33	WNT2B, GREM1, PDGFRB, SMO, GDNF, SIX4, PROM1, EDNRA, SOX9, WNT4, PDGFD, LIF, MAGED1, WT1, CD24	positive
Vasculogenesis	0.000441745	0.00572977	0.580726	1.80725	3	53	PDGFRB, HAS2, SMO, WNT7A, WNT7B, AMOT, YAP1, NTRK2, GJC1, HEG1, HDAC7, EPHA2, FOXF1, CUL7, TMEM100, FZD4, PITX2, ZFPM2, WT1, CITED1, KDR, PTK2, TIE1, ACKR3, SOX17, CAV1, SOX18, HEY2	positive
Regulation of Axon Guidance	0.000583908	0.00711597	0.616805	1.80674	4	35	SEMA5A, WNT5A, SLIT2, SEMA3D, SEMA7A, CXCL12, DSCAM, SEMA3C, SEMA4G, PLXNA2, SEMA3E, SEMA3F, PLXNA3, SEMA6C, PLXNA4, SEMA3G, SEMA6A, SEMA3B, SEMA4F, SEMA3A, SEMA5B, SEMA6D	positive
Positive Regulation of Phospholipase Activity	0.000565036	0.00690495	0.596004	1.80619	4	43	PDGFRA, PDGFRB, EGFR, FGFR2, ITK, AVPR1A, FGF2, PRKCZ, FGFR3, EDNRA, KIT, CAMK2B, CYR61, PRKCE, GPR55, FLT1, LPAR2, S1PR4, PTAFR, HTR2A, FGFR1	positive
Negative Regulation of Axon Guidance	0.000245761	0.00400807	0.653839	1.80513	1	25	SEMA5A, WNT5A, SLIT2, SEMA3D, SEMA7A, SEMA3C, SEMA4G, SEMA3E, SEMA3F, PLXNA3, SEMA6C, SEMA3G, SEMA6A, SEMA3B, SEMA4F, SEMA3A, SEMA5B, SEMA6D	positive
Regulation of Action Potential	0.000597872	0.00726619	0.632312	1.80412	4	30	DSC2, SCN5A, CACNA1C, DSP, DSG2, CACNA2D1, PKP2, ANK3, PTPN3, CACNB3, KCNJ2, PAWR, ANK2, JUP, CAV1, TAC1, CHRNB2, RNF207, SLC9A1, IFNG, KCNB1, TRPM4	positive
Embryonic Skeletal System Morphogenesis	0.000106952	0.00222674	0.559194	1.80285	0	71	COL11A1, PDGFRA, GLI3, WNT9A, SOX11, SIX4, FGFR2, OSR1, MMP16, TBX15, TULP3, PCGF2, PRRX1, SHOX2, BMP7, ALX4, TFAP2A, ZEB1, RDH10, HOXA3, HOXB2, SMAD3, WDR19, HOXA7, TGFB3, IRX5, SATB2, RUNX2, TWIST1, DLX2, GRHL2, NDST1, TGFBR1, CTNNB1, OSR2, HOXB4, BMP4, MDFI, MED12, DLG1, FUZ, HOXB8, HOXA1, MEGF8	positive
Cell Adhesion Mediated by Integrin	0.000824742	0.00897816	0.763813	1.80193	5	12	ITGA2, ITGA11, COL16A1, NPNT, VTN, NOV, ITGA6	positive
Regulation of Cartilage Development	0.000441745	0.00572977	0.57875	1.8011	3	53	ADAMTS12, WNT5A, GREM1, GLI3, BMP1, WNT9A, LOXL2, GLI2, ADAMTS7, TGFB2, BMP6, SHOX2, SOX9, SCIN, AXIN2, SOX5, RFLNB, SMAD3, RARB, CYR61, RFLNA, EFEMP1, CTGF, SCX, RUNX2, CARM1, PTHLH, GLG1, TGFBR1, ZBTB16, FRZB, WNT11, CTNNB1	positive
Salivary Gland Development	0.000607165	0.00726641	0.643066	1.80037	4	27	LAMA5, EGFR, FGFR2, TFCP2L1, TGFB2, CLCN2, FGF7, SEMA3C, BMP7, NFIB, TWSG1, TGFB3, DAG1, EDA, IL6, FGFR1, SEMA3A	positive
Regulation of Establishment of Planar Polarity Involved in Neural Tube Closure	0.000948124	0.00989618	0.746322	1.79766	6	13	WNT5A, SFRP1, PTK7, VANGL2, FZD2, SFRP2, CELSR1, DVL3, DVL1	positive
Adherens Junction Assembly	0.000354149	0.00508156	0.620313	1.79673	2	33	LAMA5, ITGA2, DLG5, SORBS1, DLC1, PTPRK, THY1, CTTN, ACTN1, FERMT2, RHOD, VCL, AJUBA, JUP	positive
Negative Regulation of Cell Morphogenesis Involved in Differentiation	0.000103466	0.00222674	0.536245	1.79611	0	105	SEMA5A, WNT5A, NFATC4, SFRP1, SLIT2, SEMA3D, EPHB2, SEMA7A, FBLN1, DAB2IP, POSTN, SFRP2, TGFB2, SEMA3C, FOXA1, NGFR, SEMA4G, NGEF, THY1, SEMA3E, DRAXIN, KANK1, NTN1, BCL11A, FGF13, LINGO1, SEMA3F, PLXNA3, TACSTD2, EFNA5, SEMA6C, FOXA2, EFNA1, BMP5, CITED1, DNM3, SEMA3G, TRPC6, PTK2, SEMA6A, SEMA3B, LDLRAD4, VASN, PBLD, SEMA4F, SEMA3A, SEMA5B, MBP, TRIM62, SEMA6D	positive
Pancreas Development	0.000330724	0.0049564	0.575392	1.79465	2	54	WNT5A, SMO, HNF1B, PROX1, ONECUT2, ILDR2, BMP6, GATA6, CLU, MSLN, MEIS2, ZIC3, SOX9, RFX3, INSM1, FOXF1, GIPR, FOXA2, SOX4, GDF11, BMP5, INSR, PDX1, APC, EIF2AK3, IL6, DLL1, ACVR2B, MEN1	positive
Negative Regulation of Cartilage Development	0.000877523	0.00935743	0.670578	1.79364	6	21	ADAMTS12, GREM1, WNT9A, GLI2, ADAMTS7, TGFB2, SOX9, RFLNB, RARB, RFLNA, EFEMP1, PTHLH, TGFBR1, FRZB, WNT11, CTNNB1, BMP4	positive
Actin Filament Based Movement	0.000213356	0.00364018	0.554132	1.79223	1	73	CACNB2, NEB, SCN5A, CACNA1C, PARVA, MYO6, CACNA2D1, VIL1, EMP2, PKP2, TTN, MYBPC2, KCNQ1, MYH14, GJC1, TNNT2, TNNI1, SYNE2, ACTA1, MYO1B, KCNH2, FNBP1L, SCN4B, KCNJ2, MYH10, WASL, EPB41L5, MYL6B, FRMD6	positive
Morphogenesis of Embryonic Epithelium	0.000102733	0.00222674	0.530379	1.79052	0	116	LAMA5, WNT5A, GREM1, SFRP1, PTK7, GDNF, SOX11, HNF1B, VANGL2, WNT7B, FGFR2, DLC1, OSR1, ALDH1A3, GLI2, TULP3, FZD2, SHROOM3, SFRP2, CTHRC1, PRICKLE1, ARHGAP35, KDF1, ST14, VEGFC, CELSR1, TFAP2A, FZD3, WNT16, SOX9, RDH10, WNT4, TGFB1I1, IRX2, EPB41L5, PTCH1, KIF20B, SOX4, COBL, DVL3, PHACTR4, DVL1, IRX1, LUZP1, TCTN1, CC2D2A, PDX1, SOX8, TWIST1, TSC2	positive
Monosaccharide Transport	0.00080469	0.00883566	0.599258	1.78783	6	39	SLC5A9, PLS1, SORBS1, VIL1, SLC2A10, YES1, SLC2A13, SLC2A4, EDNRA, SLC2A3, PPBP, SLC2A5, HNF1A	positive
Cell Cell Adhesion	9.999e-05	0.00222674	0.49948	1.78517	0	481	FAT4, PCDHGA3, PCDHGB1, SDK1, DCHS2, CDHR5, THEMIS, TRO, PCDHB8, PKP1, FAT1, PDGFRA, DSC2, KIRREL1, TNXB, GLI3, PTPRD, F2RL1, CLDN7, IL18R1, DLG5, LCK, CDH17, FAT3, NEDD4, PCDH19, PARVA, EGFR, CYP1B1, PLEKHA7, CD3E, TNFSF18, DSP, CYP26B1, FOXP3, CDH11, LAMB1, DSG2, WNT7B, PCDHGC3, CDHR2, TIGIT, LEPR, CLDN6, MPZL2, ITK, CDH2, PCDHGB5, PKP2, CDH9, PCDH1, ADGRL3, CLDN12, CLSTN2, VNN1, SLA2, CADM3, N…	positive
Positive Regulation of Embryonic Development	0.000607165	0.00726641	0.636065	1.78077	4	27	WNT2B, GDNF, SIX4, AMOT, OSR1, PHLDB2, PLCB1, WNT4, FOXA2, CLASP1, NR2C2, SCX, DAG1, WNT2	positive
Eye Development	0.000100241	0.00222674	0.506287	1.77998	0	253	WNT2B, SDK1, FBN2, FBN1, STRA6, COL5A1, CDON, PDGFRA, WNT5A, GLI3, PDGFRB, COL5A2, CACNA1C, WNT7A, EGFR, CYP1B1, WNT9A, SMOC1, SOX11, PROX1, LAMB2, WNT7B, COL8A1, EPHB2, TSPAN12, ALDH1A3, CHRDL1, PROM1, COL4A1, RHOJ, NTRK2, TSKU, TULP3, DSCAM, TGFB2, CLCN2, ARHGAP35, SHROOM2, BCL11B, BMP6, ADAMTS18, RAB11FIP4, RCN1, BMP7, THY1, MEIS2, EPHA2, TFAP2A, LRP5, NES, TUB, ZEB1, WNT16, SOX9, SERPINF1, NT…	positive
Cardiac Conduction	0.000219082	0.00369524	0.567064	1.77984	1	56	CACNA1G, CACNB2, CACNG7, DSC2, SCN5A, CACNA1C, DSP, DSG2, CACNA2D1, PKP2, KCNQ1, GJC1, ATP1A2, CACNB3, KCNH2, ATP1B1, CXADR, SCN4B, KCNJ2, KCNK1, HCN4	positive
Somatic Stem Cell Division	0.000760938	0.00850295	0.672575	1.77879	5	20	WNT7A, TEAD3, VANGL2, FGFR2, TGFB2, NUMBL, FGF13, KIT, SOX5, CDKN2A, ASPM	positive
Regulation of Neurotransmitter Receptor Activity	0.000907676	0.00960967	0.694787	1.7784	6	17	CACNG7, RASGRF1, NLGN2, SHANK3, PPARGC1A, SHANK1, NETO2, DLG4, RELN	positive
Cardiac Muscle Tissue Development	0.000103402	0.00222674	0.529594	1.77761	0	108	COL11A1, OBSL1, PDGFRA, WNT5A, PDGFRB, DSP, PROX1, DSG2, MYH11, GATA4, FGFR2, PKP2, SORBS2, TTN, TGFBR3, GJC1, TGFB2, TNNT2, TNNI1, ZFPM1, HEG1, NEBL, GATA6, TBX3, CXADR, MYH10, FHL2, NDRG4, CCM2L, TBX2, PPP1R13L, MTOR, RARB, FHOD3, PITX2, ZFPM2, PROX2, WT1	positive
Cardiac Septum Development	0.000319932	0.00485773	0.548482	1.77637	2	74	STRA6, WNT5A, PTK7, PCSK5, SMO, PARVA, SOX11, PROX1, VANGL2, GATA4, FGFR2, LTBP1, FZD2, ZFPM1, HEG1, GATA6, TBX3, MYH10, HEYL, TBX2, RARB, CYR61, SALL1, PITX2, SOX4, ZFPM2, DVL3, ACVR1, ANK2, LUZP1, MAML1	positive
Neural Crest Cell Differentiation	0.000323625	0.00486644	0.554885	1.77587	2	66	LAMA5, SEMA5A, SFRP1, SMO, GDNF, SOX11, SEMA3D, BMPR1A, ERBB4, SEMA7A, NRTN, SEMA3C, EDNRA, SEMA4G, CYP26C1, WNT10A, SEMA3E, EFNB1, SOX9, RDH10, SEMA3F, SEMA6C, PITX2, SEMA3G, PHACTR4, ACVR1, SEMA6A, SEMA3B, SOX8, TWIST1, SEMA4F, SEMA3A, SEMA5B, LEF1, SEMA6D, RET, FRZB	positive
Embryonic Forelimb Morphogenesis	0.000368641	0.0051914	0.643168	1.77567	2	25	CACNA1C, WNT7A, WNT9A, OSR1, EN1, RECK, TBX3, SHOX2, ALX4, TFAP2A, RDH10, MSX1, RUNX2, TWIST1, CTNNB1, RPGRIP1L, OSR2	positive
Regulation of Epithelial Cell Differentiation	0.000103713	0.00222674	0.531961	1.77495	0	101	FAT4, PROC, ADAMTS9, PTCH2, SMO, GDNF, YAP1, OSR1, PROM1, BMP6, KDF1, TBX3, NOTCH4, REG3G, ZEB1, SOX9, RFX3, ERRFI1, SFN, PTCH1, LIF, TMEM100, HOXA7, MYCL, REG3A, CD24, WWTR1, CITED1, S1PR3, CCND1, CDH5, GNA11, FOXJ1, ATOH8, ADAMTS20, CAV1, DLL1, GRHL2, S1PR2, MED1, HEY2, KIAA1109, IL1B, FRZB, CTNNB1, CLOCK, TRIM16, EZH2, IFNG, ADIPOQ, BMP4, ALOX15B	positive
Exocrine System Development	0.000808688	0.00885763	0.596212	1.77054	6	38	LAMA5, IGSF3, EGFR, FGFR2, TFCP2L1, TGFB2, CLCN2, FGF7, SEMA3C, BMP7, SOX9, NFIB, TWSG1, TGFB3, DAG1, INSR, EDA, PDX1, IL6, FGFR1, SEMA3A	positive
O Glycan Processing	0.000675752	0.00776589	0.580131	1.77052	5	46	MUC4, MUC5B, GXYLT2, MUC1, MUC13, GCNT3, MUC3A, B3GNT3, MUC6, CHST4, GCNT4, MUC17, ST6GALNAC2, B3GNT2, ST3GAL2, C1GALT1, B3GNT7, MUC20, MUC5AC, GALNT2, GALNT12	positive
Regulation of Chondrocyte Differentiation	0.000802844	0.00883566	0.591992	1.77021	6	40	ADAMTS12, GREM1, GLI3, WNT9A, LOXL2, GLI2, ADAMTS7, BMP6, SHOX2, SOX9, SCIN, AXIN2, SOX5, RFLNB, SMAD3, RARB, RFLNA, EFEMP1, CTGF, RUNX2	positive
Anterior Posterior Pattern Specification	0.000101626	0.00222674	0.517553	1.76928	0	141	ROR2, CDON, WNT5A, GLI3, SFRP1, PCSK5, EMX2, SMO, HNF1B, VANGL2, GATA4, BMPR1A, CDX2, PBX1, OSR1, HOXC4, PCSK6, GLI2, EN1, TULP3, SFRP2, PCGF2, SEMA3C, PLXNA2, TBX3, CYP26C1, TBX6, CELSR1, ALX4, ZIC3, LRP5, GPC3, AXIN2, FOXF1, HOXC6, CELSR2, HOXA3, ACVR2A, EPB41L5, TSHZ1, HOXB2, SMAD3, FOXA2, MEOX2, MSX1, HOXA7, KMT2A, GDF11, WT1	positive
Negative Regulation of Axon Extension	0.000700689	0.00796989	0.60392	1.769	5	35	SEMA5A, WNT5A, SEMA3D, SEMA7A, SEMA3C, SEMA4G, SEMA3E, DRAXIN, NTN1, BCL11A, SEMA3F, PLXNA3, SEMA6C, SEMA3G, SEMA6A, SEMA3B, SEMA4F, SEMA3A, SEMA5B, SEMA6D	positive
Tube Development	0.0001	0.00222674	0.495195	1.76873	0	462	FAT4, SFTPD, TNC, CRISPLD2, KIF26B, STRA6, LAMA5, CRLF1, ETV4, PDGFRA, WNT5A, GREM1, GLI3, NFATC4, CHI3L1, SFRP1, PTK7, PCSK5, DLG5, SMO, WNT7A, GDNF, EGFR, SLIT2, EPHA4, ITGB4, SOX11, COL3A1, HNF1B, PROX1, VANGL2, ADAMTS2, WNT7B, GATA4, BMPR1A, FGFR2, CDX2, DLC1, PBX1, YAP1, OSR1, ITGA3, SPARC, DAB2IP, COL4A1, DDR1, ADAMTS16, LOX, STARD13, GLI2, MICAL2, PODXL, EN1, TULP3, FGF1, FZD2, SHROOM3, NP…	positive
Peptidyl Tyrosine Modification	0.000101	0.00222674	0.512863	1.7677	0	162	ROR2, EPHA3, PDGFRA, DDR2, PDGFRB, MST1R, LCK, EGFR, STYK1, EPHA4, ERBB3, FRK, GHR, ERBB2, FGFR2, TNK1, ERBB4, EPHB2, ITK, EREG, YES1, DDR1, TTN, NTRK2, EPHA1, DYRK4, FGF1, FGF2, FGF7, FGFR3, TNK2, EPHB3, F2R, FLT4, ROR1, EPHA2, FGF23, BCR, BLK, NTRK3, TYRO3, FGFR4, KIT, BTC, RYK, CSF2, LIF, MET, IL5RA, EFEMP1, NRG4, KDR, RELN, EPHB4, FLT1, PTK2, TIE1, INSR, FLT3, IGF1R, PEAK1, FGFR1, ZAP70, ROS1	positive
Heart Morphogenesis	0.000100796	0.00222674	0.510628	1.7674	0	175	FAT4, COL11A1, COL5A1, WNT5A, HAS2, SMO, NEDD4, PARVA, SOX11, DSP, PROX1, VANGL2, GATA4, BMPR1A, FGFR2, DLC1, YAP1, PKP2, ADAMTS1, TTN, MICAL2, TGFBR3, FZD2, SFRP2, TGFB2, TNNT2, SEMA3C, TNNI1, ZFPM1, HEG1, GATA6, TBX3, SHOX2, ZIC3, WNT16, SOX9, FHL2, NDRG4, AXIN2, FOXF1, HEYL, CCM2L, TBX2, PTCH1, PPP1R13L, SMAD3, CPE, MTOR, RARB, MSX1, TMEM100, CYR61, EFNA1, PITX2, SOX4, ZFPM2, FLRT2, DCHS1, SMA…	positive
Forebrain Cell Migration	0.000674916	0.00776589	0.577646	1.76705	5	47	SLIT3, CCDC141, GLI3, EMX2, EGFR, SLIT2, LAMB1, CXCL12, DAB2IP, HTR6, TYRO3, FGF13, ROBO1, DIXDC1, LHX6, RELN, DRD1, ADGRG1, FGFR1, SEMA3A	positive
Digestive System Process	0.000675752	0.00776589	0.578392	1.76522	5	46	MUC4, SERPINA3, PLS1, CHRM3, MUC13, VIL1, GCNT3, TFF1, KCNQ1, SOAT2, MUC6, NPR3, SOX9, VSIG1, AQP1, HRH2, TJP2, ABCG5, TLR9, ABCG8, F11R, PBLD, NOD2, EZR	positive
Telencephalon Development	0.000100806	0.00222674	0.509287	1.76398	0	178	FAT4, SLIT3, CCDC141, CDON, WNT5A, GLI3, SCN5A, EMX2, SMO, EGFR, SLIT2, COL3A1, PROX1, LAMB1, CCDC85C, ERBB4, EPHB2, SRD5A1, CDH2, SEMA7A, CXCL12, ALDH1A3, DAB2IP, AVPR1A, NTRK2, TSKU, EPHB3, BCL11B, NUMBL, NEFH, SHANK3, AKAP5, PLCB1, ROBO2, HTR6, FGF13, VLDLR, MYH10, IGF2BP1, LMX1A, PLXNA3, DLX1, NFIB, ROBO1, RYK, PHLPP2, RARB, AQP1, SALL1, ASPM, DIXDC1, PTPRZ1, PLXNA4, KIRREL3, LHX6, TACC2, REL…	positive
Regulation of Cellular Component Movement	9.999e-05	0.00222674	0.490636	1.76238	0	700	CEMIP, LAMA3, LAMA2, ROR2, ADGRG3, ANGPT1, SULF1, LRRC15, LAMA1, LAMA5, PLXNB1, SEMA5A, PDGFRA, DDR2, DSC2, WNT5A, GREM1, SCN5A, BDKRB1, F2RL1, PDGFRB, ITGA2, SFRP1, CLDN7, PTP4A1, COL1A1, HAS2, GRB7, RAB25, CACNA1C, FAM83H, ANGPT4, CHST3, WNT7A, EGFR, SLIT2, CYP1B1, C5, TNFSF18, CCBE1, PRKD1, COL3A1, MMP9, DSP, SEMA3D, PROX1, TCAF1, MMP28, ERBB3, MMP10, LAMB1, CX3CL1, S100A14, DSG2, GATA4, ERBB2…	positive
Forebrain Development	0.00010017	0.00222674	0.500329	1.76223	0	264	WNT2B, FAT4, DUOX2, SLIT3, CCDC141, SEMA5A, CDON, WNT5A, GLI3, SCN5A, NOTCH3, EMX2, SMO, WNT7A, EGFR, SLIT2, COL3A1, PROX1, LAMB1, WNT7B, BMPR1A, FGFR2, CCDC85C, DLC1, ERBB4, EPHB2, SRD5A1, CDH2, SEMA7A, CXCL12, ALDH1A3, DAB2IP, GLI2, AVPR1A, NTRK2, DCLK1, TSKU, CDH1, ARHGAP35, EPHB3, BCL11B, NUMBL, NEFH, TBX3, SHANK3, PPARGC1A, AKAP5, GLI1, PLCB1, DRAXIN, ROBO2, ETS1, HTR6, TYRO3, FGF13, VLDLR, …	positive
Vasculature Development	0.0001	0.00222674	0.493588	1.76022	0	422	APOB, ANGPT1, HSPG2, STRA6, LAMA5, SEMA5A, COL5A1, PDGFRA, GREM1, GLI3, PDGFRB, NFATC4, PTK7, PCSK5, NOTCH3, COL1A1, HAS2, SMO, NEDD4, ANGPT4, PTPN14, WNT7A, PARVA, SLIT2, CYP1B1, ACTA2, CCBE1, PRKD1, COL3A1, COL1A2, LOXL1, PROX1, CX3CL1, LOXL2, WNT7B, FGFR2, CDX2, COL8A1, ADGRA2, AMOT, EPHB2, MYLK, LEPR, TSPAN12, YAP1, OSR1, CDH2, EREG, UNC5B, DAB2IP, COL4A1, LTBP1, THSD7A, LOX, COL18A1, PLCD3, …	positive
Regionalization	0.000100311	0.00222674	0.501889	1.7571	0	222	WNT2B, ROR2, CDON, WNT5A, GREM1, GLI3, SFRP1, PCSK5, EMX2, SMO, WNT7A, CYP26B1, HNF1B, VANGL2, WNT7B, GATA4, BMPR1A, FGFR2, CDX2, PBX1, OSR1, HOXC4, PCSK6, GLI2, GREM2, EN1, TULP3, SFRP2, PCGF2, SEMA3C, FOXA1, PLXNA2, TBX3, CYP26C1, TBX6, DISP1, CELSR1, ALX4, GLI1, NBL1, ZIC3, LRP5, GPC3, SEMA3F, AXIN2, FOXF1, HOXC6, DLX1, CELSR2, HOXA3, ACVR2A, IRX2, EPB41L5, NTF4, PTCH1, TSHZ1, PKD1L1, HOXB2, S…	positive
Respiratory System Development	0.000100878	0.00222674	0.508604	1.75681	0	168	SFTPD, TNC, CRISPLD2, STRA6, LAMA5, WNT5A, GLI3, CHI3L1, PTK7, DLG5, SOX11, PROX1, VANGL2, ADAMTS2, WNT7B, SIX4, BMPR1A, FGFR2, YAP1, ITGA3, SPARC, ALDH1A3, LOX, GLI2, TULP3, FGF1, FGF7, HEG1, SPRY2, GATA6, FOXA1, IGFBP5, DISP1, CELSR1, GLI1, ZIC3, HMGCS2, FSTL3, PKD1, SOX9, GPC3, RDH10, AGR2, FOXF1, NFIB, ERRFI1, LIF, TGFB3, PITX2, ZFPM2, WT1, CTGF, ATXN1L, NUMA1, HHIP, DAG1, HSD11B1, FOXJ1, WNT2	positive
Camp Mediated Signaling	0.00094697	0.00989618	0.609015	1.75659	7	32	ADCY1, ADCY5, ADCY6, PDE3A, GLP1R, AKAP6, RAPGEF3, PCLO, NPR3, SOX9, RIMS2, KSR1, ADCY8, ADCY2, PDE4D	positive
Negative Regulation of Bmp Signaling Pathway	0.00094697	0.00989618	0.608932	1.75635	7	32	FBN1, WNT5A, GREM1, SFRP1, CHRDL1, GREM2, SFRP2, NBL1, FSTL3, BMPER, TWSG1, HTRA3	positive
Ossification	0.000100392	0.00222674	0.501749	1.75516	0	218	FAT4, DUOX2, TNC, COL11A1, IGSF10, PLXNB1, BMP8B, BMP8A, DDR2, CSGALNACT1, SFRP1, MRC2, COL5A2, LTF, COL1A1, VCAN, SMO, BMP1, EGFR, ITGA11, MMP9, CDH11, FGFR2, COL6A1, SPARC, SEMA7A, MMP16, CHRDL1, GLI2, CREB3L1, CTHRC1, FGFR3, TNFSF11, BMP6, IGFBP5, SHOX2, BMP7, THBS3, IGFBP3, LRRC17, EPHA2, GLI1, GPM6B, STC1, ASPN, LRP5, FSTL3, SOX9, NPR2, GPC3, MMP2, FHL2, PENK, DMP1, SLC26A2, AXIN2, CSF1, TWS…	positive
Ear Development	0.000101647	0.00222674	0.513702	1.75456	0	139	FAT4, DUOX2, COL11A1, ROR2, STRA6, WNT5A, GLI3, PDGFRB, PTK7, LRIG1, PROX1, ATP8B1, VANGL2, MYO15A, SIX4, FGFR2, LRIG3, EPHB2, OSR1, SPARC, ALDH1A3, DDR1, GLI2, TMIE, KCNQ1, FZD2, CTHRC1, SHROOM2, SPRY2, PRRX1, PLS3, KCNQ4, CELSR1, BCR, TFAP2A, FZD3, NTN1, ZEB1, SOX9, NTRK3, RDH10, SLITRK6, GABRB3, BMPER, TSHZ1, CXCL14, MSX1, WDR19, SALL1, TGFB3, WHRN, LGR5, DCHS1, LIN7A	positive
Establishment or Maintenance of Cell Polarity	0.000102103	0.00222674	0.51556	1.75218	0	128	KIF26B, MTCL1, LLGL2, FAT1, WNT5A, PTK7, DLG5, WNT7A, PARVA, PARD3, CYP26B1, VANGL2, WNT7B, CDX2, FERMT1, AMOT, MAP7, PARD6B, AMOTL1, ANK1, PRKCZ, SYNE2, CD3G, SPRY2, MAP1B, JAM3, PKD1, FSCN1, FGF13, DST, FOXF1, DLG2, SIPA1L3, CLASP1, AQP1, DLG4, LIN7A, STK25, RICTOR, CCR7, NUMA1, GBF1, PTK2, FOXJ1, HTT, APC, FBF1, CARMIL2, EZR, DLG3, LLGL1, MPP5, WNT11, MYH9, BRSK1, CDK5RAP2, RPGRIP1L, SLC9A1, G…	positive
Blood Vessel Morphogenesis	0.00010004	0.00222674	0.493999	1.75089	0	327	APOB, ANGPT1, HSPG2, STRA6, LAMA5, SEMA5A, PDGFRA, GREM1, PDGFRB, NFATC4, NOTCH3, HAS2, SMO, NEDD4, ANGPT4, WNT7A, PARVA, SLIT2, CYP1B1, CCBE1, PRKD1, COL3A1, PROX1, CX3CL1, LOXL2, WNT7B, FGFR2, COL8A1, ADGRA2, AMOT, EPHB2, MYLK, LEPR, TSPAN12, YAP1, CDH2, EREG, UNC5B, DAB2IP, COL4A1, THSD7A, COL18A1, PLCD3, COL4A2, VEGFD, NTRK2, EPHA1, SH2D2A, FGF1, GJC1, SFRP2, FGF2, NRCAM, TGFB2, PRKCA, HEG1, …	positive
Action Potential	0.000323625	0.00486644	0.546892	1.75029	2	66	CACNA1G, SCN7A, CACNB2, SCN5A, CACNA1C, SCN2A, CACNA2D1, PKP2, ANK3, KCNQ1, MYH14, GJC1, KCNMB4, NRCAM, ATP1A2, AKAP6, KCNH2, ATP1B1, SCN4B, KCNJ2, HCN4, CACNA1A, CNTNAP1, CACNA1H, SCN8A, DMD, GNA11, ANK2, DRD1	positive
Positive Regulation of Stem Cell Proliferation	0.000668375	0.00776155	0.565872	1.74997	5	51	WNT5A, GLI3, SMO, SOX11, CX3CL1, BMPR1A, FGFR2, HMGA2, TERT, PRRX1, TBX3, SHOX2, VEGFC, FZD3, LRP5, SOX9, EPCAM, FOXF1, ASPM, ATXN1L, SMARCD3, WNT2, FGFR1, CHRD, LTBP3, ZNF335, MYC	positive
Regulation of Epithelial Cell Migration	0.000101184	0.00222674	0.508787	1.74947	0	156	ANGPT1, SEMA5A, WNT5A, ITGA2, HAS2, RAB25, ANGPT4, WNT7A, SLIT2, CCBE1, PRKD1, MMP9, PROX1, PTPRG, ADGRA2, VIL1, AMOT, ITGA3, MARVELD3, EMP2, SPARC, DAB2IP, STARD13, AMOTL1, FGF1, FGF2, TGFB2, FGF7, PRKCA, FLT4, CCR6, SRPX2, VEGFC, HDAC7, ITGB3, EPHA2, STC1, BCAR1, ETS1, SOX9, SERPINF1, DCN, EPB41L4B, PLCG1, TACSTD2, EPB41L5, BMPER, PTPRM, CLASP1, MET, EFNA1	positive
Dorsal Ventral Pattern Formation	0.000658834	0.00769102	0.558161	1.74687	5	55	GREM1, GLI3, SFRP1, SMO, WNT7A, BMPR1A, GLI2, GREM2, EN1, TULP3, FOXA1, DISP1, GLI1, NBL1, LRP5, AXIN2, PTCH1, HOXB2, WDR19, CXXC4, DYNC2H1, HHIP	positive
Regulation of Stem Cell Proliferation	0.00042508	0.00557886	0.537804	1.74643	3	76	WNT5A, GLI3, SMO, SOX11, CX3CL1, BMPR1A, FGFR2, KCTD11, ACE, YAP1, FBLN1, HMGA2, TERT, PRRX1, KDF1, TBX3, SHOX2, VEGFC, FZD3, LRP5, ZEB1, SOX9, EPCAM, FOXF1, NFIB, ASPM, ATXN1L, SMARCD3, WNT2, NF2, SOX17, FGFR1, CHRD, LTBP3, ZNF335, MYC, SOX18, WNT11, CTNNB1, AGO3, EIF2AK2, BMP4, KDM1A, DISC1, NF1, DGCR8, N4BP2L2	positive
Regulation of Stem Cell Differentiation	0.000207814	0.00357311	0.524142	1.74317	1	98	EPHA3, PDGFRA, GREM1, SFRP1, COL1A1, SMO, GDNF, HNF1B, SIX4, GATA4, YAP1, PHLDB2, DAB2IP, HMGA2, BCL9L, SFRP2, TGFB2, PRICKLE1, GATA6, FOXA1, BMP7, SOX9, TRIM6, TGFB1I1, AXIN2, TACSTD2, TAL1, SOX5, EPB41L5, SMAD3, FOXA2, CLASP1, EFNA1, TGFB3, BMP5, WWTR1, DAG1, GLIPR2, CNOT1, LDLRAD4, VASN, SNAI1, PBLD, TWIST1, CNOT3, LTBP3, TRIM62, LEF1, KDM2B	positive
Regulation of Cellular Response to Growth Factor Stimulus	0.000100594	0.00222674	0.500458	1.74191	0	198	ADAMTS12, SULF1, FBN2, FBN1, WNT5A, GREM1, SFRP1, NEDD4, NEO1, SLIT2, SOX11, CCBE1, GATA4, FGFR2, ONECUT2, ADGRA2, ITGA3, FGFBP1, CHRDL1, DAB2IP, LTBP1, PCSK6, ZNF423, GREM2, VEGFD, TGFBR3, BCL9L, FGF1, NPNT, SFRP2, FGF2, CIDEA, SPRY2, CDKN2B, GATA6, PRDM16, GRB10, VEGFC, ITGB3, NBL1, ASPN, LTBP4, FSTL3, TMEM204, ZEB1, VTN, GPC3, ADAMTS3, NREP, DCN, WNT4, TGFB1I1, DKK3, ACVR2A, MECOM, BMPER, TWSG…	positive
Regulation of Phospholipase Activity	0.000662617	0.00771488	0.559571	1.74142	5	53	PDGFRA, PDGFRB, EGFR, PLA2R1, FGFR2, ITK, AVPR1A, FGF2, PRKCZ, FGFR3, ANXA8, EDNRA, BICD1, KIT, CAMK2B, CYR61, PRKCE, GPR55, FLT1, LPAR2, S1PR4, PTAFR, HTR2A, FGFR1, LRP1	positive
Glandular Epithelial Cell Differentiation	0.000835322	0.0090244	0.607493	1.74063	6	31	WNT5A, SMO, PROX1, FGFR2, BMP6, GATA6, FOXA1, RFX3, INSM1, WNT4, AGR2, RARB, BMP5, PDX1, DLL1, MEN1	positive
Skin Epidermis Development	0.00076864	0.00850295	0.55442	1.73516	6	55	LAMA5, SMO, EGFR, VANGL2, FGFR2, TGFB2, FGF7, KDF1, IGFBP5, WNT10A, CELSR1, ALX4, FZD3, SOX9, TNFRSF19, APCDD1, ACVR1B, FOXQ1, LGR5, ERCC2, EDA, SNAI1, DLL1, INTU, SOX18	positive
Negative Regulation of Cellular Response to Growth Factor Stimulus	0.000206825	0.00357311	0.516082	1.73019	1	106	ADAMTS12, SULF1, FBN2, FBN1, WNT5A, GREM1, SFRP1, NEDD4, SLIT2, ONECUT2, ADGRA2, CHRDL1, DAB2IP, LTBP1, GREM2, TGFBR3, BCL9L, SFRP2, CIDEA, SPRY2, PRDM16, NBL1, ASPN, FSTL3, DCN, WNT4, TGFB1I1, MECOM, BMPER, TWSG1, SMAD3, HTRA3, TGFB3	positive
Aminoglycan Metabolic Process	0.000101657	0.00222674	0.506026	1.72832	0	138	CEMIP, ANGPT1, HAS3, HSPG2, PDGFRB, CHI3L1, HS6ST2, CSGALNACT1, HAS2, NDST3, VCAN, GPC6, CHST3, GPC4, BGN, CHPF, PRELP, AGRN, ITIH5, FGF2, PGLYRP1, FMOD, HS3ST1, DSEL, CHSY3, HAS1, B3GNT3, SPOCK2, SDC2, HS3ST3A1, GPC3, DCN, OVGP1, GPC2, CHST2, B3GNT2, B3GNT2, ST3GAL2, ITIH2, OGN, B4GALT2, B3GNT7, GLCE, EGFLAM, PXYLP1, CHST15, OMD	positive
Actin Mediated Cell Contraction	0.00076864	0.00850295	0.551082	1.72472	6	55	CACNB2, NEB, SCN5A, CACNA1C, PARVA, CACNA2D1, VIL1, EMP2, PKP2, TTN, MYBPC2, KCNQ1, GJC1, TNNT2, TNNI1, ACTA1, KCNH2, SCN4B, KCNJ2, EPB41L5, MYL6B, FRMD6	positive
Regulation of Osteoblast Differentiation	0.000207404	0.00357311	0.517056	1.72356	1	100	FBN2, DDR2, GLI3, SFRP1, LTF, SMOC1, SOX11, PRKD1, WNT7B, BMPR1A, FGFR2, NPNT, SFRP2, CTHRC1, BMP6, IGFBP5, HDAC7, BMP7, FGF23, GLI1, LRP5, WNT4, IL6ST, AXIN2, ACVR2A, PTCH1, TWSG1, SMAD3, CYR61, PDLIM7, SMAD5, TWIST2, CITED1, RUNX2, PTK2, ACVR1, ZHX3, TWIST1, IL6, FGFR1, CHRD, CD276, ACVR2B, MEN1, NOCT	positive
Regulation of Phosphatidylinositol 3 Kinase Signaling	0.000308261	0.00474808	0.510062	1.72257	2	117	ANGPT1, PLXNB1, PDGFRA, F2RL1, PDGFRB, LCK, PPP1R16B, NEDD4, EGFR, ERBB3, ERBB2, FGFR2, ERBB4, EREG, UNC5B, DAB2IP, PTPN13, NTRK2, FGF1, FGF2, TGFB2, FGF7, FGFR3, F2R, FGF23, SERPINE2, PIK3IP1, WNT16, SOX9, FGFR4, KIT, IRS1, PIP5K1B, DCN, BTC, PDGFD, CD28, NRG4, TRAT1, KDR, RELN, FLT1, CSF3, PTK2, PRR5, FLT3, PPARD, TWIST1, TSC2, FGFR1	positive
Neuron Migration	0.000424674	0.00557886	0.529116	1.72191	3	78	MARK1, CHL1, ITGA3, CXCL12, CCR4, ADGRL3, NTRK2, DCLK1, NRCAM, CELSR1, MATN2, FZD3, NTN1, NTRK3, FGF13, MYH10, DDIT4, DCDC2, ASPM, TUBB2B, NDN, PITX2, KIRREL3, LHX6, APBB2, MAPT, SATB2, CDKL5, RELN, PTK2, MDGA1, DRD1, USP9X, TWIST1, FGFR1, SEMA3A	positive
Regulation of Endothelial Cell Migration	0.000207147	0.00357311	0.514624	1.72184	1	104	ANGPT1, SEMA5A, WNT5A, ANGPT4, WNT7A, SLIT2, CCBE1, PRKD1, PROX1, ADGRA2, AMOT, EMP2, SPARC, DAB2IP, STARD13, AMOTL1, FGF1, FGF2, PRKCA, FLT4, SRPX2, VEGFC, HDAC7, ITGB3, EPHA2, STC1, BCAR1, ETS1, SERPINF1, DCN, PLCG1, BMPER, PTPRM, MET, EFNA1	positive
Regulation of Chemotaxis	0.00010098	0.00222674	0.499627	1.72162	0	161	SEMA5A, PDGFRA, WNT5A, GREM1, F2RL1, PDGFRB, ITGA2, SLIT2, C5, TNFSF18, PRKD1, SEMA3D, MMP28, CX3CL1, S100A14, ADGRA2, CXCL6, SEMA7A, CXCL12, VEGFD, CXCL11, FGF1, DSCAM, FGF2, SEMA3C, TIRAP, XCL1, EDNRA, CDH13, SEMA4G, PLXNA2, PPBP, CCR6, VEGFC, SEMA3E, NBL1, JAM3, ROBO2, RARRES2, NTRK3, LBP, THBS4, SEMA3F, PLXNA3, SEMA6C, PDGFD, CSF1, ROBO1, SMAD3, F3, CXCL14, IL23A, DAPK2, EFNB2, MET, KLRK1, PL…	positive
Cardiac Muscle Cell Differentiation	0.000876328	0.00935743	0.547715	1.71911	7	56	OBSL1, PDGFRA, PDGFRB, PROX1, MYH11, GATA4, SORBS2, TTN, NEBL, GATA6, TBX3, CXADR, MYH10, FHL2, MTOR, RARB, FHOD3, PITX2, PROX2, WT1	positive
Positive Regulation of Locomotion	0.0001	0.00222674	0.48285	1.71902	0	389	CEMIP, ROR2, ANGPT1, LRRC15, SEMA5A, PDGFRA, DDR2, WNT5A, BDKRB1, F2RL1, PDGFRB, ITGA2, CLDN7, PTP4A1, COL1A1, HAS2, GRB7, RAB25, FAM83H, ANGPT4, WNT7A, EGFR, SLIT2, TNFSF18, CCBE1, PRKD1, MMP9, SEMA3D, PROX1, LAMB1, CX3CL1, S100A14, ONECUT2, ADGRA2, VIL1, AMOT, MYLK, CXCL6, ITGA3, SPARC, SEMA7A, CXCL12, FBLN1, DAB2IP, FAM110C, COL18A1, AMOTL1, PODXL, VEGFD, CXCL11, POSTN, EPHA1, FGF1, DSCAM, FGF…	positive
Epidermal Cell Differentiation	0.000315159	0.00480428	0.522936	1.71789	2	85	WNT5A, PTCH2, IVL, DSP, CYP26B1, YAP1, EREG, FLNB, EXPH5, PPL, GLI2, IRF6, SPRR1A, BCL11B, KDF1, ST14, PLS3, EPHA2, GLI1, CSTA, WNT16, SLITRK6, SCEL, SFN, PTCH1, PALLD, PITX2, KAZN	positive
Bone Development	0.000101916	0.00222674	0.503956	1.71758	0	135	FAT4, SULF1, PLXNB1, GLI3, CSGALNACT1, LTF, COL1A1, HAS2, CYP26B1, SERPINH1, FGFR2, RAB23, SRD5A1, COL27A1, SPARC, MMP16, PAPPA2, TULP3, SFRP2, FGFR3, ZFPM1, BMP6, SHOX2, PLS3, THBS3, LRRC17, TFAP2A, STC1, LRP5, CHAD, FREM1, P3H1, SOX9, NPR2, KIT, AXIN2, TAL1, SPNS2, AMER1, RARB, MSX1, LRRK1, TGFB3, SMAD5, PITX2	positive
Embryonic Organ Development	0.00010004	0.00222674	0.484877	1.71734	0	320	COL11A1, ROR2, FBN2, FBN1, STRA6, PDGFRA, WNT5A, GLI3, PTK7, PCSK5, LRIG1, SMO, EGFR, WNT9A, SOX11, HNF1B, PROX1, VANGL2, WNT7B, MYO15A, SIX4, GATA4, BMPR1A, FGFR2, CDX2, PBX1, LRIG3, EPHB2, YAP1, OSR1, HOXC4, MMP16, ALDH1A3, TBX15, GLI2, MICAL2, PLCD3, TMIE, EN1, TULP3, FZD2, PCGF2, TGFB2, CTHRC1, ZFPM1, SPRY2, PRRX1, TBX3, SHOX2, ST14, BMP7, KCNQ4, EPHA2, CELSR1, ALX4, BCR, TFAP2A, GLI1, FZD3, …	positive
Terpenoid Metabolic Process	0.000320856	0.00485773	0.532497	1.71678	2	71	APOB, HSPG2, STRA6, GPC6, GPC4, CYP1B1, PDE3A, CYP26B1, RBP2, SRD5A1, ALDH1A3, AGRN, AKR1B10, UGT1A1, RDH12, CYP26C1, CYP2C9, CYP26A1, RARRES2, SDC2, GPC3, RDH10	positive
Regulation of Transmembrane Receptor Protein Serine Threonine Kinase Signaling Pathway	0.000100847	0.00222674	0.496404	1.71663	0	172	SULF1, FBN2, FBN1, BMP8B, BMP8A, WNT5A, GREM1, SFRP1, FST, NEO1, BMP1, SOX11, GATA4, BMPR1A, ONECUT2, ITGA3, CHRDL1, LTBP1, PCSK6, ZNF423, GREM2, TGFBR3, BCL9L, NPNT, SFRP2, TGFB2, CIDEA, BMP6, CDKN2B, GATA6, PRDM16, BMP7, NBL1, ASPN, LTBP4, FSTL3, ZEB1, GPC3, NREP, INHBB, TGFB1I1, DKK3, DACT1, ACVR2A, MECOM, BMPER, TWSG1, SMAD3, MSX1, ZC3H3, HTRA3, ACVR1B, CYR61, TGFB3, NOV, GDF11, BMP5, WWTR1, …	positive
Central Nervous System Neuron Differentiation	0.000206676	0.00357311	0.510558	1.71479	1	109	SLIT3, WNT5A, GLI3, SMO, WNT7A, SLIT2, EPHA4, CDH11, PROX1, FGFR2, ERBB4, EPHB2, GLI2, NTRK2, DCLK1, TSKU, TULP3, EPHB3, BCL11B, SHANK3, DRAXIN, ROBO2, LMX1A, PLXNA3, DLX1, CACNA1A, TAL1, NFIB, ROBO1, PTCH1, RYK, SALL1, PLXNA4, SOX4, LHX6, DYNC2H1, SATB2, GDPD5, PTK2, MDGA1, WNT2, DRD1, TCTN1, LHX8, FGFR1, SZT2, ZNF335, SEMA3A, CHRNB2, DLX2, LEF1, BTG2, AGTPBP1, CHD5, FZD1, HERC1, ATP7A, KNDC1, F…	positive
Palate Development	0.000429553	0.00560441	0.533446	1.7143	3	69	WNT5A, BNC2, GLI3, WNT7A, SOX11, BMPR1A, EPHB2, OSR1, TGFBR3, FZD2, EPHB3, PRRX1, PRDM16, TBX3, ALX4, WFIKKN2, TFAP2A, GABRB3, TBX2, TSHZ1, MEOX2, MSX1, TGFB3, GDF11, SATB2, FOXF2, SNAI1, TWIST1, ACVR2B, LEF1, MMP25, TGFBR1, ASPH, WNT11, OSR2, FZD1, CHD7, SMAD4, PYGO2, DLG1	positive
Pattern Specification Process	0.00010009	0.00222674	0.484723	1.71366	0	303	WNT2B, ROR2, CDON, WNT5A, GREM1, GLI3, NFATC4, SFRP1, PCSK5, EMX2, SMO, WNT7A, CYP26B1, MID1, HNF1B, VANGL2, WNT7B, GATA4, BMPR1A, FGFR2, CDX2, ERBB4, PBX1, OSR1, HOXC4, COL4A1, BICC1, PCSK6, GLI2, MICAL2, GREM2, EN1, TULP3, SHROOM3, SFRP2, PCGF2, SEMA3C, EDNRA, FOXA1, PLXNA2, TBX3, CYP26C1, BMP7, TBX6, DISP1, CELSR1, ALX4, SEMA3E, EFNB1, GLI1, NBL1, STC1, ZIC3, LRP5, NOTCH4, ZEB1, RFX3, GPC3, SE…	positive
Epithelial Cell Development	0.000101041	0.00222674	0.497243	1.71273	0	160	WNT5A, GREM1, F2RL1, RAB25, PPP1R16B, SMO, WNT7A, GDNF, TJP1, ACTA2, PROX1, LAMB2, WNT7B, ONECUT2, FLNB, EXPH5, COL18A1, PODXL, SHROOM3, TFCP2L1, HEG1, BCL11B, BMP6, KDF1, FOXA1, RAPGEF3, ST14, EPHA2, ARHGEF26, KLF5, STC1, NOTCH4, SOX9, RFX3, VSIG1, INSM1, WNT4, CLDN3, SLITRK6, EPB41L5, AFDN, SFN, SIPA1L3, RARB, MET, PALLD, FRMD6, SALL1, HRH2, TJP2, BMP5, WT1, MARVELD2, CITED1, C1GALT1	positive
Inositol Lipid Mediated Signaling	0.000206825	0.00357311	0.510618	1.71188	1	106	PLCH1, CA8, PDGFRA, PDGFRB, LCK, PIK3C2B, EGFR, ERBB3, ERBB2, FGFR2, ERBB4, EREG, FGF1, FGF2, FGF7, FGFR3, PIK3C2G, FGF23, PREX2, NPR3, TYRO3, FGFR4, KIT, IRS1, BTC, MOV10, MTOR, NYAP1, CD28, MLST8, NRG4, TRAT1, PLD1, RICTOR, TNRC6B, TNRC6A, MUC5AC, PRR5, PTAFR, HTR2A, IGF1R, FGFR1	positive
Chloride Transport	0.00076486	0.00850295	0.542913	1.71118	6	58	CLCA1, CFTR, SLC4A3, ANO1, GABRE, CLCN2, GABRA3, GABRP, SLC26A4, ANO9, SLC12A2, WNK4, SLC1A4, FXYD3, SLC26A2, GABRB3, TTYH1, CLIC6, CLIC3, SLC4A2, SLC26A9, SLC26A3, BEST1, CLCN3	positive
Neuron Differentiation	9.999e-05	0.00222674	0.47653	1.71089	0	676	WNT2B, FAT4, TNC, LAMA2, KIF26B, EPHA3, SPTB, SLIT3, PLXNB1, ADCY1, ETV4, SEMA5A, WNT5A, GLI3, PTPRD, SFRP1, NOTCH3, EMX2, SMO, NEDD4, NEO1, CHST3, WNT7A, PARD3, GDNF, SLIT2, EPHA4, WNT9A, NRBP2, PRELP, SOX11, CHL1, CDH11, PROX1, LAMB1, ATP8B1, VANGL2, LAMB2, WNT7B, PCSK9, ERBB2, FGFR2, RBFOX2, ONECUT2, ERBB4, ZNF521, FARP1, EPHB2, NCAM1, SEMA7A, CXCL12, NRTN, ANK3, UNC5B, PROM1, DAB2IP, AGRN, RA…	positive
Circulatory System Development	9.999e-05	0.00222674	0.476349	1.71042	0	687	FAT4, APOB, COL11A1, ANGPT1, OBSL1, HSPG2, FBN1, STRA6, LAMA5, SEMA5A, COL5A1, PDGFRA, WNT5A, GREM1, GLI3, SCN5A, PDGFRB, NFATC4, PTK7, PCSK5, NOTCH3, COL1A1, HAS2, CACNA1C, SMO, NEDD4, ANGPT4, PTPN14, WNT7A, PARVA, SLIT2, CYP1B1, ACTA2, SOX11, CCBE1, PRKD1, COL3A1, DSP, COL1A2, LOXL1, PROX1, ERBB3, CX3CL1, VANGL2, DSG2, LOXL2, MYH11, WNT7B, GATA4, BMPR1A, ERBB2, FGFR2, CDX2, DLC1, ERBB4, COL8A1,…	positive
Anatomical Structure Formation Involved in Morphogenesis	9.999e-05	0.00222674	0.474964	1.70877	0	793	COL12A1, LAMA3, SDK1, COL11A1, ROR2, ANGPT1, ADAM12, OBSL1, HSPG2, FBN2, KIF26B, STRA6, LAMA5, SEMA5A, ABLIM1, WDR72, CDON, PDGFRA, WNT5A, GREM1, GLI3, PDGFRB, NFATC4, ITGA2, SFRP1, PTK7, NOTCH3, COL1A1, SMO, ANGPT4, PTPN14, WNT7A, PARVA, GDNF, SLIT2, CYP1B1, TJP1, ITGB4, SOX11, CCBE1, PRKD1, MMP9, DZIP1L, HNF1B, PROX1, LAMB1, CX3CL1, ATP8B1, VANGL2, LOXL2, MYH11, SIX4, GATA4, BMPR1A, FGFR2, CDX2…	positive
Neuron Development	9.999e-05	0.00222674	0.476987	1.70779	0	538	FAT4, TNC, LAMA2, KIF26B, EPHA3, SPTB, SLIT3, PLXNB1, ADCY1, ETV4, SEMA5A, WNT5A, GLI3, NEDD4, NEO1, CHST3, WNT7A, PARD3, GDNF, SLIT2, EPHA4, PRELP, CHL1, CDH11, LAMB1, ATP8B1, VANGL2, LAMB2, ERBB2, FGFR2, RBFOX2, ONECUT2, FARP1, EPHB2, NCAM1, SEMA7A, CXCL12, NRTN, ANK3, UNC5B, DAB2IP, AGRN, RASGRF1, RTN4RL2, PTPRF, PARD6B, ECM2, GLI2, PTPRK, EN1, NTRK2, POSTN, DCLK1, TSKU, ENAH, FZD2, MAP6, DSCA…	positive
Artery Development	0.000647668	0.00758849	0.533859	1.70587	5	65	APOB, STRA6, GLI3, PDGFRB, NOTCH3, COL3A1, LOXL1, PROX1, MYLK, LTBP1, LOX, PRICKLE1, PRRX1, RAPGEF3, MYH10, FOXF1, TBX2, SOX4, LUZP1, PKD2, ACVR2B, LRP1, NDST1, HEY2, TGFBR1, ADAMTS6, WNT11, BMP4, AP2B1, CHD7	positive
Cerebral Cortex Development	0.000420212	0.00555539	0.519262	1.70582	3	85	FAT4, CCDC141, CDON, GLI3, EMX2, SMO, EGFR, SLIT2, COL3A1, LAMB1, CCDC85C, SRD5A1, CDH2, DAB2IP, NTRK2, NEFH, PLCB1, HTR6, FGF13, VLDLR, ROBO1, ASPM, DIXDC1, LHX6, TACC2, RELN, PTPRS, BTBD3, ADGRG1, LRP8, FGFR1, SEMA3A, LRP1	positive
Spinal Cord Development	0.000540891	0.00668355	0.534211	1.70442	4	64	GLI3, SMO, SLIT2, SOX11, PROX1, SRD5A1, GLI2, TULP3, RAPGEF3, NEFH, NOVA1, AKAP5, DRAXIN, PKD1, VLDLR, PHGDH, CACNA1A, TAL1, PTCH1, MTOR, SOX4, GDF11, DYNC2H1, RELN, GDPD5, PTPRS, MDGA1, ERCC2, TCTN1, PKD2, CHRD, DLL1	positive
Taxis	0.0001	0.00222674	0.479167	1.7041	0	371	SFTPD, LAMA2, ANGPT1, KIF26B, SPTB, SLIT3, PLXNB1, ETV4, SEMA5A, PDGFRA, WNT5A, GLI3, PDGFRB, CCR8, ARHGEF16, ARHGEF5, NEO1, PARVA, SLIT2, C5, EPHA4, CHL1, SEMA3D, CX3CL1, VANGL2, LAMB2, ERBB2, AMOT, EPHB2, NCAM1, CXCL6, SEMA7A, CXCL12, ANK3, UNC5B, CCR4, GLI2, LTB4R2, VEGFD, CXCL11, ENAH, FGF2, NRCAM, TGFB2, FGF7, SEMA3C, LECT2, FMOD, XCL1, XCL2, EPHB3, BCL11B, TNFSF11, UNC5C, IL17RC, NGFR, SEMA…	positive
Negative Regulation of Axonogenesis	0.0005449	0.00671438	0.537896	1.70229	4	60	SEMA5A, WNT5A, SLIT2, SEMA3D, EPHB2, SEMA7A, SEMA3C, NGFR, SEMA4G, THY1, SEMA3E, DRAXIN, NTN1, BCL11A, FGF13, LINGO1, SEMA3F, PLXNA3, SEMA6C, SEMA3G, PTK2, SEMA6A, SEMA3B, SEMA4F, SEMA3A, SEMA5B, MBP, SEMA6D	positive
Ameboidal Type Cell Migration	0.000101937	0.00222674	0.499407	1.70102	0	134	LAMA5, SEMA5A, WNT5A, GREM1, SMO, GDNF, SLIT2, CYP1B1, SEMA3D, LOXL2, ERBB4, ADGRA2, FERMT1, AMOT, EMP2, SEMA7A, NRTN, STARD13, LTB4R2, AMOTL1, FGF2, SEMA3C, SYNE2, CDH13, SEMA4G, SEMA3E, EFNB1, LRP5, TMEM201, KIT, SEMA3F, DPP4, SEMA6C, EPB41L5, ROBO1, EFNB2, NOV, PITX2, KDR, SEMA3G, EPHB4, PHACTR4, PTK2, ACVR1, SEMA6A, SEMA3B, EGR3, PPARD, SOX8, TWIST1, SOX17, SEMA4F, SEMA3A, SEMA5B, PKN3, LEF1,…	positive
Angiogenesis	0.00010015	0.00222674	0.482594	1.70006	0	266	ANGPT1, HSPG2, LAMA5, SEMA5A, PDGFRA, GREM1, PDGFRB, NFATC4, NOTCH3, ANGPT4, WNT7A, PARVA, SLIT2, CYP1B1, CCBE1, PRKD1, CX3CL1, LOXL2, FGFR2, COL8A1, ADGRA2, EPHB2, LEPR, TSPAN12, EREG, UNC5B, DAB2IP, COL4A1, THSD7A, COL18A1, PLCD3, COL4A2, VEGFD, EPHA1, SH2D2A, FGF1, SFRP2, FGF2, NRCAM, TGFB2, PRKCA, ANGPTL4, EPHB3, EDNRA, FLT4, CDH13, RAPGEF3, SRPX2, VEGFC, ITGB3, THY1, EPHA2, KLF5, SEMA3E, JAM…	positive
Potassium Ion Transport	0.000313775	0.00479967	0.515083	1.69875	2	88	KCNJ11, KCNMB1, SLC12A8, KCNK10, KCNS3, KCNK5, KCNE4, ABCC8, KCNQ1, KCNMB4, KCNH6, ATP1A2, ABCC9, KCNH2, SLC12A2, KCNQ4, ATP1B1, KCNN1, KCNJ2, TRPM5, KCNK1, HCN4, KCNQ5, KCNA3, AQP1, KCNH3, KCNH4, KCNIP3, KCNE3, KCNU1, HCN2, KCNK2, KCNJ8, KCNJ15, KCNT2, KCNH5, ATP1B2, PKD2, ATP4A, KCND3, SLC24A3, KCNT1, KCNG3, SLC12A7	positive
Heart Development	0.0001	0.00222674	0.476625	1.69714	0	392	FAT4, COL11A1, OBSL1, FBN1, STRA6, COL5A1, PDGFRA, WNT5A, GREM1, GLI3, SCN5A, PDGFRB, NFATC4, PTK7, PCSK5, HAS2, CACNA1C, SMO, NEDD4, PARVA, SOX11, COL3A1, DSP, PROX1, ERBB3, VANGL2, DSG2, MYH11, GATA4, BMPR1A, ERBB2, FGFR2, DLC1, ERBB4, YAP1, OSR1, ITGA3, SPARC, PKP2, ADAMTS1, BICC1, SORBS2, LTBP1, TTN, LOX, GLI2, MICAL2, PLCE1, TGFBR3, GJC1, FZD2, SFRP2, RBM20, TGFB2, TNNT2, SEMA3C, PRICKLE1, T…	positive
Cardiocyte Differentiation	0.000426803	0.00558495	0.5252	1.69585	3	72	OBSL1, PDGFRA, GREM1, PDGFRB, PROX1, MYH11, GATA4, SORBS2, TTN, TGFB2, NEBL, GATA6, TBX3, CXADR, MYH10, FHL2, TBX2, MTOR, RARB, FHOD3, PITX2, PROX2, WT1, ACVR1, MAML1, TWIST1, SOX17	positive
Epithelium Development	9.999e-05	0.00222674	0.471559	1.6947	0	732	FAT4, TNC, LAMA3, ROR2, KIF26B, STRA6, LAMA5, CRLF1, ETV4, UPK1B, COL5A1, WNT5A, GREM1, GLI3, F2RL1, PTCH2, NFATC4, ITGA2, SFRP1, PTK7, DLG5, RAB25, PPP1R16B, SMO, USP13, WNT7A, GDNF, EGFR, SLIT2, TJP1, EPHA4, IVL, ACTA2, SOX11, DSP, CYP26B1, HNF1B, PROX1, LAMC2, VANGL2, LAMB2, WNT7B, SIX4, GATA4, BMPR1A, FGFR2, CDX2, DLC1, ONECUT2, ERBB4, LAMB3, PBX1, RBP2, CDHR2, VIL1, YAP1, OSR1, CDH2, CA2, ER…	positive
Regulation of Cell Matrix Adhesion	0.000420787	0.00555539	0.513675	1.68507	3	84	EPHA3, GREM1, SFRP1, DLC1, ONECUT2, COL16A1, EMP2, PHLDB2, DDR1, POSTN, EPHA1, PRKCZ, CDH13, VEGFC, SEMA3E, GPM6B, PLET1, RHOD, UTRN, WNT4, EFNA5, CDKN2A, EPB41L5, CSF1, SMAD3, CLASP1, HOXA7, SERPINE1, KDR, CCR7, PTK2, NF2, APOD, ACER2	positive
Developmental Growth	0.00010015	0.00222674	0.477877	1.68469	0	273	DUOX2, TNC, KIF26B, SLIT3, STRA6, PLXNB1, DDR2, WNT5A, BNC2, GLI3, SFRP1, PTK7, SMO, WNT7A, SLIT2, HNF1B, VANGL2, LAMB2, WNT7B, GATA4, BMPR1A, FGFR2, TIMP3, ERBB4, GAS1, LEPR, YAP1, COL27A1, SEMA7A, EREG, SORBS2, GLI2, EN1, POSTN, DCLK1, TGFBR3, FGF1, SFRP2, PRKCZ, TGFB2, FGF7, FGFR3, FMOD, HEG1, SPRY2, KDF1, MAP1B, IGFBP5, EVC, THBS3, STC1, TNS2, LARGE1, SOX9, RDH10, SEMA3F, TM4SF4, NDRG4, BDNF,…	positive
Tissue Development	9.999e-05	0.00222674	0.465777	1.68449	0	1196	WNT2B, FAT4, DUOX2, TNC, COL12A1, LAMA3, SDK1, COL11A1, ROR2, OBSL1, SULF1, KIF26B, STRA6, LAMA5, CRLF1, BMP8B, ETV4, SEMA5A, UPK1B, WDR72, BMP8A, COL5A1, CDON, PDGFRA, DDR2, WNT5A, BNC2, GREM1, GLI3, F2RL1, PDGFRB, PTCH2, NFATC4, CHI3L1, ITGA2, CSGALNACT1, SFRP1, PTK7, DLG5, COL1A1, HAS2, RAB25, PPP1R16B, SMO, NEDD4, FAM83H, USP13, WNT7A, BMP1, GDNF, EGFR, SLIT2, CYP1B1, TJP1, EPHA4, ITGB4, IVL,…	positive
Protein Autophosphorylation	0.000100827	0.00222674	0.485816	1.68292	0	179	PDGFRA, DDR2, PDGFRB, LCK, EGFR, STYK1, EPHA4, PRKD1, FRK, ERBB2, FGFR2, TNK1, ERBB4, ITK, TNIK, YES1, DDR1, NTRK2, MAP3K21, EPHA1, HIPK4, FGFR3, CAD, PRKG2, TNK2, EPHB3, STK26, FLT4, THY1, BCR, LMTK2, BLK, PRKCG, NTRK3, TYRO3, FGFR4, KIT, MTOR, DAPK2, CAMK2B, MAP3K13, ACVR1B, CSNK1G1, CAMK4, MAP3K12, PASK, CDKL5, KDR, STK25, EPHB4, MAP3K9, WNK3, FLT1, WNK2, PTK2, SMG1, INSR, FLT3, EIF2AK3, IGF1R…	positive
Cell Development	9.999e-05	0.00222674	0.464962	1.68067	0	1124	FAT4, TNC, COL11A1, LAMA2, OBSL1, SULF1, KIF26B, EPHA3, SPTB, SLIT3, LAMA5, PLXNB1, ADCY1, BMP8B, ETV4, SEMA5A, BMP8A, PDGFRA, WNT5A, GREM1, GLI3, F2RL1, PDGFRB, MFSD2A, NFATC4, SFRP1, HAS2, RAB25, PPP1R16B, SMO, NEDD4, NEO1, CHST3, WNT7A, PARVA, PARD3, BMP1, GDNF, SLIT2, FLNC, TJP1, EPHA4, MXRA8, ACTA2, PRELP, SOX11, CHL1, PDE3A, SEMA3D, CDH11, MYRF, PROX1, SERPINH1, LAMB1, ATP8B1, VANGL2, LOXL2…	positive
Gliogenesis	0.000101626	0.00222674	0.491483	1.67974	0	140	LAMA2, GLI3, VCAN, SMO, PARD3, EPHA4, MXRA8, SOX11, MYRF, ERBB3, LAMB1, LAMB2, ERBB2, CDH2, DAB2IP, NTRK2, TGFB2, CLU, S100A9, TFAP2A, MATN2, NCMAP, VTN, SOX9, PENK, LAMC3, APCDD1, PHGDH, TAL1, NFIB, SH3TC2, TSPAN2, LIF, PRDM8, S100A8, PTPRZ1, S100B, NDN, SOX4, BOK, DICER1, RELN, DAG1, ERCC2, DRD1, HDAC11, PLPP3, ARHGEF10, NF2, SOX8, ADGRG1, DLL1, FN1	positive
Regulation of Cell Morphogenesis Involved in Differentiation	0.00010006	0.00222674	0.473582	1.67345	0	298	OBSL1, EPHA3, SLIT3, PLXNB1, SEMA5A, WNT5A, GREM1, PTPRD, NFATC4, SFRP1, COL1A1, HAS2, NEDD4, WNT7A, GDNF, SLIT2, EPHA4, SEMA3D, EPHB2, CDH2, SEMA7A, PHLDB2, CXCL12, TNIK, FBLN1, DAB2IP, NTRK2, POSTN, BCL9L, DSCAM, SFRP2, NRCAM, TGFB2, SEMA3C, FMOD, EPHB3, MAP1B, FOXA1, NUMBL, NGFR, SEMA4G, PLXNA2, SHOX2, NGEF, SHANK3, THY1, SEMA3E, AKAP5, CTTN, DRAXIN, KANK1, ROBO2, ADNP, NTN1, ISLR2, OLFM4, SDC…	positive
Pallium Development	0.000307503	0.00474808	0.493836	1.67149	2	121	FAT4, CCDC141, CDON, GLI3, EMX2, SMO, EGFR, SLIT2, COL3A1, PROX1, LAMB1, CCDC85C, SRD5A1, CDH2, DAB2IP, NTRK2, NEFH, AKAP5, PLCB1, HTR6, FGF13, VLDLR, IGF2BP1, LMX1A, PLXNA3, DLX1, ROBO1, PHLPP2, ASPM, DIXDC1, PTPRZ1, KIRREL3, LHX6, TACC2, RELN, PTPRS, DRD1, ATP2B4, BTBD3, NF2, ADGRG1, LRP8, SRD5A2, FGFR1, SEMA3A, DLX2, LRP1, LEF1	positive
Response to Mechanical Stimulus	0.000100847	0.00222674	0.482827	1.66968	0	172	TNC, COL11A1, STRA6, PIEZO2, BDKRB1, CHI3L1, ITGA2, COL1A1, COL3A1, GATA4, TIMP3, DENND5B, CXCL12, TTN, GLI2, NTRK2, POSTN, ASNS, ATP1A2, ACTA1, EDNRA, BMP6, TNFRSF10A, TNFRSF10B, NOS1, HDAC7, SHANK3, MEIS2, PKD1, ETS1, KCNJ2, SERPINE2, SOX9, IL13RA2, KIT, DCN, INHBB, SLITRK6, XPC, PTCH1, PKD1L1, F3, AQP1, ENTPD2, PAWR, TLR5, TLR3, MPO, ANGPT2, DMD, SUN1, KCNK2, SCX, SLC1A3, ANKRD1, MMP7, IGFBP2,…	positive
Cellular Component Morphogenesis	9.999e-05	0.00222674	0.464465	1.66914	0	739	LAMA2, OBSL1, KIF26B, SPTB, SLIT3, LAMA5, PLXNB1, ADCY1, ETV4, ABLIM1, PDGFRA, WNT5A, GREM1, GLI3, PDGFRB, SFRP1, HAS2, RAB25, SMO, NEO1, WNT7A, PARVA, PARD3, GDNF, EGFR, SLIT2, EPHA4, PRELP, CHL1, SHROOM4, CDH11, DZIP1L, PROX1, LAMB1, VANGL2, LOXL2, LAMB2, MYH11, SIX4, ERBB2, FGFR2, SPAG17, RBFOX2, ONECUT2, FARP1, EPHB2, RAB23, NCAM1, YAP1, AVIL, SEMA7A, CXCL12, ANK3, UNC5B, FLNB, DAB2IP, TTN, H…	positive
Negative Regulation of Locomotion	0.000100281	0.00222674	0.475749	1.66767	0	234	MID2, SULF1, SEMA5A, WNT5A, GREM1, SFRP1, ANGPT4, SLIT2, CYP1B1, C5, COL3A1, SEMA3D, TCAF1, MMP28, PTPRG, DLC1, ERBB4, MARVELD3, SEMA7A, PODN, PHLDB2, PKP2, CXCL12, FBLN1, DAB2IP, STARD13, PTPRK, EPHA1, IL33, SFRP2, FGF2, SEMA3C, RECK, SRGAP1, DPYSL3, DPEP1, SEMA4G, IGFBP5, IL24, PTPRU, IGFBP3, HAS1, THY1, PPARGC1A, TRIM10, BCR, SEMA3E, ABHD2, PLCB1, NBL1, STC1, KANK1, ROBO2, SERPINF1, SPINT2, SE…	positive
Canonical Wnt Signaling Pathway	0.00053056	0.00664757	0.511811	1.66667	4	79	WNT2B, WNT5A, SFRP1, PTK7, SMO, WNT7A, WNT9A, WNT7B, BCL9L, FZD2, PTPRU, PORCN, GLI1, FZD3, LRP5, TCF7L1, TCF7, WNT4, RYK, AMER1, FZD4, DIXDC1, SOX4, CCND1, DVL3, BCL9, WNT2, DVL1, PLPP3, CDH3, APC, SOX17, CAV1, MYC, LEF1, TBL1X, WNT11, CTNNB1, FZD1, CHD8, LGR4, DISC1, MED12, PYGO2	positive
Negative Regulation of Developmental Growth	0.000533504	0.00664757	0.515712	1.66521	4	72	SEMA5A, WNT5A, SFRP1, SEMA3D, SEMA7A, SFRP2, SEMA3C, FGFR3, SEMA4G, RAI1, SEMA3E, DRAXIN, MAPK11, NTN1, BCL11A, FGF13, SEMA3F, PLXNA3, SEMA6C, PLAC8, NKD1, PTCH1, STC2, SEMA3G, KCNK2, PTK2, SEMA6A, SEMA3B, SEMA4F, SEMA3A, SEMA5B	positive
Epithelial Cell Differentiation	0.0001	0.00222674	0.467489	1.66233	0	370	LAMA5, UPK1B, WNT5A, GREM1, GLI3, F2RL1, PTCH2, ITGA2, PTK7, DLG5, RAB25, PPP1R16B, SMO, USP13, WNT7A, GDNF, TJP1, IVL, ACTA2, SOX11, DSP, CYP26B1, HNF1B, PROX1, LAMB2, WNT7B, GATA4, FGFR2, CDX2, ONECUT2, ERBB4, CDHR2, VIL1, YAP1, CDH2, EREG, FLNB, PROM1, COL4A1, EXPH5, PPL, COL18A1, GLI2, DMBT1, PODXL, ELF3, IRF6, FZD2, SHROOM3, TFCP2L1, EHF, HEG1, SPRR1A, BCL11B, BMP6, KDF1, GATA6, FOXA1, TAGLN…	positive
Glial Cell Differentiation	0.000310206	0.0047615	0.494353	1.65932	2	108	LAMA2, GLI3, SMO, PARD3, MXRA8, SOX11, MYRF, ERBB3, LAMB2, ERBB2, CDH2, NTRK2, CLU, S100A9, TFAP2A, NCMAP, VTN, SOX9, LAMC3, PHGDH, TAL1, NFIB, SH3TC2, TSPAN2, LIF, PRDM8, S100A8, PTPRZ1, S100B, SOX4, BOK, DICER1, RELN, DAG1, ERCC2, DRD1, HDAC11, PLPP3, ARHGEF10, SOX8	positive
Regulation of Ras Protein Signal Transduction	0.000100867	0.00222674	0.478864	1.65337	0	166	ARHGEF25, F2RL1, ARHGEF16, ARHGEF5, ARHGEF19, COL3A1, FGD5, TIAM2, ARHGEF17, DLC1, TNK1, FARP1, EPS8L2, ITGA3, CDH2, DAB2IP, RASGRF1, ARHGEF28, PLCE1, KALRN, TGFB2, ARHGEF18, ARHGAP35, F2R, SPRY2, NGFR, NGEF, RASAL2, FGD1, ARHGEF26, BCR, KANK1, PREX2, ALS2CL, ARHGEF40, FARP2, SPATA13, PLEKHG3, CSF1, ROBO1, ARFGEF3, SGSM3, SSX2IP, PLEKHG2, EPS8L1, TNFAIP1, GPR55, ARAP3, NET1, GBF1, PSD2, RASA2, RA…	positive
Regulation of Small Gtpase Mediated Signal Transduction	0.00010017	0.00222674	0.469794	1.653	0	258	ARHGEF25, ARHGAP32, SYDE2, CDON, ARHGAP29, F2RL1, ARHGEF16, ARHGEF5, SYDE1, SLIT2, ARHGEF19, COL3A1, FGD5, TIAM2, ARHGEF17, DLC1, TNK1, ARHGAP40, AMOT, FARP1, A2M, EPS8L2, ITGA3, CDH2, RAP1GAP, DAB2IP, RASGRF1, STARD13, ARHGEF28, RHOJ, PLCE1, KALRN, TGFB2, RHOF, ARHGEF18, ARHGAP35, F2R, SRGAP1, SPRY2, RHOBTB2, ARHGAP44, NGFR, NGEF, ARHGAP5, RASAL2, ARHGAP20, FGD1, ARHGEF26, BCR, KANK1, PREX2, ALS…	positive
Muscle Tissue Development	0.000100462	0.00222674	0.471375	1.64727	0	213	COL11A1, OBSL1, STRA6, CDON, PDGFRA, WNT5A, PDGFRB, SMO, SOX11, COL3A1, DSP, PROX1, DSG2, MYH11, SIX4, GATA4, FGFR2, MYLK, OSR1, PKP2, FLNB, SORBS2, TTN, EYA2, TGFBR3, BCL9L, MYH14, GJC1, TGFB2, TNNT2, SEMA3C, TNNI1, ZFPM1, HEG1, ACTA1, NEBL, GATA6, NGFR, IGFBP5, TBX3, KLF5, CXADR, SRPK3, SOX9, MYH10, FHL2, DCN, ASB2, NDRG4, HEYL, CCM2L, TBX2, PPP1R13L, MYL6B, MTOR, RARB, MEOX2, PLAGL1, FHOD3, PI…	positive
Epithelial Cell Proliferation	0.000849347	0.00910073	0.505909	1.64639	7	78	SEMA5A, WNT5A, ANGPT4, HNF1B, PROX1, LOXL2, FGFR2, COL8A1, FERMT1, EREG, IRF6, EHF, TNFSF11, CDH13, IGFBP5, IGFBP3, EPHA2, WNT16, SOX9, KIT, KLK8, ACVR2A, CD34, BMPER, PTCH1, NOV, LGR5, COL8A2, CCND1	positive
Positive Regulation of Nervous System Development	0.00010005	0.00222674	0.463255	1.64473	0	350	OBSL1, EPHA3, PLXNB1, SEMA5A, CDON, WNT5A, GLI3, PTPRD, THBS2, PTK7, SMO, WNT7A, PARD3, SLIT2, EPHA4, SOX11, PRKD1, MYRF, PROX1, CX3CL1, KCTD11, EPHB2, ITGA3, AVIL, SEMA7A, CXCL12, ADAMTS1, DAB2IP, AGRN, ADGRL3, CLSTN2, GLI2, TPBG, NTRK2, DSCAM, NRCAM, GPRC5B, NLGN2, ARHGAP35, EPHB3, BMP6, BRINP3, LRTM2, DPYSL3, MAP1B, FOXA1, NUMBL, ADGRB2, ENC1, NGFR, SHOX2, SRPX2, VEGFC, BMP7, SHANK3, ADGRL1, A…	positive
Response to Transforming Growth Factor Beta	0.000203874	0.00357311	0.482803	1.64446	1	134	FBN1, WNT5A, SFRP1, COL1A1, WNT7A, PARD3, COL3A1, PDE3A, COL1A2, BMPR1A, LTBP2, CGN, YES1, IL1R1, COL4A2, PTPRK, POSTN, TGFBR3, PRKCZ, TGFB2, ARHGEF18, FMOD, XCL1, RAPGEF3, WNT10A, PPARGC1A, WFIKKN2, AMHR2, SOX9, FERMT2, PENK, WNT4, SOX5, PDGFD, EPB41L5, SMAD3, TGFB3, ZFYVE9, SMAD5, CITED1, SCX, CDH5, ANKRD1, PTK2, ACVR1, WNT2, USP9X, F11R	positive
Cell Growth	0.000308261	0.00474808	0.486754	1.64385	2	117	SLIT3, PLXNB1, SLIT2, LAMB2, GATA4, SEMA7A, SORBS2, POSTN, DCLK1, TGFBR3, PRKCZ, TGFB2, FMOD, ACTA1, MAP1B, ITGB3, SOCS5, SOX9, AR, SEMA3F, NDRG4, BDNF, PLXNA3, EFNA5, CACNA1A, EPB41L5, MTOR, TGFB3, NDN, VCL, MAPT, OGN, COBL, KMT2D, TNN, DVL1, USP9X, KMT2B, PRMT6, IL6, PAK4, ROS1, SEMA3A, SEMA5B, SPG11, RPTOR	positive
Cell Motility	9.999e-05	0.00222674	0.45772	1.6434	0	683	SFTPD, ADAMTS12, APOB, MARK1, ANGPT1, EPHA3, SLIT3, LAMA5, PLXNB1, CCDC141, SEMA5A, PROC, FAT1, COL5A1, PDGFRA, WNT5A, GREM1, GLI3, BDKRB1, F2RL1, PDGFRB, ITGA2, ARHGEF16, PTK7, EMX2, COL1A1, ARHGEF5, LCK, GRB7, CDC42BPA, VCAN, GPC6, SMO, ANGPT4, WNT7A, PARVA, GDNF, EGFR, STYK1, SLIT2, CYP1B1, C5, EPHA4, ITGB4, ITGA11, CHL1, MMP9, SEMA3D, COL1A2, PROX1, LAMB1, CX3CL1, VANGL2, LOXL2, SIX4, RBFOX2,…	positive
Gland Development	0.00010004	0.00222674	0.463076	1.63944	0	313	DUOX2, TNC, STRA6, LAMA5, ETV4, WNT5A, IGSF3, GLI3, ITGA2, SFRP1, SMO, EGFR, HNF1B, PROX1, WNT7B, SIX4, PCSK9, BMPR1A, FGFR2, ONECUT2, ERBB4, PBX1, SRD5A1, TG, PTPN3, ALDOB, DDR1, GLI2, ELF3, IRF6, ASNS, CYP7B1, TGFBR3, TPH1, TFCP2L1, UGT1A1, TGFB2, CLCN2, FGF7, SEMA3C, CAD, CDH1, EPHB3, BCL11B, TNFSF11, GATA6, FOXA1, RAPGEF3, IGFBP5, TBX3, ARHGAP5, BMP7, WNT10A, SERPINB5, EPHA2, GLI1, ZIC3, LRP5…	positive
Positive Regulation of Vasculature Development	0.000308261	0.00474808	0.484861	1.63746	2	117	SEMA5A, WNT5A, GREM1, DDAH1, CHI3L1, PPP1R16B, ANGPT4, CYP1B1, C5, CCBE1, PRKD1, CX3CL1, GATA4, EPHA1, FGF1, SFRP2, FGF2, PRKCA, ANGPTL4, GATA6, RAPGEF3, SRPX2, VEGFC, HDAC7, ETS1, KIT, UTS2, PTGIS, PLCG1, PDGFD, CD34, F3, AQP1, TMEM100, ANGPT2, SERPINE1, KDR, C3, HIF1AN, FLT1	positive
Regulation of Axonogenesis	0.000304013	0.00474808	0.476189	1.63467	2	152	SLIT3, PLXNB1, SEMA5A, WNT5A, WNT7A, SLIT2, EPHA4, SEMA3D, EPHB2, CDH2, SEMA7A, CXCL12, NTRK2, DSCAM, NRCAM, SEMA3C, FMOD, EPHB3, MAP1B, NGFR, SEMA4G, PLXNA2, SHOX2, THY1, SEMA3E, CTTN, DRAXIN, ROBO2, ADNP, NTN1, ISLR2, NTRK3, BCL11A, FGF13, LINGO1, SEMA3F, BDNF, PLXNA3, EFNA5, CACNA1A, SEMA6C, L1CAM, ROBO1, EFNA1, PLXNA4, MAPT, CDKL5, OGN, SEMA3G, STK25	positive
Muscle Structure Development	0.00010005	0.00222674	0.459796	1.63279	0	351	COL6A3, COL11A1, LAMA2, ADAM12, OBSL1, STRA6, LAMA5, NEB, CDON, PDGFRA, WNT5A, GREM1, PDGFRB, NFATC4, CNTFR, SMO, AEBP1, FLNC, SOX11, ITGA11, COL3A1, DSP, PROX1, VANGL2, MYH11, SIX4, GATA4, FGFR2, MYLK, CDH2, PKP2, FLNB, SORBS2, TTN, AVPR1A, TGFBR3, BCL9L, MYH14, FZD2, NPNT, TNNT2, TNNI1, TMOD2, ZFPM1, TEAD4, HEG1, ACTA1, SMTN, NEBL, CHRNB1, GATA6, ITGB1BP2, TAGLN, NOS1, NGFR, ITGA7, IGFBP5, EVC,…	positive
Mucopolysaccharide Metabolic Process	0.000520616	0.00654236	0.491362	1.6301	4	95	CEMIP, ANGPT1, HAS3, CSGALNACT1, HAS2, NDST3, VCAN, CHST3, BGN, CHPF, PRELP, ITIH5, FGF2, FMOD, DSEL, CHSY3, HAS1, B3GNT3, SPOCK2, DCN, CHST2, B3GNT2, B3GNT2, ST3GAL2, ITIH2, OGN, B4GALT2, B3GNT7, GLCE, EGFLAM, CHST15, OMD	positive
Cell Cell Signaling	9.999e-05	0.00222674	0.455357	1.62822	0	498	WNT2B, LVRN, TNC, CACNA1G, SYTL5, CACNB2, SEMA5A, FAT1, WNT5A, KCNMB1, GREM1, RPH3AL, PTPRD, SCN5A, SFRP1, PCSK5, CACNA1C, WISP1, SMO, WNT7A, TJP1, STX1A, WNT9A, TNFSF18, BAIAP3, HNF1B, CX3CL1, SMPD3, GATA4, FGFR2, CHRM3, CADPS, ILDR2, CXCL6, PKP2, EREG, HTR1D, SYTL2, FGFBP1, PCDH1, AGRN, PTPRF, HMGA2, GLI2, CXCL11, KCNQ1, DTNA, GJC1, FZD2, SFRP2, KCNMB4, TGFB2, PCDHB14, FGF7, FGFR3, WISP2, GABRA…	positive
Tube Formation	0.000411989	0.0054718	0.483558	1.62817	3	112	WNT5A, GREM1, SFRP1, PTK7, GDNF, SOX11, HNF1B, VANGL2, DLC1, OSR1, DAB2IP, PODXL, TULP3, FZD2, SHROOM3, SFRP2, CTHRC1, PRICKLE1, ARHGAP35, ST14, CELSR1, FZD3, SOX9, WNT4, NFIB, IRX2, PTCH1, KIF20B, SOX4, COBL, DVL3, PHACTR4, DVL1, IRX1, EDA, ATOH8, LUZP1, TCTN1, CC2D2A, SOX8, TWIST1, TSC2, STIL, GRHL2, KDM2B, SPINT1, RET, APAF1, IRX3, CTNNB1	positive
Striated Muscle Cell Differentiation	0.000203645	0.00357311	0.476954	1.62697	1	136	ADAM12, OBSL1, CDON, PDGFRA, PDGFRB, SMO, FLNC, PROX1, MYH11, SIX4, GATA4, CDH2, SORBS2, TTN, AVPR1A, TMOD2, ACTA1, NEBL, CHRNB1, GATA6, NOS1, IGFBP5, TBX3, WFIKKN2, CXADR, KRT8, LMOD1, MYH10, FHL2, TANC1, MTOR, RARB, KRT19, CACNA1H, FHOD3, PITX2, PROX2, MYORG, WT1, CFL2, DMD, ANKRD1, ACVR1, BCL9	positive
Response to Camp	0.000627418	0.00748179	0.4928	1.62637	5	89	DUOX2, ITPR3, COL1A1, HNF4A, PDE3A, CFTR, SRD5A1, SPARC, PKLR, ALDOB, DUOX1, KCNQ1, PTPRN, AKAP6, RAPGEF3, IGFBP5, STC1, HMGCS2, VGF, ATP7B, HCN4, PENK, AQP1, SLC26A3, GPD1, WT1, CITED1, HCN2, AKAP9, CARM1, PTAFR, FOSL1, PDE4D, ALDH3A1, EZR	positive
Positive Regulation of Transmembrane Receptor Protein Serine Threonine Kinase Signaling Pathway	0.000840424	0.00902693	0.494206	1.62351	7	85	SULF1, BMP8B, BMP8A, NEO1, BMP1, SOX11, GATA4, BMPR1A, ZNF423, TGFBR3, NPNT, TGFB2, BMP6, CDKN2B, GATA6, BMP7, GPC3, INHBB, TGFB1I1, ACVR2A, TWSG1, MSX1, ZC3H3, ACVR1B, CYR61, TGFB3, GDF11, BMP5, CITED1	positive
Positive Regulation of Epithelial Cell Proliferation	0.000203874	0.00357311	0.476447	1.62281	1	134	SEMA5A, WNT5A, SCN5A, SFRP1, HAS2, PPP1R16B, SMO, WNT7A, EGFR, SOX11, PRKD1, PROX1, LAMB1, BMPR1A, ERBB2, FGFR2, TGFA, OSR1, CXCL12, CYP7B1, FGF1, FGF2, LAMC1, FGF7, PRKCA, BMP6, FLT4, CDH13, VEGFC, ITGB3, REG3G, SOX9, THBS4, KDM5B, F3, MTOR, BMP5, REG3A, CCL26, KDR, RICTOR, CCND1, WNT2, EGR3, NRARP, VASH2, CDH3, TWIST1, IL6, CAV1, NOD2, MYC, RPTOR, EPGN, MED1	positive
Digestion	0.00094677	0.00989618	0.494479	1.6221	8	84	MUC4, SERPINA3, PLS1, ACE, CHRM3, MUC13, VIL1, GCNT3, CTSE, AKR1B10, TFF1, KCNQ1, GKN1, UGT1A1, SOAT2, PPARGC1A, MUC6, NPR3, PRSS2, LIPG, SOX9, VSIG1, UCN2, CYP39A1, LIPH, AQP1, HRH2, TJP2, TFF2, ABCG5, TLR9, PNLIPRP2, ABCG8, PGC, F11R, PBLD, NOD2, MEP1A, EZR, PYY	positive
Regulation of Vasculature Development	0.000100452	0.00222674	0.4648	1.62196	0	206	SULF1, SEMA5A, WNT5A, GREM1, DDAH1, CHI3L1, SFRP1, THBS2, PPP1R16B, COL4A3, ANGPT4, CYP1B1, C5, CCBE1, PRKD1, CX3CL1, GATA4, ERBB2, ADGRA2, AMOT, TSPAN12, EMP2, SPARC, DAB2IP, STARD13, COL4A2, EPHA1, FGF1, SFRP2, FGF2, PRKCA, ANGPTL4, GATA6, ADGRB2, RAPGEF3, SRPX2, VEGFC, HDAC7, BMP7, EPHA2, SEMA3E, ETS1, SERPINF1, KIT, UTS2, THBS4, PTGIS, DCN, WNT4, PLCG1, PDGFD, CD34, PTPRM, F3, LIF, AQP1, TMEM…	positive
Sex Differentiation	0.000100492	0.00222674	0.464359	1.6198	0	205	WNT2B, ROR2, SLIT3, STRA6, PDGFRA, WNT5A, SFRP1, CNTFR, HNF4A, WNT7A, SLIT2, HNF1B, SIX4, GATA4, BMPR1A, PBX1, SRD5A1, OSR1, EREG, ADAMTS1, SFRP2, FGF7, PTPRN, REC8, BMP6, GATA6, TEX15, CAPN5, NEFH, TBX3, ACSBG1, LHX9, KIF18A, ROBO2, FSTL3, AMHR2, PKD1, SOX9, VGF, TYRO3, KIT, RDH10, TCF7, AR, INHBB, WNT4, ACVR2A, ACVR1B, SYCP2, WDR19, SALL1, ASPM, FZD4, SMAD5, PITX2, ZFPM2, TLR5, BMP5, IRX5, WT1,…	positive
Response to Growth Factor	0.0001	0.00222674	0.454163	1.61883	0	409	TNC, ADAMTS12, ROR2, ESRP1, FBN1, BMP8B, BMP8A, PDGFRA, WNT5A, PDGFRB, SFRP1, COL1A1, HAS2, GAREM1, WNT7A, PARD3, BMP1, EGFR, RGMA, PRKD1, COL3A1, PDE3A, COL1A2, FSTL1, BMPR1A, ERBB2, FGFR2, RBFOX2, LTBP2, GAS1, CGN, VIL1, SRD5A1, ESRP2, SPARC, RAP1GAP, FGFBP1, CHRDL1, DAB2IP, YES1, IL1R1, GREM2, COL4A2, PTPRK, NTRK2, POSTN, TGFBR3, FGF1, ADAMTS7, FGF2, PRKCZ, TGFB2, FGF7, FGFR3, ARHGEF18, CAD, F…	positive
Muscle Organ Development	0.000100412	0.00222674	0.462744	1.61854	0	219	COL6A3, COL11A1, LAMA2, STRA6, LAMA5, NEB, CDON, WNT5A, CNTFR, SMO, AEBP1, SOX11, ITGA11, COL3A1, DSP, PROX1, VANGL2, SIX4, FGFR2, MYLK, PKP2, FLNB, TTN, TGFBR3, BCL9L, MYH14, FZD2, TNNT2, TNNI1, ZFPM1, TEAD4, HEG1, ACTA1, SMTN, ITGB1BP2, TAGLN, NGFR, ITGA7, IGFBP5, EVC, SHOX2, DISP1, ALX4, KLF5, LARGE1, SRPK3, CTF1, UTRN, DCN, ASB2, HEYL, CCM2L, FHL1, MYL6B, LIF, MEOX2, MSX1, PLAGL1, CACNA1H, PI…	positive
Regulation of Ossification	0.000303552	0.00474808	0.470361	1.61735	2	156	FBN2, DDR2, WNT5A, GREM1, GLI3, SFRP1, LTF, SMOC1, SOX11, PRKD1, WNT7B, BMPR1A, FGFR2, PBX1, OSR1, NPNT, TPH1, SFRP2, TGFB2, CTHRC1, BMP6, IGFBP5, HDAC7, BMP7, FGF23, TFAP2A, GLI1, GPM6B, LRP5, SOX9, WNT4, IL6ST, AXIN2, ACVR2A, RFLNB, CSF1, PTCH1, TWSG1, SMAD3, MGP, CYR61, PDLIM7, TGFB3, RFLNA, SMAD5, TWIST2, CITED1, RUNX2, PTK2, ACVR1, TXLNG, OMD, ZHX3, TWIST1, IL6, FGFR1, TAC1, CHRD, CD276, ACV…	positive
Regulation of Membrane Potential	0.000100291	0.00222674	0.460431	1.61584	0	242	CACNA1G, SCN7A, CACNB2, KCNJ11, DSC2, SCN5A, KCNK10, CACNA1C, NEDD4, WNT7A, PYCR1, STX1A, DSP, CX3CL1, DSG2, CFTR, SCN2A, KCNK5, RTL10, CACNA2D1, ABAT, PKP2, ANK3, PTPN3, KCNQ1, MYH14, GJC1, KCNMB4, NRCAM, PRKCZ, KCNH6, NLGN2, ATP1A2, AKAP6, CHRNB1, NGFR, CACNB3, SLC26A4, UNC13B, KCNH2, SHANK3, ATP1B1, SHANK1, OPRD1, IGSF9B, SCN4B, KCNJ2, KCNK1, HCN4, RIMS2, DCN, SLC26A2, GABRB3, CACNA1A, CDKN2A,…	positive
Circulatory System Process	0.00010014	0.00222674	0.458099	1.61495	0	274	LVRN, MME, ANGPT1, CACNB2, ELN, SCN5A, BDKRB1, DDAH1, F2RL1, ADCY6, PCSK5, EPHX2, CACNA1C, COL4A3, SLIT2, ACTA2, PDE3A, COL1A2, CX3CL1, ACE, CHRM3, CACNA2D1, AMOT, ABAT, EMP2, PKP2, CXCL12, HTR1D, YES1, ADAMTS16, TTN, KCNQ1, AVPR1A, POSTN, GJC1, KCNMB4, TNNT2, ATP1A2, TNNI1, ARHGAP35, GLP1R, CRP, HEG1, XCL2, F2R, EDNRA, SERPING1, BDKRB2, NOS1, PTGER3, VEGFC, KCNH2, BCR, ATP1B1, LRP5, DOCK5, NPR3,…	positive
Neural Tube Development	0.000408538	0.00544227	0.474106	1.61025	3	127	WNT5A, GLI3, SFRP1, PTK7, SMO, SOX11, PROX1, VANGL2, DLC1, GLI2, EN1, TULP3, FZD2, SHROOM3, SFRP2, CTHRC1, SEMA3C, PRICKLE1, ARHGAP35, FOXA1, PLXNA2, ST14, EPHA2, CELSR1, FZD3, PKD1, TCF7, SALL2, PHGDH, DACT1, PTCH1, WDR19, KIF20B, SOX4, DCHS1, COBL, DVL3, PHACTR4, DVL1, C2CD3, LUZP1, TCTN1, CC2D2A, TWIST1, SOX17, TSC2, AMBRA1, PKD2, CHRD, STIL, GRHL2, INTU, KDM2B, SPINT1, TBC1D32	positive
Cell Part Morphogenesis	9.999e-05	0.00222674	0.450007	1.60999	0	513	LAMA2, KIF26B, SPTB, SLIT3, LAMA5, PLXNB1, ADCY1, ETV4, ABLIM1, WNT5A, GLI3, NEO1, WNT7A, PARVA, PARD3, SLIT2, EPHA4, PRELP, CHL1, CDH11, DZIP1L, VANGL2, LAMB2, ERBB2, FGFR2, SPAG17, RBFOX2, ONECUT2, FARP1, EPHB2, RAB23, NCAM1, AVIL, SEMA7A, CXCL12, ANK3, UNC5B, DAB2IP, PARD6B, ECM2, GLI2, DZIP1, TTC26, CEP126, POSTN, DCLK1, TSKU, MYH14, ENAH, MAP6, DSCAM, NRCAM, PRKCZ, TGFB2, SEMA3C, FMOD, EPHB3…	positive
Locomotion	9.999e-05	0.00222674	0.446406	1.60826	0	893	SFTPD, ADAMTS12, APOB, MARK1, LAMA2, ANGPT1, KIF26B, EPHA3, SPTB, SLIT3, LAMA5, PLXNB1, CCDC141, ETV4, SEMA5A, PROC, FAT1, COL5A1, PDGFRA, WNT5A, GREM1, GLI3, BDKRB1, F2RL1, PDGFRB, CCR8, ITGA2, ARHGEF16, PTK7, EMX2, COL1A1, ARHGEF5, LCK, GRB7, CDC42BPA, VCAN, GPC6, SMO, NEDD4, NEO1, ANGPT4, WNT7A, PARVA, GDNF, EGFR, STYK1, SLIT2, CYP1B1, C5, EPHA4, ITGB4, ITGA11, CHL1, MMP9, SEMA3D, COL1A2, PROX…	positive
Regulation of Synapse Structure or Activity	0.000100786	0.00222674	0.464282	1.60678	0	174	SHISA6, WNT5A, SHANK2, ITPR3, NFATC4, THBS2, NEDD4, WNT7A, RIN1, SIX4, EPHB2, NCAM1, CDH2, DAB2IP, AGRN, ADGRL3, RASGRF1, CLSTN2, TPBG, NTRK2, PRKCZ, NLGN2, EPHB3, LRTM2, ADGRB2, NOS1, DBN1, UNC13B, SRPX2, SHANK3, ADGRL1, CLSTN3, ROBO2, C1QL3, ADNP, SERPINE2, NTRK3, VGF, KIT, BDNF, SLITRK6, KLK8, EFNA5, CAMK2B, PTPN5, KMT2A, HRH2, S100B, DLG4, ABHD6, FLRT2, ADORA1, COLQ, IGSF9, RELN, PTK2, AMIGO3…	positive
Positive Regulation of Transmembrane Transport	0.000829703	0.00899893	0.480304	1.60259	7	101	CEMIP, CACNB2, KCNJ11, BDKRB1, PDGFRB, JPH2, TCAF1, CFTR, CACNA2D1, CA2, CXCL12, ANK3, CXCL11, KCNQ1, AKAP6, XCL1, F2R, EDNRA, NOS1, RAPGEF3, KCNH2, SHANK3, THY1, ATP1B1, STC1, WNK4, KCNJ2, PLCG1, KCNE3, RGN, DMD, TRPC6, RELN, WNK3, WNK2, ANK2, AKAP9, DRD1, HAP1, PTAFR, HTT, ATP1B2	positive
Positive Regulation of Neuron Differentiation	0.000100231	0.00222674	0.455605	1.60256	0	256	OBSL1, EPHA3, PLXNB1, SEMA5A, CDON, WNT5A, PTPRD, PTK7, SLIT2, EPHA4, SOX11, PRKD1, PROX1, KCTD11, ITGA3, AVIL, SEMA7A, CXCL12, ADAMTS1, DAB2IP, GLI2, NTRK2, DSCAM, NRCAM, GPRC5B, ARHGAP35, BMP6, BRINP3, DPYSL3, MAP1B, FOXA1, NUMBL, ENC1, NGFR, SHOX2, BMP7, SHANK3, AKAP5, NBL1, SHANK1, ROBO2, ADNP, NTN1, ISLR2, SERPINE2, ZEB1, SYT17, SERPINF1, NTRK3, BCL11A, VLDLR, RIMS2, NDRG4, BDNF, EFNA5, HEYL…	positive
Negative Regulation of Cell Development	0.000100281	0.00222674	0.45626	1.60125	0	243	SEMA5A, WNT5A, GLI3, ADCY6, NFATC4, SFRP1, NOTCH3, LTF, WNT7A, SLIT2, EPHA4, SOX11, COL3A1, SEMA3D, HNF1B, BMPR1A, KCTD11, ERBB4, PBX1, EPHB2, SEMA7A, FBLN1, RAP1GAP, DAB2IP, POSTN, SFRP2, TGFB2, SEMA3C, DPYSL3, FOXA1, NGFR, SEMA4G, PTGER3, NGEF, BMP7, TBX6, THY1, SEMA3E, ZHX2, DRAXIN, KANK1, NTN1, SOX9, NPR2, NTRK3, BCL11A, FGF13, LINGO1, SEMA3F, LMX1A, PLXNA3, DLX1, TACSTD2, KLK8, EFNA5, SEMA6C…	positive
Positive Regulation of Developmental Growth	0.000408538	0.00544227	0.470219	1.59704	3	127	SEMA5A, SMO, PLS1, PROX1, GHR, FGFR2, ERBB4, VIL1, YAP1, SEMA7A, CXCL12, AGRN, DSCAM, FGF2, AKAP6, GATA6, MAP1B, PLCB1, ADNP, GPR21, NTN1, ISLR2, SYT17, NTRK3, BCL11A, RIMS2, BDNF, AGR2, EFNA5, L1CAM, DIO3, TBX2, CSF1, MTOR, CPNE5, PRKN, WT1, MAPT, CDKL5, C3, FOXS1, WNT2, INSR, GPAM, PPARD, RASAL1, FGFR1, DLL1, FN1, EZR, SYT3, CAPN3, HEY2	positive
Positive Regulation of Chemotaxis	0.000825764	0.00897816	0.474713	1.59626	7	110	SEMA5A, WNT5A, F2RL1, PDGFRB, ITGA2, SLIT2, TNFSF18, PRKD1, CX3CL1, S100A14, CXCL6, CXCL12, VEGFD, CXCL11, DSCAM, FGF2, TIRAP, XCL1, EDNRA, CDH13, PPBP, CCR6, VEGFC, RARRES2, NTRK3, LBP, THBS4, PDGFD, CSF1, SMAD3, F3, CXCL14, IL23A, DAPK2, MET	positive
Regulation of Transporter Activity	0.000405515	0.00543464	0.465459	1.59593	3	148	CACNB2, KCNJ11, CACNG7, NEDD4, JPH2, MMP9, TCAF1, CFTR, PCSK9, CACNA2D1, ANK3, PTPN3, RASGRF1, KCNQ1, NLGN2, ATP1A2, AKAP6, NOS1, RAPGEF3, CACNB3, ANO9, SHANK3, PPARGC1A, ATP1B1, SHANK1, WNK4, SCN4B, FXYD3, UTRN, FHL1, PLA2G6, KMT2A, NETO2, DLG4, PRKCE, KCNE3, RGN, DMD, TLR9, TRPC6, RELN, TCAF2, WNK3, WNK2, ANK2, AKAP9, INSR, HAP1, PTAFR, HTT, ATP1B2, TWIST1, PDE4D, PKD2, CAV1	positive
Transmembrane Receptor Protein Serine Threonine Kinase Signaling Pathway	0.000505919	0.0063939	0.464307	1.59582	4	154	ROR2, BMP8B, BMP8A, HNF4A, PARD3, BMP1, RGMA, COL3A1, COL1A2, FSTL1, BMPR1A, LTBP2, CGN, CHRDL1, LTBP1, GREM2, PTPRK, TGFBR3, PRKCZ, TGFB2, ARHGEF18, FMOD, BMP6, FAM83G, BMP7, BTBD11, WFIKKN2, SPTBN1, LTBP4, AMHR2, FERMT2, INHBB, TGFB1I1, ACVR2A, PPM1L, TWSG1, SMAD3, MSX1, ACVR1B, TMEM100, TGFB3, ZFYVE9, SMAD5, GDF11, BMP5, CITED1, SCX, CDH5, RUNX2, PTK2, ACVR1	positive
Regulation of Epithelial Cell Proliferation	0.00010022	0.00222674	0.452695	1.59141	0	252	ANGPT1, SULF1, ETV4, SEMA5A, WNT5A, SCN5A, SFRP1, HAS2, PPP1R16B, SMO, WNT7A, EGFR, SOX11, PRKD1, PROX1, LAMB1, SIX4, BMPR1A, ERBB2, FGFR2, TGFA, YAP1, OSR1, MARVELD3, SPARC, CXCL12, EREG, RAP1GAP, DAB2IP, PTPRK, CYP7B1, TGFBR3, FGF1, SFRP2, FGF2, TGFB2, LAMC1, FGF7, PRKCA, BCL11B, EDNRA, BMP6, KDF1, CDKN2B, FLT4, CDH13, VEGFC, ITGB3, SERPINB5, GLI1, REG3G, SOX9, SERPINF1, GPC3, THBS4, EPB41L4B, …	positive
Growth	0.00010005	0.00222674	0.448096	1.58923	0	338	DUOX2, TNC, KIF26B, SLIT3, STRA6, PLXNB1, BMP8B, BMP8A, DDR2, WNT5A, BNC2, GLI3, SFRP1, PTK7, SMO, WNT7A, SLIT2, HNF1B, VANGL2, LAMB2, WNT7B, GATA4, BMPR1A, FGFR2, TIMP3, ERBB4, GAS1, LEPR, YAP1, COL27A1, SEMA7A, EREG, SORBS2, GLI2, EN1, POSTN, DCLK1, TGFBR3, FGF1, SFRP2, PRKCZ, TGFB2, PGLYRP1, FGF7, FGFR3, FMOD, HEG1, ACTA1, BMP6, SPRY2, KDF1, MAP1B, IGFBP5, EVC, BMP7, ITGB3, THBS3, SOCS5, STC1,…	positive
Muscle Contraction	0.000403185	0.00543073	0.458117	1.58564	3	175	SCN7A, CACNB2, SULF1, NEB, CALD1, SCN5A, CACNA1C, GDNF, ACTA2, SORBS1, MYH11, CHRM3, CACNA2D1, MYLK, PKP2, HTR1D, TTN, MYBPC2, KCNQ1, DTNA, MYH14, GJC1, TNNT2, ATP1A2, TNNI1, TMOD2, ACTA1, EDNRA, SMTN, CHRNB1, BDKRB2, SSPN, NOS1, PTGER3, KCNH2, ATP1B1, MYL9, SCN4B, KCNJ2, ACTG2, LMOD1, UTS2, HCN4, UTRN, PPP1R13L, MYL6B, MTOR, PLA2G6, CACNA1H, ITGA1, KNG1, SMAD5, VCL, CHRNE, DMD, DMPK, CRYAB, ANK2…	positive
Regulation of Nervous System Development	9.999e-05	0.00222674	0.442119	1.5853	0	610	SDK1, OBSL1, EPHA3, SLIT3, PLXNB1, SEMA5A, CDON, WNT5A, GLI3, PTPRD, ADCY6, NFATC4, SFRP1, THBS2, PTK7, NOTCH3, SMO, NEDD4, WNT7A, PARD3, SLIT2, EPHA4, SOX11, PRKD1, COL3A1, SEMA3D, MYRF, PROX1, CX3CL1, VANGL2, SIX4, BMPR1A, KCTD11, ERBB4, PBX1, GPR161, EPHB2, YAP1, ITGA3, CDH2, AVIL, TG, SEMA7A, CXCL12, TNIK, RAP1GAP, ADAMTS1, DAB2IP, AGRN, ADGRL3, PTPRF, CLSTN2, GLI2, TPBG, NTRK2, TULP3, FZD2, …	positive
Positive Regulation of Neuron Projection Development	0.000200904	0.00357311	0.453686	1.58318	1	206	OBSL1, EPHA3, PLXNB1, SEMA5A, WNT5A, PTPRD, PTK7, SLIT2, EPHA4, PRKD1, ITGA3, AVIL, SEMA7A, CXCL12, ADAMTS1, DAB2IP, NTRK2, DSCAM, GPRC5B, ARHGAP35, DPYSL3, MAP1B, NUMBL, ENC1, NGFR, SHOX2, BMP7, SHANK3, AKAP5, SHANK1, ROBO2, ADNP, NTN1, ISLR2, SERPINE2, SYT17, SERPINF1, NTRK3, BCL11A, VLDLR, RIMS2, NDRG4, BDNF, EFNA5, L1CAM, CUL7, ROBO1, PAK3, TENM1, MTOR, CPNE5, LIF, CAMK2B, PTPN5, PTPRZ1, PRKN…	positive
Movement of Cell or Subcellular Component	9.999e-05	0.00222674	0.438102	1.58193	0	1045	SFTPD, ADAMTS12, APOB, MARK1, LAMA2, ANGPT1, CACNB2, KIF26B, EPHA3, SPTB, SLIT3, LAMA5, PLXNB1, CCDC141, DNAH9, ETV4, SEMA5A, PROC, FAT1, NEB, CALD1, COL5A1, PDGFRA, WNT5A, GREM1, GLI3, SCN5A, BDKRB1, F2RL1, PDGFRB, ITGA2, ARHGEF16, PTK7, MST1R, EMX2, COL1A1, ARHGEF5, LCK, GRB7, CDC42BPA, CACNA1C, VCAN, GPC6, SMO, NEO1, ANGPT4, WNT7A, PARVA, GDNF, EGFR, STYK1, SLIT2, CYP1B1, C5, EPHA4, ITGB4, ITG…	positive
Regulation of Blood Circulation	0.000200844	0.00357311	0.452073	1.5793	1	210	CACNA1G, CACNB2, KCNJ11, CACNG7, DSC2, ITPR3, SCN5A, F2RL1, ADCY6, EPHX2, CACNA1C, DSP, CX3CL1, DSG2, GATA4, ACE, CHRM3, CACNA2D1, PKP2, KCNQ1, AVPR1A, GJC1, KCNMB4, TGFB2, TNNT2, ATP1A2, GLP1R, CRP, F2R, ABCC9, BDKRB2, NOS1, CACNB3, PTGER3, KCNH2, FXYD6, ATP1B1, SLC1A1, CXADR, STC1, DOCK5, SCN4B, KCNJ2, NPR2, FXYD3, KCNK1, UTS2, HCN4, TBX2, PTPRM, PLA2G6, CACNA1H, HRH2, KCNIP3, ITPR1, IRX5, ADOR…	positive
Embryo Development	9.999e-05	0.00222674	0.438448	1.57566	0	731	COL12A1, LAMA3, APOB, COL11A1, ROR2, ANGPT1, SULF1, FBN2, FBN1, STRA6, LAMA5, CDON, PDGFRA, WNT5A, GREM1, GLI3, ITGA2, SFRP1, PTK7, PCSK5, COL1A1, CACNA1C, LRIG1, SMO, WNT7A, GDNF, EGFR, C5, TJP1, ITGB4, WNT9A, SOX11, MMP9, CYP26B1, HNF1B, PROX1, LAMB1, VANGL2, WNT7B, MYO15A, SIX4, GATA4, ZFP57, BMPR1A, FGFR2, CDX2, COL6A1, DLC1, ERBB4, LAMB3, PBX1, LRIG3, COL8A1, AMOT, EPHB2, MMP15, YAP1, OSR1, …	positive
Neurogenesis	9.999e-05	0.00222674	0.435362	1.57364	0	1127	WNT2B, FAT4, TNC, SDK1, MARK1, LAMA2, OBSL1, KIF26B, EPHA3, SPTB, SLIT3, PLXNB1, ADCY1, ETV4, SEMA5A, LLGL2, CDON, WNT5A, GLI3, PTPRD, ADCY6, NFATC4, SFRP1, PTK7, NOTCH3, EMX2, VCAN, SMO, NEDD4, NEO1, CHST3, WNT7A, PARD3, GDNF, SLIT2, EPHA4, MXRA8, WNT9A, NRBP2, PRELP, SOX11, PRKD1, CHL1, COL3A1, SEMA3D, CDH11, MYRF, PROX1, TEAD3, ERBB3, LAMB1, CX3CL1, ATP8B1, VANGL2, LAMB2, WNT7B, SIX4, PCSK9, B…	positive
Regulation of Transmembrane Transport	0.00010009	0.00222674	0.445153	1.57204	0	294	CEMIP, CACNA1G, SCN7A, CACNB2, KCNJ11, CACNG7, SCN5A, BDKRB1, PDGFRB, KCNK10, CACNA1C, NEDD4, DPP6, JPH2, PRKD1, MMP9, TCAF1, KCNS3, CFTR, PCSK9, SCN2A, KCNK5, CACNA2D1, KCNE4, ANO1, CA2, CXCL12, ANK3, PTPN3, RASGRF1, CXCL11, KCNQ1, KCNH6, CLCN2, NLGN2, ATP1A2, AKAP6, XCL1, F2R, EDNRA, NOS1, RAPGEF3, CACNB3, PTGER3, ANO9, KCNH2, SHANK3, KCNQ4, THY1, PPARGC1A, ATP1B1, STC1, SHANK1, WNK4, SCN4B, KC…	positive
Regulation of Neuron Differentiation	0.0001	0.00222674	0.440105	1.57154	0	459	SDK1, OBSL1, EPHA3, SLIT3, PLXNB1, SEMA5A, CDON, WNT5A, GLI3, PTPRD, ADCY6, NFATC4, SFRP1, PTK7, NOTCH3, NEDD4, WNT7A, SLIT2, EPHA4, SOX11, PRKD1, SEMA3D, PROX1, KCTD11, PBX1, EPHB2, ITGA3, CDH2, AVIL, SEMA7A, CXCL12, TNIK, RAP1GAP, ADAMTS1, DAB2IP, PTPRF, GLI2, NTRK2, DSCAM, SFRP2, NRCAM, GPRC5B, SEMA3C, ARHGAP35, FMOD, EPHB3, BCL11B, BMP6, BRINP3, PRRX1, DPYSL3, MAP1B, FOXA1, NUMBL, ENC1, NGFR,…	positive
Negative Regulation of Cell Differentiation	9.999e-05	0.00222674	0.43917	1.56974	0	488	ADAMTS12, SEMA5A, COL5A1, WNT5A, GREM1, GLI3, ADCY6, NFATC4, SFRP1, NOTCH3, COL5A2, LTF, SMO, WNT7A, SLIT2, EPHA4, WNT9A, TNFSF18, SOX11, COL3A1, FOXP3, SEMA3D, HNF1B, SIX4, BMPR1A, ERBB2, KCTD11, ERBB4, PBX1, EPHB2, YAP1, OSR1, SEMA7A, PKP2, FBLN1, EREG, RAP1GAP, DAB2IP, GLI2, POSTN, ABCA5, ADAMTS7, SFRP2, TGFB2, PGLYRP1, SEMA3C, PRICKLE1, ZFPM1, CRP, DPYSL3, HIST2H4B, FOXA1, PRDM16, NGFR, SEMA4…	positive
Regulation of Developmental Growth	0.000100241	0.00222674	0.447443	1.56934	0	238	SEMA5A, WNT5A, SFRP1, SMO, PLS1, NRK, SEMA3D, HNF1B, PROX1, GHR, SIX4, FGFR2, ERBB4, VIL1, YAP1, SEMA7A, CXCL12, AGRN, DSCAM, SFRP2, FGF2, NRCAM, SEMA3C, FGFR3, AKAP6, GATA6, MAP1B, SEMA4G, PLXNA2, RAI1, SEMA3E, PLCB1, CTTN, DRAXIN, ADNP, MAPK11, GPR21, NTN1, ISLR2, SYT17, NTRK3, BCL11A, FGF13, RIMS2, SEMA3F, BDNF, AGR2, PLXNA3, EFNA5, SEMA6C, L1CAM, DIO3, TBX2, PLAC8, CSF1, NKD1, PTCH1, MTOR, CP…	positive
Regulation of Cell Adhesion	9.999e-05	0.00222674	0.437826	1.56807	0	558	SFTPD, TNC, LAMA3, VIT, LAMA2, ANGPT1, KIF26B, EPHA3, ABI3BP, LAMA1, LAMA5, PLXNB1, SEMA5A, WNT5A, GREM1, GLI3, ITGA2, IL2RA, SFRP1, CLDN7, COL1A1, HAS2, LCK, FBLN2, PDCD1, CYP1B1, CD3E, TNFSF18, MYO10, CYP26B1, FOXP3, NID1, ERBB3, CX3CL1, TESPA1, SMOC2, ERBB2, CD247, PTPRG, DLC1, MUC1, ONECUT2, COL8A1, SOX13, TIGIT, COL16A1, ABAT, CD5, ITGA3, EMP2, PHLDB2, CXCL12, LAMA4, FBLN1, ANK3, CCDC80, YES…	positive
Multi Multicellular Organism Process	0.000404	0.00543073	0.454476	1.56646	3	162	PAPPA, PTGFR, TRO, ITGA2, PCSK5, NRK, MMP9, TEAD3, DSG2, COL16A1, ITGA3, EMP2, FBLN1, DDR1, AVPR1A, TFCP2L1, CAD, RECK, IDO1, EDNRA, STOX2, NOS1, IGFBP5, PTGER3, AMBP, AKAP5, STC1, PAM, ETS1, SERPINE2, ACOD1, MMP2, HSD11B2, PTGIS, WNT4, GC, OVGP1, ACVR2A, MTOR, LIF, PLA2G6, TGFB3, DDO, MAPT, CLDN4, STC2, ANGPT2, MMP7, IGFBP2, ADIPOR2, PTGS2, UPRT, PTAFR, FOSL1, PPARD, ENDOU, PTHLH	positive
Cell Projection Organization	9.999e-05	0.00222674	0.435391	1.56484	0	745	FAT4, TNC, LAMA2, KIF26B, EPHA3, SPTB, SLIT3, LAMA5, PLXNB1, ADCY1, DNAH9, ETV4, SEMA5A, ABLIM1, WNT5A, GLI3, RAB25, NEDD4, NEO1, CHST3, WNT7A, PARVA, PARD3, GDNF, SLIT2, EPHA4, PRELP, CHL1, CDH11, FGD5, DZIP1L, LAMB1, VANGL2, LAMB2, ERBB2, FGFR2, SPAG17, RBFOX2, ONECUT2, FARP1, EPHB2, MYLK, RAB23, NCAM1, ITGA3, AVIL, EMP2, SEMA7A, CXCL12, TNIK, NRTN, ANK3, UNC5B, DAB2IP, RASGRF1, RTN4RL2, PTPRF,…	positive
Regulation of Cell Projection Organization	9.999e-05	0.00222674	0.437665	1.56443	0	490	SDK1, CDHR5, OBSL1, EPHA3, SLIT3, PLXNB1, SEMA5A, WNT5A, PTPRD, F2RL1, ADCY6, NFATC4, ITGA2, PTK7, HNF4A, PPP1R16B, NEDD4, PLS1, WNT7A, SLIT2, EPHA4, PRKD1, MYO10, SEMA3D, ATP8B1, CDHR2, VIL1, CDC42EP1, EPHB2, EPS8L2, ITGA3, CDH2, AVIL, SEMA7A, CXCL12, TNIK, RAP1GAP, ADAMTS1, DAB2IP, FAM110C, AGRN, ADAMTS16, PTPRF, PODXL, SH3YL1, NTRK2, NCKAP1, DSCAM, NRCAM, GPRC5B, SEMA3C, ARHGAP35, FMOD, EPHB3,…	positive
Cellular Response to Acid Chemical	0.000607718	0.00726641	0.455214	1.56194	5	150	TNC, PTGFR, APOB, EPHA3, WNT5A, ADCY6, SFRP1, PTK7, COL5A2, COL1A1, EGFR, WNT9A, COL3A1, CYP26B1, COL1A2, WNT7B, COL6A1, YAP1, OSR1, COL16A1, ADAMTS1, COL4A1, YES1, AVPR1A, NTRK2, BRINP3, RAPGEF3, PPARGC1A, UBR1, HMGCS2, ZEB1, SOX9, RRAGB, SERPINF1, NTRK3, PDK4, MMP2	positive
Regulation of Neuron Projection Development	0.00010002	0.00222674	0.439438	1.56106	0	355	SDK1, OBSL1, EPHA3, SLIT3, PLXNB1, SEMA5A, WNT5A, PTPRD, ADCY6, NFATC4, PTK7, NEDD4, WNT7A, SLIT2, EPHA4, PRKD1, SEMA3D, EPHB2, ITGA3, CDH2, AVIL, SEMA7A, CXCL12, TNIK, ADAMTS1, DAB2IP, PTPRF, NTRK2, DSCAM, NRCAM, GPRC5B, SEMA3C, ARHGAP35, FMOD, EPHB3, PRRX1, DPYSL3, MAP1B, NUMBL, ENC1, NGFR, SEMA4G, DBN1, PLXNA2, SHOX2, NGEF, BMP7, SHANK3, TBX6, THY1, SEMA3E, AKAP5, CTTN, DRAXIN, SHANK1, KANK1, …	positive
Cognition	0.000403348	0.00543073	0.450563	1.56043	3	177	STRA6, ADCY1, SHANK2, ITPR3, KCNK10, EGFR, CHL1, SHROOM4, RIN1, AFF2, EPHB2, ITGA3, RASGRF1, EN1, NTRK2, PRKCZ, ATP1A2, TMOD2, GLP1R, SHANK3, MEIS2, NPTX2, PLCB1, SHANK1, ADNP, GPR21, PRKCG, SLC1A4, SERPINF1, FGF13, KIT, VLDLR, TANC1, NDRG4, KLK8, NTF4, PPP1R1B, MTOR, PLA2G6, LINS1, KMT2A, CAMK4, HRH2, PTPRZ1, S100B, BCHE, PRKN, DLG4, PRNP, ADORA1, KCNK2, RELN, KMT2D, PTGS2, DRD1, NRGN, ADCY8, HT…	positive
Positive Regulation of Cell Morphogenesis Involved in Differentiation	0.000607718	0.00726641	0.454429	1.55925	5	150	OBSL1, PLXNB1, SEMA5A, PTPRD, COL1A1, HAS2, GDNF, SLIT2, EPHA4, SEMA7A, CXCL12, NTRK2, BCL9L, DSCAM, TGFB2, MAP1B, NUMBL, NGFR, SHOX2, AKAP5, ROBO2, ADNP, NTN1, ISLR2, OLFM4, NTRK3, BCL11A, TGFB1I1, BDNF, AXIN2, EFNA5, L1CAM, EPB41L5, CUL7, ROBO1, PAK3, SMAD3, LIF, CAMK2B, TGFB3, FLNA, MAPT, WWTR1, CDKL5, STK25, RELN, CARMIL1, NET1	positive
Actin Filament Based Process	0.0001	0.00222674	0.437566	1.55917	0	401	OBSL1, CACNB2, LLGL2, FAT1, NEB, PDGFRA, TNXB, SCN5A, PDGFRB, PTK7, ARHGEF5, CDC42BPA, CACNA1C, PLS1, PARVA, SHROOM4, EHD2, FGD5, PROX1, SORBS1, MYH11, SIX4, MYO6, ARHGEF17, DLC1, CACNA2D1, VIL1, AMOT, EMP2, PKP2, TNIK, FLNB, SORBS2, LURAP1, TTN, MICAL2, MYBPC2, RHOJ, KCNQ1, ADD2, MYH14, GJC1, SHROOM1, PRKCZ, TNNT2, FGF7, RHOF, ARHGEF18, TNNI1, BAIAP2L1, TMOD2, SYNE2, ANTXR1, ACTA1, SHROOM2, SPIR…	positive
Positive Regulation of Developmental Process	9.999e-05	0.00222674	0.432181	1.55846	0	948	WNT2B, APOB, OBSL1, IL34, FBN2, EPHA3, PLXNB1, SEMA5A, PROC, CDON, DDR2, WNT5A, GREM1, ADAMTS9, GLI3, PTPRD, DDAH1, PDGFRB, PTCH2, CHI3L1, IL2RA, SFRP1, THBS2, PTK7, LTF, FST, COL1A1, HAS2, PPP1R16B, SMO, PLS1, ANGPT4, WNT7A, PARD3, BMP1, GDNF, SLIT2, CYP1B1, C5, EPHA4, WNT9A, CD3E, SOX11, CCBE1, PRKD1, PDE3A, EHD2, CYP26B1, FOXP3, MYRF, PROX1, CX3CL1, LOXL2, TESPA1, WNT7B, GHR, SIX4, GATA4, BMPR…	positive
Negative Regulation of Neuron Differentiation	0.000708	0.00801196	0.452113	1.55433	6	155	SEMA5A, WNT5A, GLI3, ADCY6, NFATC4, NOTCH3, SLIT2, EPHA4, SEMA3D, PBX1, EPHB2, SEMA7A, RAP1GAP, SEMA3C, DPYSL3, NGFR, SEMA4G, PTGER3, NGEF, BMP7, TBX6, THY1, SEMA3E, ZHX2, DRAXIN, KANK1, NTN1, SOX9, BCL11A, FGF13, LINGO1, SEMA3F, LMX1A, PLXNA3, KLK8, SEMA6C, EFNA1, ASPM, DIXDC1, PTPRZ1, GDF11, EFEMP1, DNM3, SEMA3G, TRPC6, STMN2, PTK2, SEMA6A, CRMP1, SEMA3B, RAP1GAP2, CARM1, GFI1, SOX8, SEMA4F, CA…	positive
Positive Regulation of Cell Adhesion	0.00010004	0.00222674	0.438412	1.55422	0	330	VIT, ANGPT1, KIF26B, ABI3BP, WNT5A, GLI3, ITGA2, IL2RA, SFRP1, HAS2, LCK, FBLN2, PDCD1, CD3E, TNFSF18, MYO10, FOXP3, NID1, CX3CL1, TESPA1, SMOC2, ERBB2, CD247, COL8A1, COL16A1, CD5, ITGA3, EMP2, CXCL12, FBLN1, ANK3, CCDC80, YES1, HLA-A, ECM2, GLI2, VNN1, PODXL, EPHA1, NPNT, SFRP2, PRKCZ, TGFB2, PRKCA, XCL1, TNFSF11, CD3G, FOXA1, CDH13, VEGFC, BMP7, THY1, ICOS, SOCS5, EFNB1, SPOCK2, FSTL3, PRSS2, …	positive
Regulation of Actin Filament Based Process	0.00010013	0.00222674	0.440245	1.55271	0	279	EPHA3, SPTB, SEMA5A, NEB, PDGFRA, DSC2, KIRREL1, SCN5A, F2RL1, PDGFRB, SFRP1, ARHGEF5, CACNA1C, SLIT2, PLEKHH2, ARHGEF19, DSP, PROX1, VANGL2, DSG2, GATA4, DLC1, VIL1, AMOT, CDC42EP1, AVIL, PHLDB2, PKP2, CXCL12, EPHA1, NCKAP1, ADD2, TGFB2, TNNT2, ATP1A2, BAIAP2L1, TMOD2, SPIRE2, RAPGEF3, SYNPO, PTGER3, WASF1, SHANK3, CELSR1, SEMA3E, CTTN, GPM6B, STC1, SHANK1, JAM3, KANK1, SPTBN1, PAM, KCNJ2, FSCN1…	positive
Central Nervous System Development	9.999e-05	0.00222674	0.43091	1.54634	0	650	WNT2B, FAT4, DUOX2, ADAM23, SLIT3, CTTNBP2, CCDC141, SEMA5A, CDON, WNT5A, GLI3, SCN5A, SFRP1, NOTCH3, DLG5, EMX2, VCAN, SMO, PCDH19, WNT7A, EGFR, SLIT2, EPHA4, SOX11, COL3A1, SHROOM4, CDH11, MYRF, HNF1B, PROX1, LAMB1, LAMB2, WNT7B, BMPR1A, ERBB2, FGFR2, CCDC85C, TIMP3, DLC1, RBFOX2, ERBB4, ADGRA2, AFF2, EPHB2, SRD5A1, ABAT, CDH2, SEMA7A, CXCL12, ALDH1A3, DAB2IP, COL4A1, GLI2, VNN1, MAL, EN1, AVPR…	positive
Positive Regulation of Cell Projection Organization	0.00010016	0.00222674	0.438762	1.54589	0	270	OBSL1, EPHA3, PLXNB1, SEMA5A, WNT5A, PTPRD, F2RL1, ITGA2, PTK7, SLIT2, EPHA4, PRKD1, VIL1, CDC42EP1, EPS8L2, ITGA3, AVIL, SEMA7A, CXCL12, ADAMTS1, DAB2IP, AGRN, NTRK2, NCKAP1, DSCAM, GPRC5B, ARHGAP35, DPYSL3, MAP1B, NUMBL, ENC1, NGFR, SHOX2, BMP7, SHANK3, AKAP5, SHANK1, ROBO2, ADNP, FNBP1L, NTN1, ISLR2, FSCN1, SERPINE2, SYT17, SERPINF1, NTRK3, BCL11A, KIT, VLDLR, RIMS2, CDC42EP5, NDRG4, BDNF, EFN…	positive
Negative Regulation of Developmental Process	9.999e-05	0.00222674	0.430372	1.54426	0	646	ADAMTS12, SULF1, ETV4, SEMA5A, COL5A1, WNT5A, GREM1, GLI3, ADCY6, NFATC4, SFRP1, THBS2, NOTCH3, COL5A2, LTF, SMO, COL4A3, TNFRSF11B, ANGPT4, PDCD1, WNT7A, SLIT2, EPHA4, WNT9A, TNFSF18, SOX11, COL3A1, FOXP3, SEMA3D, HNF1B, SIX4, BMPR1A, ERBB2, KCTD11, ERBB4, PBX1, GPR161, AMOT, EPHB2, YAP1, OSR1, SPARC, SEMA7A, PHLDB2, PKP2, FBLN1, EREG, RAP1GAP, DAB2IP, STARD13, GLI2, COL4A2, TERT, POSTN, ABCA5, …	positive
Regulation of Cell Development	9.999e-05	0.00222674	0.42905	1.54072	0	694	SDK1, OBSL1, EPHA3, SLIT3, PLXNB1, SEMA5A, PROC, CDON, WNT5A, GREM1, GLI3, PTPRD, ADCY6, NFATC4, SFRP1, PTK7, NOTCH3, LTF, COL1A1, HAS2, SMO, NEDD4, WNT7A, GDNF, SLIT2, EPHA4, SOX11, PRKD1, COL3A1, PDE3A, SEMA3D, HNF1B, PROX1, CX3CL1, BMPR1A, KCTD11, ERBB4, PBX1, ADGRA2, EPHB2, YAP1, ITGA3, CDH2, AVIL, SEMA7A, PHLDB2, CXCL12, TNIK, FBLN1, RAP1GAP, ADAMTS1, DAB2IP, PTPRF, HMGA2, GLI2, NTRK2, POSTN…	positive
Positive Regulation of Cell Development	0.0001	0.00222674	0.432331	1.53975	0	394	OBSL1, EPHA3, PLXNB1, SEMA5A, PROC, CDON, WNT5A, GLI3, PTPRD, PTK7, COL1A1, HAS2, SMO, GDNF, SLIT2, EPHA4, SOX11, PRKD1, PDE3A, PROX1, CX3CL1, KCTD11, EPHB2, YAP1, ITGA3, AVIL, SEMA7A, CXCL12, ADAMTS1, DAB2IP, GLI2, NTRK2, BCL9L, DSCAM, NRCAM, GPRC5B, TGFB2, ARHGAP35, AKAP6, TNFSF11, BMP6, BRINP3, DPYSL3, MAP1B, SLC9B2, FOXA1, NUMBL, ENC1, NGFR, SHOX2, VEGFC, BMP7, SHANK3, AKAP5, NBL1, SHANK1, FZ…	positive
Regulation of Organ Morphogenesis	0.000200904	0.00357311	0.44005	1.53559	1	206	WNT2B, ROR2, SULF1, ETV4, WNT5A, GREM1, SFRP1, PTK7, PRICKLE2, GPC6, SMO, TNFRSF11B, GPC4, GDNF, ARHGEF19, HNF1B, VANGL2, SIX4, BMPR1A, FGFR2, VANGL1, FGF1, FZD2, SFRP2, TGFB2, CTHRC1, FGF7, PRICKLE1, EDNRA, ROR1, BMP7, WNT10A, CELSR1, TFAP2A, GLI1, ASPN, FZD3, NTN4, CHAD, SOX9, GPC3, WNT4, TACSTD2, DACT1, NFIB, CELSR2, TBX2, CD34, CSF1, NKD1, RYK, LIF, MSX1, MAGED1, TGFB3, FZD4	positive
Single Organism Cell Adhesion	0.00010001	0.00222674	0.426904	1.5195	0	384	THEMIS, PKP1, LAMA5, FAT1, PDGFRA, DSC2, KIRREL1, TNXB, GLI3, F2RL1, IL18R1, DLG5, LCK, NEDD4, PARVA, EGFR, CYP1B1, PLEKHA7, CD3E, TNFSF18, DSP, CYP26B1, FOXP3, LAMB1, DSG2, WNT7B, CDHR2, LEPR, MPZL2, ITK, CDH2, PKP2, CDH9, VNN1, SLA2, EPHA1, NPNT, SATB1, COL14A1, NRCAM, LAMC1, NLGN2, CDH1, ZFPM1, ANTXR1, TNFRSF4, EPHB3, BCL11B, CD3G, GPA33, ITGA7, S100A9, SRPX2, PTPRU, BMP7, ITGB3, THY1, ICOS, P…	positive
Enzyme Linked Receptor Protein Signaling Pathway	9.999e-05	0.00222674	0.423839	1.51918	0	601	ROR2, ANGPT1, PIGR, SULF1, ESRP1, EPHA3, BMP8B, BMP8A, PDGFRA, DDR2, GREM1, FAM83B, PTPRD, PDGFRB, MST1R, LCK, HNF4A, GAREM1, GRB7, ANGPT4, PARD3, BMP1, EGFR, STYK1, EPHA4, RGMA, CD3E, PRKD1, COL3A1, MMP9, COL1A2, ERBB3, FRK, FSTL1, SORBS1, GHR, BMPR1A, ERBB2, PTPRG, FGFR2, TNK1, RBFOX2, LTBP2, ERBB4, CGN, VIL1, EPHB2, ITK, ESRP2, NRTN, EREG, FGFBP1, CHRDL1, DAB2IP, YES1, DDR1, LTBP1, PTPRF, ARHG…	positive
Positive Regulation of Multicellular Organismal Process	9.999e-05	0.00222674	0.42011	1.51888	0	1152	WNT2B, ANGPT1, OBSL1, IL34, SULF1, FBN2, EPHA3, PLXNB1, SEMA5A, CDON, DDR2, WNT5A, GREM1, GLI3, PTPRD, DDAH1, F2RL1, PDGFRB, PTCH2, NFATC4, CHI3L1, ITGA2, IL2RA, THBS2, PTK7, IL18R1, EPHX2, LTF, FST, COL1A1, HAS2, RAB25, PPP1R16B, SMO, PLS1, ANGPT4, WNT7A, PARD3, BMP1, GDNF, SLIT2, CYP1B1, C5, EPHA4, IL1RL1, CD3E, SOX11, CCBE1, PRKD1, PDE3A, MMP9, CYP26B1, FOXP3, MYRF, PROX1, CX3CL1, LOXL2, TESPA…	positive
Regulation of Cell Differentiation	9.999e-05	0.00222674	0.419069	1.51631	0	1240	FAT4, ADAMTS12, SDK1, APOB, OBSL1, IL34, FBN2, EPHA3, SLIT3, PLXNB1, SEMA5A, PROC, COL5A1, CDON, PDGFRA, DDR2, WNT5A, GREM1, ADAMTS9, GLI3, PTPRD, PTCH2, ADCY6, NFATC4, IL2RA, SFRP1, PTK7, NOTCH3, COL5A2, LTF, COL1A1, HAS2, SMO, NEDD4, WNT7A, GDNF, SLIT2, EPHA4, WNT9A, SMOC1, TNFSF18, SOX11, PRKD1, COL3A1, PDE3A, EHD2, CYP26B1, FOXP3, SEMA3D, HNF1B, PROX1, CX3CL1, LOXL2, TESPA1, WNT7B, SIX4, GATA…	positive
Negative Regulation of Nervous System Development	0.000200844	0.00357311	0.433731	1.51546	1	211	SEMA5A, WNT5A, GLI3, ADCY6, NFATC4, NOTCH3, WNT7A, SLIT2, EPHA4, SOX11, COL3A1, SEMA3D, BMPR1A, KCTD11, ERBB4, PBX1, GPR161, EPHB2, SEMA7A, RAP1GAP, TULP3, SEMA3C, DPYSL3, NGFR, SEMA4G, PTGER3, NGEF, BMP7, TBX6, THY1, SEMA3E, ZHX2, DRAXIN, KANK1, ROBO2, NTN1, SOX9, NTRK3, BCL11A, FGF13, LINGO1, SEMA3F, LMX1A, PLXNA3, DLX1, KLK8, SEMA6C, EFNA1, ASPM, DIXDC1, PTPRZ1, GDF11, EFEMP1, DNM3, SEMA3G, DI…	positive
Head Development	9.999e-05	0.00222674	0.422535	1.5132	0	546	WNT2B, FAT4, DUOX2, CRISPLD2, SLIT3, STRA6, CTTNBP2, CCDC141, SEMA5A, CDON, WNT5A, GLI3, SCN5A, SFRP1, NOTCH3, DLG5, EMX2, COL1A1, SMO, PCDH19, WNT7A, EGFR, SLIT2, COL3A1, SHROOM4, HNF1B, PROX1, LAMB1, WNT7B, BMPR1A, FGFR2, CCDC85C, DLC1, RBFOX2, ERBB4, AFF2, EPHB2, SRD5A1, ABAT, CDH2, SEMA7A, CXCL12, ALDH1A3, DAB2IP, COL4A1, GLI2, EN1, AVPR1A, NTRK2, DCLK1, TSKU, GNB4, TULP3, PCDH18, SFRP2, TGFB…	positive
Positive Regulation of Cell Differentiation	9.999e-05	0.00222674	0.421054	1.51251	0	701	APOB, OBSL1, IL34, FBN2, EPHA3, PLXNB1, SEMA5A, PROC, CDON, DDR2, WNT5A, GREM1, ADAMTS9, GLI3, PTPRD, PTCH2, IL2RA, SFRP1, PTK7, LTF, COL1A1, HAS2, SMO, GDNF, SLIT2, EPHA4, WNT9A, SOX11, PRKD1, PDE3A, EHD2, CYP26B1, FOXP3, PROX1, CX3CL1, LOXL2, TESPA1, WNT7B, GATA4, BMPR1A, KCTD11, CDX2, EPHB2, YAP1, ITGA3, CDH2, AVIL, CA2, SEMA7A, CXCL12, ADAMTS1, PROM1, DAB2IP, GLI2, VNN1, NTRK2, BCL9L, NPNT, D…	positive
Regulation of Hormone Levels	0.00010005	0.00222674	0.426021	1.5124	0	348	DUOX2, MME, SLC16A2, KCNJ11, ADCY5, BMP8A, ITPR3, SFRP1, PCSK5, HNF4A, CACNA1C, CYP1B1, STX1A, SOX11, UGT2B7, CYP26B1, HNF1B, KCNS3, CFTR, SMPD3, ACE, CYP11A1, ANO1, SRD5A1, ILDR2, ABAT, TG, ABCC8, ALDH1A3, PCSK6, AKR1B15, C1QTNF3, DUOX1, DUOXA2, UGT1A1, NLGN2, PRKCA, RDH12, GLP1R, PTPRN, TNFSF11, BMP6, TFR2, FOXA1, NOS1, RAPGEF3, TBX3, PTGER3, CYP26C1, PPARGC1A, FGF23, PCLO, DOC2B, BACE2, LRP5, …	positive
System Process	9.999e-05	0.00222674	0.419405	1.51207	0	926	LVRN, CEMIP, MME, MUC4, COL11A1, SCN7A, ANGPT1, CACNB2, HMCN1, PIGR, SULF1, KCNJ11, SERPINA3, STRA6, CACNG7, ELN, ADCY1, ABLIM1, ADCY5, NEB, CALD1, PIEZO2, KIRREL1, SHANK2, ITPR3, SCN5A, BDKRB1, DDAH1, F2RL1, ADCY6, ITGA2, PCSK5, EPHX2, COL1A1, HAS2, KCNK10, CACNA1C, LRIG1, COL4A3, PLS1, GDNF, EGFR, SLIT2, CYP1B1, TJP1, ACTA2, CHL1, SHROOM4, PDE3A, SLC52A3, COL1A2, CX3CL1, ATP8B1, RIN1, SORBS1, L…	positive
Regulation of Multicellular Organismal Development	9.999e-05	0.00222674	0.417019	1.51072	0	1401	WNT2B, FAT4, ADAMTS12, LAMA3, SDK1, LAMA2, ROR2, OBSL1, IL34, SULF1, FBN2, EPHA3, SLIT3, LAMA1, LAMA5, PLXNB1, ETV4, SEMA5A, PROC, COL5A1, CDON, DDR2, WNT5A, GREM1, ADAMTS9, GLI3, PTPRD, DDAH1, PDGFRB, PTCH2, ADCY6, NFATC4, CHI3L1, IL2RA, SFRP1, THBS2, PTK7, NOTCH3, COL5A2, LTF, FST, COL1A1, HNF4A, PRICKLE2, GPC6, PPP1R16B, SMO, NEDD4, COL4A3, TNFRSF11B, ANGPT4, PDCD1, WNT7A, JPH2, NRK, PARD3, GP…	positive
Regulation of Peptidyl Tyrosine Phosphorylation	0.000503423	0.00638053	0.43461	1.50918	4	185	ANGPT1, CRLF1, GREM1, SFRP1, HNF4A, ANGPT4, EGFR, CD3E, TNFSF18, ERBB3, GHR, ACE, ERBB4, TGFA, EREG, YES1, SFRP2, GPRC5B, PRKCZ, FGF7, FGFR3, TNK2, IL24, VEGFC, ITGB3, STAP2, SOCS5, GPRC5A, ADNP, VTN, KIT, CTF1, THBS4, CBLC, IL6ST, CLCF1, EFNA5, HPX, PDGFD, ERRFI1, NCK2, CSF2, IL23A, MTOR, LIF, LRRK1, EFNA1, SRCIN1, PTPRZ1, PRKCE, MLST8, ADORA1, TNFRSF18, CD24, FCER1A, RICTOR, RELN, CSF3, TNFRSF1…	positive
Regulation of Cell Morphogenesis	9.999e-05	0.00222674	0.42087	1.50441	0	492	OBSL1, EPHA3, SLIT3, PLXNB1, SEMA5A, WNT5A, GREM1, PTPRD, NFATC4, SFRP1, COL1A1, HAS2, NEDD4, WNT7A, PARVA, GDNF, SLIT2, EPHA4, MYO10, SEMA3D, FGD5, DLC1, VIL1, CDC42EP1, EPHB2, CDH2, SPARC, SEMA7A, PHLDB2, CXCL12, TNIK, FBLN1, DAB2IP, ADAMTS16, RHOJ, NTRK2, POSTN, BCL9L, MYH14, SHROOM3, DSCAM, SFRP2, NRCAM, TGFB2, SEMA3C, ARHGEF18, ARHGAP35, STRIP2, FMOD, EPHB3, SH3D19, MAP1B, FOXA1, NUMBL, NGFR…	positive
Regulation of Anatomical Structure Morphogenesis	9.999e-05	0.00222674	0.416765	1.50146	0	894	WNT2B, ADAMTS12, ROR2, OBSL1, SULF1, EPHA3, SLIT3, PLXNB1, ETV4, SEMA5A, COL5A1, WNT5A, GREM1, PTPRD, DDAH1, NFATC4, CHI3L1, SFRP1, THBS2, PTK7, COL5A2, COL1A1, HAS2, HNF4A, PRICKLE2, GPC6, PPP1R16B, SMO, NEDD4, COL4A3, TNFRSF11B, ANGPT4, WNT7A, PARVA, GPC4, GDNF, SLIT2, CYP1B1, C5, EPHA4, ARHGEF19, CCBE1, PRKD1, EHD2, MYO10, SEMA3D, FGD5, HNF1B, PROX1, CX3CL1, VANGL2, SIX4, GATA4, BMPR1A, ERBB2,…	positive
Synaptic Signaling	0.00010016	0.00222674	0.426208	1.50044	0	261	CACNA1G, SYTL5, CACNB2, KCNMB1, RPH3AL, PTPRD, WNT7A, STX1A, BAIAP3, CX3CL1, CHRM3, CADPS, HTR1D, SYTL2, AGRN, PTPRF, DTNA, GJC1, KCNMB4, PCDHB14, GABRA3, TMOD2, GRIA3, CHRNB1, SYT8, CACNB3, LRFN3, NOVA1, UNC13B, SLC6A9, PCLO, ADGRL1, AKAP5, CLSTN3, NPTX2, DOC2B, PLCB1, SLC1A1, SLC5A7, OPRD1, CHRM4, KCNN1, MPZ, GPR176, GPR21, PRKCG, SNPH, RGS8, HTR6, SYT17, SLC1A4, UTS2, PENK, RIMS2, GRIN2D, GABR…	positive
Muscle Cell Differentiation	0.000603743	0.00726641	0.430851	1.49739	5	188	ADAM12, OBSL1, CDON, PDGFRA, GREM1, PDGFRB, NFATC4, SMO, FLNC, PROX1, MYH11, SIX4, GATA4, CDH2, SORBS2, TTN, AVPR1A, NPNT, TMOD2, ACTA1, NEBL, CHRNB1, GATA6, NOS1, IGFBP5, TBX3, WFIKKN2, CXADR, TMEM204, KRT8, SOX9, LMOD1, MYH10, FHL2, TANC1, ASB2, WNT4, FOXF1, TBX2, HINFP, MTOR, RARB, KRT19, CACNA1H, FHOD3, PITX2, PROX2, MYORG, WT1, CFL2, DMD, SMARCD3, ANKRD1, ACVR1, BCL9, ANK2, TPM1	positive
Muscle System Process	0.000200803	0.00357311	0.426312	1.49049	1	216	SCN7A, CACNB2, SULF1, NEB, CALD1, SCN5A, CACNA1C, GDNF, ACTA2, SORBS1, MYH11, GATA4, CHRM3, CACNA2D1, MYLK, PKP2, HTR1D, SORBS2, TTN, MYBPC2, KCNQ1, DTNA, MYH14, GJC1, TNNT2, ATP1A2, TNNI1, TMOD2, ACTA1, EDNRA, SMTN, CHRNB1, GATA6, BDKRB2, SSPN, NOS1, PTGER3, KCNH2, PPARGC1A, ATP1B1, MYL9, GUCY1A1, SCN4B, KCNJ2, ACTG2, LMOD1, UTS2, HCN4, UTRN, PPP1R13L, MYL6B, MTOR, PLA2G6, CACNA1H, ITGA1, KNG1, …	positive
Regulation of Gtpase Activity	9.999e-05	0.00222674	0.415206	1.48779	0	588	ANGPT1, ST5, ARHGEF25, EPHA3, SPTB, ARHGAP32, SYDE2, PLXNB1, LLGL2, PDGFRA, WNT5A, ARHGAP29, PDGFRB, ARHGEF16, IL2RA, SFRP1, ARHGEF5, SYDE1, GDNF, EGFR, SLIT2, EPHA4, ARHGEF19, FGD5, ERBB3, CX3CL1, RIN1, IL2RB, ASAP2, ERBB2, FGFR2, TIAM2, ARHGEF17, DENND5B, DLC1, ERBB4, ARHGAP40, AMOT, CDC42EP1, FARP1, NCAM1, A2M, EPS8L2, DOCK9, NRTN, EREG, RAP1GAP, DAB2IP, ARHGAP42, AGRN, ACAP1, RASGRF1, STARD13…	positive
Plasma Membrane Organization	0.000704509	0.00799284	0.423667	1.47189	6	186	FAT4, CACNB2, LAMA5, COL5A1, DPP6, EHD2, MYRF, CDH2, EMP2, PKP2, TNIK, ANK3, SYTL2, MAP7, NKD2, ANK1, TULP3, PRKCZ, BAIAP2L1, CDH1, PRKG2, CLU, CACNB3, TSPAN15, ANO9, CRB3, PKP3, ATP1B1, SPTBN1, NFASC, FNBP1L, TUB, PLSCR2, FGF13, MYH10, MTSS1L, SKAP1, WNT4, SH3TC2, KRT18, PTCH1, PLSCR1, EPB41L3, KCNIP3, PLEKHF1, GCC2, LIN7A, PACSIN3, TMEM150A, BAIAP2L2, ANK2, ANO3, XKR8, ANO7, RAB34, JUP, DYSF, F…	positive
Regulation of System Process	0.0001	0.00222674	0.413141	1.46894	0	368	CACNA1G, CACNB2, KCNJ11, CACNG7, DSC2, ITPR3, SCN5A, F2RL1, ADCY6, ITGA2, EPHX2, CACNA1C, NEDD4, PARD3, DSP, MYRF, CX3CL1, DSG2, GATA4, ACE, CHRM3, CACNA2D1, ABAT, EMP2, PKP2, C1QTNF3, TSHZ3, KCNQ1, AVPR1A, PLCE1, GJC1, NPNT, KCNMB4, TGFB2, TNNT2, NLGN2, ATP1A2, TNNI1, PRKCA, GLP1R, CRP, AKAP6, GTF2IRD1, F2R, BMP6, ABCC9, LMCD1, BDKRB2, NOS1, NGFR, CACNB3, IGFBP5, PTGER3, KCNH2, PPARGC1A, FXYD6, …	positive
Negative Regulation of Hydrolase Activity	0.00010009	0.00222674	0.414677	1.46593	0	302	COL6A3, SERPINA3, LTF, COL4A3, SLIT2, C5, WNT9A, MMP9, PLA2R1, SERPINH1, COL28A1, TIMP3, PAPLN, VIL1, AMOT, FARP1, LEPR, SERPINB9, A2M, SH3RF1, GZMA, SYTL2, DAB2IP, MYO1D, PPP1R26, ITIH5, SFRP2, PPP4R4, PRKCZ, TGFB2, TNNT2, IFIT1, RECK, ANXA8, TNK2, ANGPTL4, COL7A1, SERPING1, SPRY2, SERPINB6, IFI16, DPEP1, NOS1, NGFR, AMBP, SERPINB5, BICD1, SH2D4A, WFIKKN2, PCDH11X, CSTA, SSPO, CAMSAP3, SERPINE2,…	positive
Negative Regulation of Response to External Stimulus	0.000301023	0.00473525	0.417848	1.4639	2	228	SEMA5A, PROC, PDGFRA, WNT5A, GREM1, IL2RA, LTF, SLIT2, NLRP6, C5, EPHA4, NRBP2, FOXP3, SEMA3D, MMP28, ABAT, SEMA7A, PHLDB2, C1QTNF3, FGF2, PGLYRP1, SEMA3C, IFIT1, SERPING1, PLAT, ADAMTS18, SEMA4G, PTGER3, SOCS5, BCR, SEMA3E, NBL1, NLRP12, ROBO2, ETS1, SERPINE2, VTN, ACOD1, SAA1, SERPINF1, TYRO3, TSPAN6, TNFAIP6, PTGIS, SEMA3F, WNT4, FOXF1, PLXNA3, KLK8, SIGIRR, SEMA6C, CD34, ROBO1, SMAD3, MTOR, C…	positive
Reproductive System Development	0.00010003	0.00222674	0.409677	1.45228	0	329	WNT2B, TNC, ROR2, SLIT3, STRA6, PDGFRA, WNT5A, SFRP1, WNT7A, EGFR, SLIT2, HNF1B, WNT7B, SIX4, GATA4, FGFR2, CDX2, SRD5A1, OSR1, EREG, ADAMTS1, GLI2, PLCD3, CYP7B1, ITGB8, SFRP2, FGF7, PTPRN, REC8, BMP6, STOX2, PLEKHA5, GATA6, TEX15, FOXA1, CAPN5, NEFH, TBX3, ST14, ACSBG1, SERPINB5, LHX9, STC1, KIF18A, ROBO2, FSTL3, AMHR2, PKD1, KRT8, SERPINE2, SOX9, E2F7, VGF, TYRO3, KIT, RDH10, TCF7, AR, PTGIS, …	positive
Single Organism Behavior	0.000200321	0.00357311	0.411309	1.44917	1	270	SDK1, STRA6, ADCY1, SHANK2, ITPR3, KCNK10, AUTS2, GDNF, EGFR, EPHA4, CHL1, RIN1, AFF2, EPHB2, SRD5A1, ABAT, ITGA3, CXCL12, RASGRF1, EN1, AVPR1A, NTRK2, MYH14, PRKCZ, NLGN2, ATP1A2, TMOD2, GLP1R, CHRNB1, NOS1, SRPX2, SHANK3, MEIS2, GJB4, NPTX2, PLCB1, SHANK1, OPRD1, ADNP, PREX2, GPR21, PRKCG, SERPINE2, SERPINF1, FGF13, KIT, VLDLR, TANC1, THBS4, PENK, GRIN2D, NDRG4, DPP4, SLITRK6, KLK8, CACNA1A, NT…	positive
Negative Regulation of Multicellular Organismal Process	9.999e-05	0.00222674	0.402411	1.44776	0	805	SFTPD, ADAMTS12, ANGPT1, SULF1, ETV4, SEMA5A, PROC, COL5A1, PDGFRA, WNT5A, GREM1, GLI3, F2RL1, ADCY6, NFATC4, SFRP1, THBS2, NOTCH3, COL5A2, LTF, SMO, COL4A3, TNFRSF11B, ANGPT4, PDCD1, WNT7A, SLIT2, EPHA4, WNT9A, IL1RL1, TNFSF18, SOX11, COL3A1, FOXP3, SEMA3D, HNF1B, CX3CL1, SIX4, PCSK9, BMPR1A, ERBB2, PTPRG, KCTD11, ERBB4, PBX1, GPR161, AMOT, EPHB2, TIGIT, OSR1, ABAT, MARVELD3, SPARC, SEMA7A, FBLN…	positive
Regulation of Ion Transport	0.0001	0.00222674	0.405711	1.44659	0	417	CEMIP, CACNA1G, SCN7A, CACNB2, KCNJ11, CACNG7, SCN5A, BDKRB1, PDGFRB, KCNK10, CACNA1C, NEDD4, DPP6, JPH2, GDNF, PRKD1, MMP9, TCAF1, PLA2R1, KCNS3, CFTR, PCSK9, SCN2A, KCNK5, CACNA2D1, KCNE4, MYLK, ANO1, ABAT, CA2, PKP2, CXCL12, ANK3, PTPN3, ABCC8, RASGRF1, CXCL11, KCNQ1, AVPR1A, KCNH6, CLCN2, NLGN2, ATP1A2, LRRC8E, NKAIN1, AKAP6, XCL1, TNFSF11, F2R, EDNRA, NOS1, RAPGEF3, CACNB3, PTGER3, ANO9, KCN…	positive
Neurological System Process	9.999e-05	0.00222674	0.40275	1.4409	0	511	CEMIP, MME, COL11A1, SCN7A, CACNB2, HMCN1, PIGR, KCNJ11, STRA6, CACNG7, ADCY1, ABLIM1, ADCY5, PIEZO2, SHANK2, ITPR3, SCN5A, BDKRB1, ITGA2, COL1A1, KCNK10, LRIG1, COL4A3, EGFR, CYP1B1, TJP1, CHL1, SHROOM4, SLC52A3, ATP8B1, RIN1, LAMB2, MYO15A, SCN2A, TIMP3, MYO6, RBFOX2, MYO3B, AFF2, EPHB2, ANO1, ITGA3, ANK3, ALDH1A3, RASGRF1, COL18A1, TMIE, TSHZ3, EN1, KCNQ1, NTRK2, MYH14, GJC1, FZD2, IMPG2, KCNM…	positive
Regulation of Response to Wounding	0.00010005	0.00222674	0.405196	1.43788	0	343	ADAMTS12, PROC, PDGFRA, WNT5A, OSMR, F2RL1, ITGA2, IL2RA, SLIT2, NLRP6, C5, EPHA4, IL1RL1, TNFSF18, FOXP3, CX3CL1, VIL1, MYLK, A2M, ABAT, SEMA7A, PHLDB2, IL1R1, PTPRF, C1QTNF3, DUOXA2, MASP1, IL33, FGF2, GPRC5B, PGLYRP1, PRKCA, IDO1, XCL1, XCL2, TNFSF11, F2R, EDNRA, SERPING1, IL17RC, PLAT, ADAMTS18, PTGER3, S100A9, C2, SOCS5, BCR, KANK1, NLRP12, ETS1, REG3G, SERPINE2, VTN, ACOD1, SAA1, SERPINF1, …	positive
Transmembrane Receptor Protein Tyrosine Kinase Signaling Pathway	0.0001	0.00222674	0.401817	1.43443	0	449	ROR2, ANGPT1, PIGR, SULF1, ESRP1, EPHA3, PDGFRA, DDR2, GREM1, FAM83B, PDGFRB, MST1R, LCK, GAREM1, GRB7, ANGPT4, EGFR, STYK1, EPHA4, CD3E, PRKD1, MMP9, ERBB3, FRK, SORBS1, GHR, ERBB2, PTPRG, FGFR2, TNK1, RBFOX2, ERBB4, VIL1, EPHB2, ITK, ESRP2, NRTN, EREG, FGFBP1, DAB2IP, YES1, DDR1, ARHGEF28, VEGFD, NTRK2, EPHA1, NCKAP1, SH2D2A, PLCE1, FGF1, KALRN, FGF2, PRKCZ, FGF7, FGFR3, BAIAP2L1, TNK2, EPHB3, …	positive
Cell Proliferation	9.999e-05	0.00222674	0.398654	1.42817	0	572	WNT2B, ELN, LAMA5, SEMA5A, DDR2, WNT5A, FAM83B, GLI3, F2RL1, PDGFRB, ITGA2, IL2RA, CSGALNACT1, EMX2, PRG4, COL4A3, USP13, ANGPT4, WNT7A, GPC4, EGFR, TNFSF18, SOX11, PRKD1, BCAT1, HNF1B, PROX1, TEAD3, LOXL2, WNT7B, ERBB2, FGFR2, ACE, CHRM3, ERBB4, COL8A1, FERMT1, TGFA, YAP1, OSR1, CD5, EMP2, MMP16, EREG, REG1B, RASGRF1, HMGA2, GFI1B, GLI2, VEGFD, IRF6, SH2D2A, PLCE1, TGFBR3, FGF1, SATB1, SFRP2, EH…	positive
Developmental Process Involved in Reproduction	0.0001	0.00222674	0.395679	1.41312	0	460	WNT2B, TNC, ROR2, SLIT3, STRA6, PDGFRA, WNT5A, SFRP1, CNTFR, HNF4A, WNT7A, EGFR, SLIT2, PDE3A, HNF1B, CFTR, WNT7B, SIX4, GATA4, BMPR1A, FGFR2, CDX2, PBX1, SRD5A1, OSR1, EREG, ADAMTS1, GLI2, DZIP1, PLCD3, TTC26, CYP7B1, ITGB8, SFRP2, FGF7, PTPRN, REC8, IQCG, PAQR5, BMP6, STOX2, GATA6, TEX15, FOXA1, CAPN5, NEFH, HOOK1, TBX3, ST14, SPEM1, ACSBG1, SERPINB5, LHX9, ABHD2, STC1, JAM3, KIF18A, ROBO2, FST…	positive
Regulation of Protein Secretion	0.0005002	0.00636166	0.393546	1.39369	4	318	ANGPT1, KCNJ11, LLGL2, ADCY5, BMP8A, WNT5A, RPH3AL, ITPR3, F2RL1, SFRP1, HNF4A, CACNA1C, C5, STX1A, IL1RL1, FOXP3, KCNS3, CX3CL1, CFTR, ANO1, ABAT, FBLN1, ABCC8, EXPH5, C1QTNF3, POSTN, IL33, PRKCZ, TGFB2, NLGN2, PRKCA, CIDEA, GLP1R, CRP, TNFRSF4, F2R, BMP6, KRT20, IL17RC, NOS1, RAPGEF3, PTGER3, VEGFC, DOC2B, NLRP12, RHBDF1, LRP5, SPTBN1, PAM, NLRP10, BLK, MAPK11, P3H1, SAA1, TRIM6, RFX3, UTS2, IR…	positive
G Protein Coupled Receptor Signaling Pathway	0.0001	0.00222674	0.389958	1.39237	0	453	PTGFR, ADGRG7, ADGRG3, ADCY1, ADGRD1, ADCY5, ITPR3, BDKRB1, F2RL1, PDGFRB, ADCY6, CCR8, SFRP1, SMO, GPR153, PARD3, NLRP6, C5, CD3E, SORCS2, BAIAP3, ADGRL2, CX3CL1, GPR39, ADGRA3, CHRM3, GPR161, ADGRA2, ANO1, CXCL6, MRGPRF, GABRE, CA2, CXCL12, EREG, HTR1D, CCR4, AGRN, ADGRL3, LTB4R2, CXCL11, AVPR1A, TULP3, PLCE1, FZD2, SFRP2, GPRC5B, OR51E1, GABRA3, AKAP12, GLP1R, XCL1, XCL2, F2R, EDNRA, NSG1, BDK…	positive
Embryo Development Ending in Birth or Egg Hatching	9.999e-05	0.00222674	0.388916	1.38934	0	465	APOB, COL11A1, ROR2, ANGPT1, SULF1, PDGFRA, WNT5A, GLI3, SFRP1, PTK7, PCSK5, COL1A1, SMO, EGFR, C5, TJP1, WNT9A, SOX11, HNF1B, PROX1, VANGL2, WNT7B, SIX4, BMPR1A, FGFR2, CDX2, DLC1, PBX1, AMOT, OSR1, MMP16, TBX15, GLI2, PLCD3, ELF3, EN1, TULP3, FZD2, SHROOM3, SFRP2, PCGF2, CTHRC1, SEMA3C, PRICKLE1, ARHGAP35, HEG1, EDNRA, PRRX1, GATA6, FOXA1, TET1, RCN1, PLXNA2, TBX3, SHOX2, ST14, BMP7, TBX6, EPHA…	positive
Response to Wounding	0.0001	0.00222674	0.385366	1.37703	0	471	TNC, PROC, COL5A1, PDGFRA, WNT5A, ITPR3, GLI3, F2RL1, PDGFRB, ITGA2, PTK7, COL1A1, LCK, HNF4A, CHST3, WNT7A, NLRP6, ITGB4, ARHGEF19, CHL1, COL3A1, EHD2, DSP, COL1A2, ERBB3, CX3CL1, VANGL2, LAMB2, GATA4, ERBB2, TIMP3, ERBB4, A2M, F9, SPARC, DOCK9, FBLN1, EREG, DDR1, RTN4RL2, LOX, POSTN, FGF2, TGFB2, FGF7, PRKCA, ANXA8, ZFPM1, F2R, SERPING1, GATA6, DPYSL3, CLU, PLAT, NGFR, NEFH, IL24, FNTB, ITGB3, …	positive
Response to Steroid Hormone	0.0002	0.00357311	0.384151	1.3693	1	408	PTGFR, KCNJ11, SLIT3, WNT5A, GLI3, PDGFRB, ITGA2, SFRP1, COL1A1, HNF4A, NEDD4, TNFRSF11B, WNT7A, EGFR, SLIT2, ZNF366, DSG2, GHR, TIMP3, RBFOX2, SERPINB9, MMP15, SRD5A1, CA2, SPARC, ALDOB, LOX, AVPR1A, POSTN, UGT1A1, TGFB2, ATP1A2, CAD, PTPRN, ACTA1, PAQR5, BMP6, HNF4G, GATA6, FOXA1, NOS1, NEFH, PTGER3, PTPRU, NR2F1, BMP7, ACSBG1, PPARGC1A, NR1I2, ABHD2, STC1, PAM, HMGCS2, ETS1, ACOD1, SERPINF1, N…	positive
Response to External Stimulus	9.999e-05	0.00222674	0.376966	1.36555	0	1398	WNT2B, SFTPD, DUOX2, TNC, PTGFR, APOB, COL11A1, LAMA2, ANGPT1, MAP1A, KIF26B, SPTB, SLIT3, STRA6, PLXNB1, ETV4, SEMA5A, BMP8A, RNF152, PDGFRA, DSC2, PIEZO2, WNT5A, MUC5B, GLI3, BDKRB1, F2RL1, PDGFRB, CCR8, CHI3L1, ITGA2, ARHGEF16, SFRP1, MST1R, CLDN7, LTF, COL1A1, ARHGEF5, NEO1, TNFRSF11B, CHST3, PARVA, AUTS2, SLIT2, NLRP6, C5, EPHA4, ACTA2, CD3E, CHL1, COL3A1, FOXP3, SEMA3D, LOXL1, PROX1, ADAMTS…	positive
Regulation of Anatomical Structure Size	0.00040004	0.00543073	0.382791	1.36381	3	398	CDHR5, SPTB, SEMA5A, NEB, WNT5A, KIRREL1, F2RL1, ADCY6, EPHX2, PLS1, WNT7A, SLIT2, PLEKHH2, ACTA2, SEMA3D, HNF1B, CX3CL1, ACE, CHRM3, CDHR2, VIL1, AMOT, CDC42EP1, AVIL, SEMA7A, CXCL12, HTR1D, AVPR1A, NCKAP1, ADD2, DSCAM, KCNMB4, NRCAM, SEMA3C, ATP1A2, BAIAP2L1, TMOD2, CRP, SPIRE2, F2R, EDNRA, MAP1B, BDKRB2, NOS1, RAPGEF3, SEMA4G, PLXNA2, PTGER3, WASF1, SHANK3, SEMA3E, CTTN, DRAXIN, KANK1, SPTBN1,…	positive
Negative Regulation of Cell Proliferation	9.999e-05	0.00222674	0.377064	1.35042	0	552	SFTPD, ROR2, SULF1, SLIT3, PLXNB1, ETV4, WNT5A, GREM1, GLI3, IL2RA, SFRP1, DLG5, HNF4A, COL4A3, PTPN14, NRK, CYP1B1, WNT9A, IL1RL1, SOX11, FOXP3, PROX1, FRK, ERBB2, FGFR2, KCTD11, DLC1, ERBB4, ING4, MARVELD3, SPARC, PODN, PKP2, FBLN1, EREG, SRPX, RAP1GAP, FGFBP1, ADAMTS1, DAB2IP, DDR1, COL18A1, TFF1, PTPRK, IRF6, TGFBR3, SFRP2, TGFB2, IDO1, XCL1, BCL11B, F2R, SPRY2, KDF1, CDKN2B, CDH13, BDKRB2, N…	positive
Regulation of Hydrolase Activity	9.999e-05	0.00222674	0.373412	1.34954	0	1109	COL6A3, ANGPT1, ST5, ARHGEF25, EPHA3, SPTB, SERPINA3, ARHGAP32, MTCL1, SYDE2, PLXNB1, LLGL2, PDGFRA, WNT5A, ARHGAP29, PDGFRB, ITGA2, ARHGEF16, IL2RA, SFRP1, LTF, ARHGEF5, LCK, SYDE1, COL4A3, GDNF, EGFR, SLIT2, C5, EPHA4, WNT9A, ARHGEF19, PRKD1, MMP9, FGD5, PLA2R1, ERBB3, SERPINH1, COL28A1, CX3CL1, RIN1, IL2RB, ASAP2, ERBB2, FGFR2, TIAM2, TIMP3, ARHGEF17, DENND5B, DLC1, ERBB4, PAPLN, VIL1, ARHGAP4…	positive
Cytoskeleton Organization	9.999e-05	0.00222674	0.374277	1.34541	0	748	MARK1, OBSL1, MAP1A, TLN2, MTCL1, PKP1, LAMA5, LLGL2, ABLIM1, FAT1, PDGFRA, TNXB, PDGFRB, PTK7, ARHGEF5, CDC42BPA, PLS1, FAM83H, PARVA, SHROOM4, EHD2, DSP, FGD5, MID1, PROX1, SORBS1, MYH11, SIX4, SPAG17, ARHGEF17, DLC1, MAST4, VIL1, AMOT, PAK6, AVIL, EMP2, PHLDB2, PKP2, TNIK, ANK3, FLNB, SORBS2, MAP7, LURAP1, TTN, SYNM, MICAL2, RHOJ, CEP126, ANK1, ADD2, PLCE1, MYH14, MAP6, SHROOM1, PRKCZ, TNNT2, …	positive
Reproduction	9.999e-05	0.00222674	0.372808	1.34412	0	928	WNT2B, PAPPA, DUOX2, TNC, PTGFR, APOB, ROR2, TRO, SLIT3, STRA6, DNAH9, PDGFRA, WNT5A, ITGA2, SFRP1, MST1R, PCSK5, HAS2, CNTFR, HNF4A, WNT7A, NRK, EGFR, SLIT2, ADAM28, PDE3A, MMP9, CYP26B1, HNF1B, TEAD3, EXD1, DSG2, CFTR, ADAMTS2, WNT7B, SIX4, GATA4, BMPR1A, FGFR2, CDX2, ACE, PBX1, LEPR, SRD5A1, OSR1, COL16A1, ABAT, ITGA3, EMP2, FBLN1, EREG, ADAMTS1, DDR1, IL1R1, GLI2, DZIP1, PLCD3, TTC26, HIST1H1…	positive
Positive Regulation of Cell Proliferation	9.999e-05	0.00222674	0.373786	1.34187	0	669	TNC, PTGFR, IL34, CRLF1, SEMA5A, CDON, PDGFRA, DDR2, WNT5A, GREM1, OSMR, GLI3, SCN5A, PDGFRB, ITGA2, IL2RA, SFRP1, MST1R, CLDN7, NOTCH3, LTF, HAS2, CNTFR, GAREM1, RAB25, PPP1R16B, SMO, WNT7A, GDNF, EGFR, CD3E, SOX11, PRKD1, FOXP3, PROX1, LAMB1, CX3CL1, BMPR1A, ERBB2, FGFR2, CDX2, ERBB4, PBX1, TGFA, YAP1, OSR1, EMP2, CXCL12, FBLN1, EREG, FGFBP1, REG1A, HMGA2, HLA-A, COL18A1, GLI2, CD248, TERT, VEG…	positive
Regulation of Cell Proliferation	9.999e-05	0.00222674	0.370082	1.33906	0	1248	SFTPD, TNC, PTGFR, ROR2, ANGPT1, IL34, SULF1, SLIT3, LAMA5, PLXNB1, CRLF1, ETV4, SEMA5A, CDON, PDGFRA, DDR2, WNT5A, GREM1, OSMR, GLI3, SCN5A, PDGFRB, ITGA2, IL2RA, SFRP1, MST1R, CLDN7, NOTCH3, DLG5, LTF, HAS2, LCK, CNTFR, HNF4A, GAREM1, RAB25, PPP1R16B, SMO, COL4A3, TNFRSF11B, PTPN14, WNT7A, NRK, GDNF, EGFR, STYK1, CYP1B1, WNT9A, IL1RL1, CD3E, TNFSF18, SOX11, PRKD1, FOXP3, PROX1, ERBB3, FRK, LAMB…	positive
Positive Regulation of Phosphorus Metabolic Process	9.999e-05	0.00222674	0.371348	1.33716	0	849	CEMIP, ANGPT1, ST5, IL34, CRLF1, ADCY1, BMP8B, ADGRD1, ADCY5, BMP8A, CDON, PDGFRA, DDR2, WNT5A, GREM1, TOM1L1, CLIP3, F2RL1, PDGFRB, ADCY6, CHI3L1, ITGA2, MST1R, LTF, ARHGEF5, GAREM1, PPP1R16B, TNFRSF11B, ANGPT4, WNT7A, NRK, BMP1, EGFR, C5, EPHA4, CD3E, TNFSF18, PRKD1, MMP9, MID1, PROX1, ERBB3, CX3CL1, VANGL2, GHR, BMPR1A, ERBB2, FGFR2, MAP3K7CL, ACE, DLC1, ERBB4, GPR161, CARD10, TGFA, CDH2, EMP2…	positive
Positive Regulation of Hydrolase Activity	9.999e-05	0.00222674	0.371267	1.3357	0	793	ANGPT1, ST5, ARHGEF25, SPTB, ARHGAP32, MTCL1, SYDE2, PLXNB1, LLGL2, PDGFRA, WNT5A, ARHGAP29, PDGFRB, ITGA2, ARHGEF16, IL2RA, SFRP1, ARHGEF5, LCK, SYDE1, COL4A3, GDNF, EGFR, ARHGEF19, PRKD1, FGD5, ERBB3, CX3CL1, RIN1, IL2RB, ASAP2, ERBB2, FGFR2, TIAM2, ARHGEF17, DENND5B, DLC1, ERBB4, ARHGAP40, CDC42EP1, FARP1, NCAM1, A2M, EPS8L2, ITK, DOCK9, NRTN, FBLN1, EREG, RAP1GAP, DAB2IP, ALDOB, ARHGAP42, AGR…	positive
Regulation of Secretion	0.00039996	0.00543073	0.371883	1.33166	3	541	CACNA1G, SYTL5, ANGPT1, KCNJ11, LLGL2, ADCY5, BMP8A, WNT5A, RPH3AL, ITPR3, F2RL1, SFRP1, HNF4A, CACNA1C, GDNF, NLRP6, C5, STX1A, IL1RL1, SOX11, FOXP3, PLA2R1, ERBB3, KCNS3, CX3CL1, CFTR, SMPD3, MYO6, ANO1, ABAT, CXCL12, FBLN1, SYTL2, ABCC8, EXPH5, C1QTNF3, KCNQ1, AVPR1A, NTRK2, POSTN, IL33, KCNMB4, PRKCZ, TGFB2, NLGN2, PRKCA, CIDEA, GLP1R, CRP, TNFRSF4, TNFSF11, F2R, BMP6, TFR2, KRT20, IL17RC, SY…	positive
Cellular Response to Cytokine Stimulus	0.00039996	0.00543073	0.371968	1.33075	3	515	DUOX2, ADAMTS12, MME, APOB, IL17RD, LRRC15, KCNJ11, WNT5A, OSMR, CCR8, CHI3L1, IL2RA, SFRP1, MST1R, IL18R1, COL1A1, HAS2, CNTFR, TNFRSF11B, BGN, IL1RL1, TNFSF18, MID1, CX3CL1, IL2RB, GHR, GBP6, LEPR, NCAM1, CXCL6, PODN, CXCL12, EREG, DAB2IP, IL1R1, CCR4, RTN4RL2, HLA-A, DUOX1, GREM2, CXCL11, IRF6, NTRK2, POSTN, NPNT, ADAMTS7, IFIT1, PTPRN, TNFRSF4, AKAP6, XCL1, XCL2, TNFSF11, DPYSL3, IL17RC, TNFR…	positive
Regulation of Intracellular Signal Transduction	9.999e-05	0.00222674	0.363233	1.31621	0	1441	MID2, ADGRG3, ANGPT1, ST5, LRRC15, ARHGEF25, ARHGAP32, SYDE2, PLXNB1, CRLF1, BMP8B, SEMA5A, BMP8A, RNF152, CDON, PDGFRA, WNT5A, GREM1, TNXB, ARHGAP29, F2RL1, PDGFRB, CHI3L1, ARHGEF16, SFRP1, SPRY4, MST1R, IL18R1, LTF, ARHGEF5, LCK, HNF4A, GAREM1, SYDE1, PPP1R16B, NEDD4, TNFRSF11B, WNT7A, JPH2, NRK, BMP1, EGFR, SLIT2, CYP1B1, NLRP6, C5, EPHA4, BGN, ARHGEF19, IL1RL1, CD3E, TNFSF18, SOX11, PRKD1, CO…	positive
Negative Regulation of Response to Stimulus	9.999e-05	0.00222674	0.361744	1.30779	0	1161	ADAMTS12, ROR2, ADGRG3, ANGPT1, SULF1, LRRC15, FBN2, FBN1, SLIT3, SEMA5A, PROC, RNF152, PDGFRA, WNT5A, GREM1, PXDN, RPH3AL, GLI3, F2RL1, PTCH2, NFATC4, IL2RA, SFRP1, SPRY4, LTF, FST, HNF4A, NEDD4, PYCR1, GDNF, EGFR, SLIT2, NLRP6, C5, EPHA4, BGN, IL1RL1, NRBP2, CD3E, TNFSF18, ZNF366, COL3A1, MMP9, CYP26B1, FOXP3, SEMA3D, MMP28, ERBB3, CX3CL1, KCTD11, TIMP3, DLC1, TNK1, MUC1, ONECUT2, GPR161, ADGRA…	positive
Regulation of Mapk Cascade	0.00079992	0.00882698	0.364849	1.30675	7	559	ANGPT1, ST5, BMP8B, BMP8A, CDON, PDGFRA, WNT5A, GREM1, TNXB, F2RL1, PDGFRB, CHI3L1, SFRP1, SPRY4, MST1R, ARHGEF5, GAREM1, TNFRSF11B, WNT7A, NRK, BMP1, EGFR, NLRP6, C5, EPHA4, MID1, CX3CL1, VANGL2, GHR, ERBB2, FGFR2, MAP3K7CL, TIMP3, ERBB4, TGFA, SH3RF1, CDH2, MARVELD3, SEMA7A, TNIK, FBLN1, DAB2IP, NTRK2, MAP3K21, PLCE1, FGF1, NPNT, SFRP2, FGF2, PRKCZ, TGFB2, FGFR3, TIRAP, PRKCA, TNFRSF4, XCL1, XC…	positive
Negative Regulation of Cell Communication	9.999e-05	0.00222674	0.354405	1.27932	0	1019	ADAMTS12, ROR2, ADGRG3, SULF1, LRRC15, KCNJ11, FBN2, FBN1, SLIT3, BMP8A, RNF152, WNT5A, GREM1, PXDN, SHANK2, RPH3AL, GLI3, F2RL1, PTCH2, NFATC4, SFRP1, SPRY4, LTF, FST, HNF4A, NEDD4, GDNF, EGFR, SLIT2, NLRP6, BGN, IL1RL1, NRBP2, CD3E, ZNF366, MMP9, CYP26B1, ERBB3, CX3CL1, KCTD11, TIMP3, DLC1, TNK1, MUC1, ONECUT2, GPR161, ADGRA2, YAP1, SH3RF1, ITGA3, CDH2, MARVELD3, PODN, CXCL12, FBLN1, ABCC8, UNC…	positive
Positive Regulation of Cell Communication	9.999e-05	0.00222674	0.349662	1.26585	0	1323	WNT2B, MID2, LAMA2, ROR2, ANGPT1, ST5, SULF1, PLXNB1, CRLF1, BMP8B, SEMA5A, BMP8A, CDON, PDGFRA, WNT5A, GREM1, SHANK2, ITPR3, F2RL1, PDGFRB, NFATC4, CHI3L1, ITGA2, SFRP1, MST1R, IL18R1, LTF, COL1A1, ARHGEF5, LCK, GAREM1, GRB7, SMO, NEDD4, NEO1, TNFRSF11B, WNT7A, JPH2, NRK, BMP1, EGFR, CYP1B1, C5, EPHA4, STX1A, WNT9A, CD3E, TNFSF18, SOX11, CCBE1, PRKD1, COL3A1, MMP9, MID1, PLA2R1, ERBB3, CX3CL1, V…	positive
Cellular Response to Endogenous Stimulus	0.00059994	0.00726641	0.351624	1.26569	5	832	TNC, ADAMTS12, PTGFR, APOB, ROR2, KCNJ11, ESRP1, FBN1, SLIT3, ADCY1, BMP8B, ADCY5, BMP8A, WNT5A, ITPR3, PDGFRB, ADCY6, ITGA2, SFRP1, COL5A2, COL1A1, HAS2, HNF4A, GAREM1, NEDD4, WNT7A, PARD3, BMP1, EGFR, SLIT2, IL1RL1, RGMA, COL3A1, PDE3A, COL1A2, FSTL1, SORBS1, CFTR, GHR, PCSK9, BMPR1A, FGFR2, CYP11A1, COL6A1, RBFOX2, LTBP2, CGN, VIL1, LEPR, SERPINB9, SRD5A1, COL16A1, CA2, ESRP2, PKLR, RAP1GAP, F…	positive
Regulation of Phosphorus Metabolic Process	0.00019998	0.00357311	0.344842	1.2486	1	1343	CEMIP, ANGPT1, ST5, IL34, LRRC15, CRLF1, ADCY1, BMP8B, ADGRD1, ADCY5, BMP8A, CDON, PDGFRA, DDR2, WNT5A, GREM1, KIRREL1, TOM1L1, TNXB, CLIP3, BDKRB1, F2RL1, PDGFRB, ADCY6, CHI3L1, ITGA2, SFRP1, SPRY4, MST1R, LTF, ARHGEF5, HNF4A, GAREM1, PPP1R16B, TNFRSF11B, ANGPT4, WNT7A, NRK, PARD3, BMP1, EGFR, SLIT2, NLRP6, C5, EPHA4, BGN, CD3E, TNFSF18, PRKD1, MMP9, MID1, PROX1, ERBB3, CX3CL1, VANGL2, GHR, BMPR…	positive
Response to Endogenous Stimulus	0.00069993	0.00796989	0.339055	1.22597	6	1186	DUOX2, TNC, ADAMTS12, PTGFR, SDK1, APOB, ROR2, KCNJ11, ESRP1, FBN1, SLIT3, ADCY1, BMP8B, ADCY5, BMP8A, WNT5A, ITPR3, GLI3, PDGFRB, ADCY6, ITGA2, SFRP1, COL5A2, COL1A1, HAS2, HNF4A, GAREM1, NEDD4, TNFRSF11B, WNT7A, PARD3, BMP1, EGFR, SLIT2, IL1RL1, RGMA, ZNF366, COL3A1, PDE3A, COL1A2, FSTL1, SORBS1, DSG2, CFTR, GHR, PCSK9, BMPR1A, FGFR2, TIMP3, CYP11A1, COL6A1, RBFOX2, LTBP2, CGN, VIL1, LEPR, SERP…	positive
Cellular Response to Organic Substance	0.00029997	0.00473525	0.337787	1.22478	2	1554	DUOX2, TNC, ADAMTS12, PTGFR, MME, APOB, IL17RD, ROR2, LRRC15, KCNJ11, ESRP1, FBN1, EPHA3, SLIT3, ADCY1, BMP8B, ADCY5, BMP8A, PDGFRA, WNT5A, ITPR3, OSMR, PDGFRB, ADCY6, CCR8, CHI3L1, ITGA2, IL2RA, SFRP1, PTK7, MST1R, COL5A2, IL18R1, COL1A1, HAS2, CNTFR, HNF4A, GAREM1, SMO, NEDD4, TNFRSF11B, WNT7A, PARD3, BMP1, EGFR, SLIT2, CYP1B1, BGN, WNT9A, IL1RL1, RGMA, TNFSF18, PRKD1, COL3A1, PDE3A, CYP26B1, C…	positive
Regulation of Transport	0.00039996	0.00543073	0.337421	1.22274	3	1449	SFTPD, CEMIP, CACNA1G, SYTL5, SCN7A, ANGPT1, CACNB2, KCNJ11, MTCL1, CACNG7, SEMA5A, LLGL2, ADCY5, BMP8A, WNT5A, GREM1, RPH3AL, ITPR3, CLIP3, GLI3, SCN5A, BDKRB1, F2RL1, PDGFRB, ITGA2, SFRP1, IL18R1, ARHGEF5, KCNK10, HNF4A, RAB25, CACNA1C, SMO, NEDD4, DPP6, PTPN14, JPH2, GDNF, EGFR, NLRP6, C5, STX1A, IL1RL1, SOX11, PRKD1, MMP9, EHD2, FOXP3, TCAF1, PLA2R1, ERBB3, KCNS3, CX3CL1, SORBS1, CFTR, SMPD3,…	positive
Positive Regulation of Response to Stimulus	0.00089991	0.00955024	0.328168	1.1903	8	1634	WNT2B, MID2, THEMIS, ROR2, ANGPT1, ST5, SULF1, STRA6, PLXNB1, CRLF1, BMP8B, SEMA5A, BMP8A, CDON, PDGFRA, WNT5A, GREM1, OSMR, F2RL1, PDGFRB, NFATC4, CHI3L1, ITGA2, SFRP1, MST1R, IL18R1, LTF, COL1A1, ARHGEF5, LCK, GAREM1, GRB7, SMO, NEDD4, NEO1, TNFRSF11B, USP13, WNT7A, JPH2, NRK, BMP1, EGFR, SLIT2, CYP1B1, C5, EPHA4, STX1A, WNT9A, IL1RL1, CD3E, TNFSF18, SOX11, CCBE1, PRKD1, COL3A1, MMP9, MYO10, FO…	positive

## Sheet: GO_CC
pathway	pval	padj	ES	NES	nMoreExtreme	size	leadingEdge	enriched
Ribosomal Subunit	0.00666667	0.0290226	-0.646869	-3.38405	0	153	MRPS36, RPL23A, RPL38, FAU, RPS16, MPV17L2, RPL39, RPL13, RPS8, MRPL41, RPS25, MRPS21, RPL11, MRPL33, RPS26, RPS28, MRPL23, MRPS18C, MRPL22, RPS24, MRPL55, RPS3A, RPL23, MRPL2, RPL19, RPL21, RPS27L, MRPL52, RSL24D1, MRPS26, MRPL16, RPL27, MRPS18A, RPS23, RPS10, MRPS22, RPL37A, RPS27A, MRPL47, RPL22, RPL3L, RPL29, MRPL13, RPS14, RPL26, RPL35A, RPS20, MRPL58, RPL36, RPS21, RPL36AL, RPSA, MRPL27, NS…	negative
Large Ribosomal Subunit	0.00215983	0.0122602	-0.664451	-3.23106	0	88	RPL23A, RPL38, MPV17L2, RPL39, RPL13, MRPL41, RPL11, MRPL33, MRPL23, MRPL22, MRPL55, RPL23, MRPL2, RPL19, RPL21, MRPL52, RSL24D1, MRPL16, RPL27, RPL37A, MRPL47, RPL22, RPL3L, RPL29, MRPL13, RPL26, RPL35A, MRPL58, RPL36, RPL36AL, MRPL27, NSUN3, RPL34, MRPL17, RPL14, RPL8, RPL6, ZNF622, RPL32, RPL7A, RPLP1, RPL15, RPLP2, MRPL3, RPL37, RPL24, RPL5, MRPL12, MRPL36, RPL27A, MRPL32, UBA52, MRPL19, MRPL…	negative
Inner Mitochondrial Membrane Protein Complex	0.0028169	0.0146936	-0.64456	-3.21748	0	100	NDUFC1, NDUFS5, TIMM10, IMMP1L, APOO, NDUFV3, MCUB, NDUFB10, NDUFC2, UQCC3, NDUFB4, NDUFB5, ATP5IF1, ATP5MPL, NDUFV2, ATP5MF, NDUFB8, ATP5F1E, NDUFA13, NDUFS6, SMDT1, NDUFA12, SDHB, ATP5MD, ATP5ME, ATP5PO, NDUFB7, COX4I1, NDUFA11, NDUFS3, ATP5PD, NDUFB9, NDUFB6, NDUFA1, NDUFB11, UQCRB, COX6A1, NDUFA8, APOOL, NDUFA5, ATP5F1C, NDUFA6, SDHC, NDUFA2, NDUFB1, CHCHD6, NDUFA3, NDUFA9, CHCHD3, ATP5F1D, T…	negative
Ribosome	0.0185185	0.0678622	-0.589809	-3.20386	0	208	MRPS36, RPL23A, RPL38, FAU, RPS16, MPV17L2, RPL39, RPL13, RPS8, MRPL41, RPS25, MRPS21, RPL11, MRPL33, RPS26, RPS28, APEX1, MRPL23, MRPS18C, MRPL22, RPS24, MRPL55, RPS3A, RPL23, MRPL2, RPL19, RPL21, RPS27L, MRPL52, RSL24D1, MRPS26, MRPL16, RPL27, MRPS18A, RPS23, RPS10, MRPL57, MRPL34, MRPS22, RPL37A, RPS27A, MRPL47, RPL22, MTG1, RPL3L, RPL29, MRPL13, RPS14, RPL26, RPL35A, RPS20, MRPL58, RPL36, RPS…	negative
Mitochondrial Protein Complex	0.0045045	0.0213093	-0.612824	-3.16351	0	129	MRPS36, NDUFC1, NDUFS5, TIMM10, IMMP1L, APOO, NDUFV3, MCUB, NDUFB10, NDUFC2, UQCC3, NDUFB4, NDUFB5, ATP5IF1, ATP5MPL, NDUFV2, ATP5MF, NDUFB8, ATP5F1E, NDUFA13, NDUFS6, SMDT1, NDUFA12, TIMM13, SDHB, ATP5MD, ATP5ME, ATP5PO, DBT, BAX, NDUFB7, COX4I1, NDUFA11, NDUFS3, ATP5PD, NDUFB9, TIMM10B, TOMM5, TIMM8B, TOMM7, NDUFB6, NDUFA1, NDUFB11, UQCRB, COX6A1, TOMM40L, NDUFA8, APOOL, NDUFA5, ATP5F1C, NDUFA6…	negative
Respiratory Chain	0.0016	0.00996129	-0.665284	-3.1242	0	74	NDUFC1, NDUFS5, NDUFV3, NDUFB10, NDUFC2, UQCC3, UQCRQ, NDUFB4, NDUFB5, NDUFV2, NDUFB8, NDUFA13, NDUFS6, NDUFA12, SDHB, NDUFB7, COX4I1, NDUFA11, UQCR11, COX7B, NDUFS3, NDUFB9, COX7A2, COX7A2L, NDUFB6, NDUFA1, NDUFB11, UQCRB, COX6A1, NDUFA8, NDUFA5, NDUFA6, UQCRH, SDHC, NDUFA2, NDUFB1, NDUFA3, NDUFA9, NDUFS8, UQCR10, UQCRFS1, NDUFB3, NDUFS4, HIGD1A, NDUFA7, SDHD, NDUFS7, NDUFB2, NDUFA10, NDUFS2, HI…	negative
Cytosolic Ribosome	0.00292398	0.015045	-0.616247	-3.09219	0	102	RPL23A, RPL38, FAU, RPS16, RPL39, RPL13, RPS8, RPS25, RPL11, RPS26, RPS28, MRPS18C, RPS24, RPS3A, RPL23, RPL19, RPL21, RPS27L, RSL24D1, RPL27, MRPS18A, RPS23, RPS10, RPL37A, RPS27A, RPL22, RPL3L, RPL29, RPS14, RPL26, RPL35A, RPS20, RPL36, RPS21, RPL36AL, RPSA, RPL34, RPL14, RPL8, RPL6, RPS9, ZNF622, RPL32, RPS15, RPL7A, RPLP1, RPL15, RPS4X, RPS2, RPLP2, RPL37, RPL24, RPL5, RPL27A, RPS5, UBA52, RP…	negative
Organellar Ribosome	0.00148368	0.00944011	-0.647728	-3.02714	0	71	MRPS36, MPV17L2, MRPL41, MRPS21, MRPL33, MRPL23, MRPS18C, MRPL22, MRPL55, MRPL2, MRPL52, MRPS26, MRPL16, MRPS18A, MRPL57, MRPL34, MRPS22, MRPL47, MTG1, MRPL13, MRPL58, MRPL48, MRPL27, NSUN3, MRPL17, MRPS15, MRPS14, MRPL3, MRPL12, MRPL36, MRPL32, MRPS6, MRPL40, MRPL19, MRPL11, MRPL18, MRPS9, NDUFA7, MRPL42, MRPS5, MRPL9, MRPS12, MRPS17, MRPL46, MTG2, MRPS7, MRPL20, MRPL28, MRPL51	negative
Nadh Dehydrogenase Complex	0.000793021	0.00631722	-0.72794	-2.98251	0	41	NDUFC1, NDUFS5, NDUFV3, NDUFB10, NDUFC2, NDUFB4, NDUFB5, NDUFV2, NDUFB8, NDUFA13, NDUFS6, NDUFA12, NDUFB7, NDUFA11, NDUFS3, NDUFB9, NDUFB6, NDUFA1, NDUFB11, NDUFA8, NDUFA5, NDUFA6, NDUFA2, NDUFB1, NDUFA3, NDUFA9, NDUFS8, NDUFB3, NDUFS4, NDUFA7, NDUFS7, NDUFB2, NDUFA10, NDUFS2, PARK7	negative
Cytosolic Large Ribosomal Subunit	0.00104712	0.00748497	-0.67327	-2.97086	0	54	RPL23A, RPL38, RPL39, RPL13, RPL11, RPL23, RPL19, RPL21, RSL24D1, RPL27, RPL37A, RPL22, RPL3L, RPL29, RPL26, RPL35A, RPL36, RPL36AL, RPL34, RPL14, RPL8, RPL6, ZNF622, RPL32, RPL7A, RPLP1, RPL15, RPLP2, RPL37, RPL24, RPL5, RPL27A, UBA52, RPL4, RPL18, RPL10, RPL31, RPL35, RPL13A, RPL22L1	negative
Mitochondrial Membrane Part	0.00775194	0.0334953	-0.558696	-2.95319	0	160	NDUFC1, NDUFS5, TIMM10, IMMP1L, APOO, NDUFV3, MCUB, NDUFB10, NDUFC2, UQCC3, PTPMT1, NDUFB4, NDUFB5, ATP5IF1, ATP5MPL, NDUFV2, ATP5MF, NDUFB8, SOX10, ATP5F1E, NDUFA13, NDUFS6, SMDT1, NDUFA12, SDHB, ATP5MD, ATP5ME, TAMM41, ATP5PO, NDUFB7, COX4I1, NDUFA11, COX7B, NDUFS3, ATP5PD, NDUFB9, COX7A2, TOMM5, COX7A2L, TOMM7, NDUFB6, NDUFA1, NDUFB11, UQCRB, FUNDC1, COX6A1, TOMM40L, NDUFA8, FIS1, APOOL, NDUFA…	negative
Small Ribosomal Subunit	0.0013587	0.00883915	-0.620884	-2.8345	0	65	MRPS36, FAU, RPS16, RPS8, RPS25, MRPS21, RPS26, RPS28, MRPS18C, RPS24, RPS3A, RPS27L, MRPS26, MRPS18A, RPS23, RPS10, MRPS22, RPS27A, RPS14, RPS20, RPS21, RPSA, IMP3, RPS9, MRPS15, MRPS14, RPS15, RPS4X, RPS2, RPS5, MRPS6, RPS3, RPS15A, RPS11, MRPS9, RPS19, RPS7, MRPL42, MRPS5, MRPS12, MRPS17, RPS18, MRPS7, RPS13	negative
Cytosolic Small Ribosomal Subunit	0.000793021	0.00631722	-0.647796	-2.65414	0	41	FAU, RPS16, RPS8, RPS25, RPS26, RPS28, MRPS18C, RPS24, RPS3A, RPS27L, MRPS18A, RPS23, RPS10, RPS27A, RPS14, RPS20, RPS21, RPSA, RPS9, RPS15, RPS4X, RPS2, RPS5, RPS3, RPS15A, RPS11, RPS19, RPS7, MRPS5	negative
Oxidoreductase Complex	0.00224215	0.0126039	-0.541897	-2.64026	0	90	MRPS36, NDUFC1, NDUFS5, NDUFV3, NDUFB10, NDUFC2, UQCC3, NDUFB4, NDUFB5, NDUFV2, CYBA, NDUFB8, NDUFA13, NDUFS6, NDUFA12, SDHB, NCF2, DBT, NDUFB7, NDUFA11, NDUFS3, NDUFB9, CYBB, NDUFB6, NDUFA1, NDUFB11, UQCRB, NDUFA8, NDUFA5, NDUFA6, SDHC, NDUFA2, NDUFB1, NDUFA3, GMPR2, NDUFA9, NDUFS8, PDHB, UQCR10, UQCRFS1, DLD, GCSH, GMPR, NDUFB3, NDUFS4, NDUFA7, SDHD, NDUFS7, NDUFB2, NDUFA10	negative
Organellar Large Ribosomal Subunit	0.000651042	0.00571141	-0.67624	-2.61484	0	32	MPV17L2, MRPL41, MRPL33, MRPL23, MRPL22, MRPL55, MRPL2, MRPL52, MRPL16, MRPL47, MRPL13, MRPL58, MRPL27, NSUN3, MRPL17, MRPL3, MRPL12, MRPL36, MRPL32, MRPL19, MRPL11	negative
Proton Transporting Two Sector Atpase Complex	0.000779423	0.00631722	-0.609657	-2.49047	0	40	ATP6V0D2, ATP6V1D, ATP6V1G1, ATP6V1C1, ATP5IF1, ATP5MPL, ATP5MF, ATP6V1F, ATP5F1E, ATP5MD, ATP5ME, ATP6V1E1, ATP5PO, ATP6V0D1, ATP5PD, ATP6V1H, ATP6V1B2, ATP6V0E1, ATP5F1C	negative
Cytosolic Part	0.015873	0.0592934	-0.43766	-2.33439	0	193	RPL23A, RPL38, FAU, GUCY2C, RPS16, RPL39, RPL13, RPS8, RPS25, DTNBP1, RPL11, PYCARD, RPS26, RPS28, MRPS18C, RPS24, RPS3A, RPL23, KXD1, RPL19, RPL21, RPS27L, RSL24D1, RPL27, MRPS18A, RPS23, RPS10, RPL37A, RPS27A, RPL22, RPL3L, RPL29, RPS14, RPL26, RPL35A, RPS20, BLOC1S1, RPL36, PSMC2, RPS21, RPL36AL, RPSA, BLOC1S4, RPL34, PSMC3, RPL14, RPL8, PI4K2A, RPL6, RPS9, SNAPIN, ZNF622, PSMC4, RPL32, RPS15,…	negative
Proteasome Accessory Complex	0.000532198	0.00497004	-0.636774	-2.27291	0	24	PSMD10, SEM1, PSMD9, PSMC2, PSME1, PSMD8, PSMC3, PSMC4, PSME2, PSMC5, PSMD12, PSMC6, PSMD7, PSMD14, PSMC1, PSMD4, PSMD13	negative
Preribosome	0.00112108	0.00772742	-0.505553	-2.23348	0	56	WDR74, NSA2, FCF1, UTP23, NGDN, UTP14A, MPHOSPH10, KRR1, RPSA, DCAF13, UTP18, IMP3, MAK16, ZNF622, RPLP1, RPLP2, RRP7A, NOC2L, SRFBP1, NOB1, RPS7, RRP9, UTP3, RRP1, RRP36, UTP11, RPF1, EMG1, MRTO4, NOP14, RRS1, PPAN, FTSJ3, RPLP0, PES1, IMP4, WDR12, UTP14C, EIF6	negative
Organellar Small Ribosomal Subunit	0.000547345	0.00503036	-0.610383	-2.21189	0	25	MRPS36, MRPS21, MRPS18C, MRPS26, MRPS18A, MRPS22, MRPS15, MRPS14, MRPS6, MRPS9, MRPL42, MRPS5, MRPS12, MRPS17, MRPS7, MRPS2, MRPS31, MRPS24	negative
Proteasome Complex	0.0016	0.00996129	-0.465612	-2.18653	0	74	PSMB3, WFS1, PSMD10, SEM1, PSMB9, PSMB6, PSMD9, PSMC2, PSMB10, PSMA7, UBXN1, PSME1, UCHL5, PSMD8, PSMB4, PSMC3, PSMC4, PSMA8, PSMG2, PSMA1, PSMB8, PSMA6, PSME2, PSMC5, IDE, PSMA4, PSMD12, PSMB1, PSMF1, GET4, ZFAND2A, PSMC6, PSMD7, PSMA2, PSMB7, PSMD14, PSMC1, AUP1, PSMD4, OS9, PSMD13	negative
Spliceosomal Tri Snrnp Complex	0.00110072	0.00767848	-0.582839	-2.14377	1	26	LSM5, LSM3, LSM4, ZMAT2, TXNL4B, SNRPD2, SNRPD1, PPIH, SNRPE, TXNL4A, SNRPB, PRPF18, NAA38, SNRPD3, PRPF31, SNRPN, SNRPG, LSM2	negative
Proton Transporting V Type Atpase Complex	0.000980873	0.00722436	-0.623331	-2.10373	1	20	ATP6V0D2, ATP6V1D, ATP6V1G1, ATP6V1C1, ATP6V1F, ATP6V0D1, ATP6V1H, ATP6V1B2, ATP6V0E1	negative
Proton Transporting Atp Synthase Complex	0.000961538	0.00722436	-0.630437	-2.1025	1	19	ATP5IF1, ATP5MPL, ATP5MF, ATP5F1E, ATP5MD, ATP5ME, ATP5PO, ATP5PD, ATP5F1C, ATP5F1D, ATP5MC3, ATP5PB, ATP5F1A	negative
Organelle Envelope Lumen	0.00191939	0.0116982	-0.438344	-2.08342	0	81	NDUFS5, TIMM10, COX19, TIMM13, NDUFB7, REXO2, TIMM10B, TIMM8B, CHCHD5, COX17, TRIAP1, PRELID2, NDUFA8, BLOC1S1, COX6B1, UQCC2, COA6, FGR, CACYBP, PRELID1, COX6B2, CHCHD7, GATM, LYN, COA7, NLN, MICU2, PRELID3B, SOD1, CAT, TIMM9, ARL2, TIMM23, THEM4, PARK7, CYCS, SDHAF3, DIABLO, HAX1, MICU1, ARL2BP	negative
Retromer Complex	0.00144231	0.00927885	-0.622198	-2.07502	2	19	SNX5, SNX3, SNX8, SNX2, RAB7A, VPS26A, VPS29, SNX6, VPS35, TBC1D5, SNX1, WASHC2C, SNX27	negative
U4 U6 X U5 Tri Snrnp Complex	0.000985707	0.00722436	-0.602604	-2.0702	1	21	LSM5, LSM3, ZMAT2, TXNL4B, SNRPD2, PPIH, SNRPE, TXNL4A, SNRPB, PRPF18, NAA38, PRPF31, SNRPN, LSM2, LSM6, SART1	negative
Translation Preinitiation Complex	0.00125839	0.00827963	-0.666275	-2.06545	2	15	EIF3K, EIF3F, EIF3E, EIF2S1, DHX29, EIF3J, EIF3G, EIF3M, EIF3I, EIF3B, EIF3H, EIF3L	negative
Proton Transporting Two Sector Atpase Complex Catalytic Domain	0.00116959	0.00796698	-0.699942	-2.06408	2	13	ATP6V1C1, ATP6V1F, ATP5F1E, ATP6V1E1, ATP6V1H, ATP6V1B2, ATP5F1C, ATP5F1D, ATP6V1A, ATP5F1A, ATP6AP1	negative
Precatalytic Spliceosome	0.000985707	0.00722436	-0.600483	-2.06291	1	21	LSM3, PHF5A, SNRNP27, CRNKL1, BCAS2, SNRPD2, SNRPD1, SNRPE, SF3B5	negative
Preribosome Large Subunit Precursor	0.000980873	0.00722436	-0.608269	-2.0529	1	20	WDR74, NSA2, MAK16, ZNF622, RPLP1, RPLP2, NOC2L, RRP1, RPF1, MRTO4, RRS1, PPAN, FTSJ3, RPLP0, PES1, WDR12, EIF6	negative
Nucleolar Part	0.00120919	0.00804737	-0.451673	-2.03016	0	60	RPP21, RPP30, RPP40, POP7, MPHOSPH10, TWISTNB, SIRT7, NHP2, CD3EAP, NCL, UTP18, IMP3, POLR2L, RRP7A, POLR1D, POP5, RRP9, POLR2F, POLR1C, NOL11, UTP15, TAF1B, TAF1D, TAF1C, RPP38, POLR2E, EIF3L, WDR43, SUMO1, PES1, IMP4, CLEC3B, WDR12, ZNRD1, TAF1A, POP4, POLR2K, SNU13	negative
Mhc Protein Complex	0.00293624	0.015045	-0.632551	-1.96091	6	15	B2M, HLA-DRA, CD74, HLA-DRB5, HLA-DMA, HLA-DQB1, HLA-G, HLA-DMB, HFE, HLA-DQA1, HLA-E	negative
Mhc Class II Protein Complex	0.00262381	0.0142776	-0.74426	-1.92993	7	9	HLA-DRA, CD74, HLA-DRB5, HLA-DMA, HLA-DQB1, HLA-DMB, HLA-DQA1	negative
Eukaryotic Translation Initiation Factor 3 Complex	0.00545302	0.0252584	-0.617893	-1.91547	12	15	EIF3K, EIF3F, EIF3E, EIF3J, EIF3G, COPS5, EIF3M, EIF3I, EIF3B, EIF3H, EIF3L	negative
Proteasome Regulatory Particle Base Subcomplex	0.00338728	0.0166206	-0.668872	-1.91385	8	12	PSMD10, PSMD9, PSMC2, PSMC3, PSMC4, PSMC5, PSMC6, PSMC1, PSMD4	negative
Spliceosomal Complex	0.00819672	0.0348963	-0.358419	-1.91004	0	166	HNRNPA1L2, LGALS3, SNRNP25, CWC15, SNRPB2, LSM5, LSM3, RBM8A, SNRPF, PHF5A, CWC27, FRG1, ZCRB1, SNRNP27, ZMAT5, LSM4, BUD31, CRNKL1, BCAS2, SYF2, HTATSF1, TXNL4B, SNRPD2, SNRPD1, PPIH, SNRPE, SF3B5, YBX1, TXNL4A, SUGP1, U2AF1, GEMIN2, PPIL3, EIF4A3, API5, ALYREF, MAGOHB, SNRPB, SRSF2, WDR83, PRPF18, ZNF326, RALY, RBMX2, HNRNPC, SF3B4, DHX35, HNRNPM, RHEB, NAA38, RBM22, SNRPD3, SNW1, SNRNP48, HNRN…	negative
Vacuolar Proton Transporting V Type Atpase Complex	0.00506823	0.0236653	-0.646548	-1.90662	12	13	ATP6V0D2, ATP6V1G1, ATP6V1F, ATP6V0D1, ATP6V1H	negative
Late Endosome Membrane	0.00263852	0.0142776	-0.37843	-1.86815	0	97	CD300LG, MARCH1, RILP, LAMTOR5, STX8, HLA-DRA, VAMP8, LAMTOR2, CHMP2A, LAMTOR4, CHMP1B, HLA-DRB5, IFITM3, LAMTOR3, AP5S1, HLA-DMA, OSBPL11, RAB7A, STARD3NL, VPS37B, CD63, HLA-DMB, RHOB, VTI1B, ARL8B, VPS28, LAMTOR1, TSG101, ARL8A, SNF8, OSBPL9, CHMP4B, CLCN4, MVB12A, SLC9A9, VPS18	negative
U2 Snrnp	0.00643678	0.0286684	-0.567469	-1.86081	13	18	SNRPB2, PHF5A, HTATSF1, SNRPD2, SNRPD1, SNRPE, SF3B5, SNRPB, RBMX2, SNRPD3, SNRPN, SNRPG	negative
Nuclear Exosome RNAse Complex	0.00874404	0.0361628	-0.605663	-1.84291	21	14	EXOSC5, DIS3L, C1D, MPHOSPH6, EXOSC8, EXOSC3, EXOSC2, EXOSC9, EXOSC7	negative
Catalytic Step 2 Spliceosome	0.00215517	0.0122602	-0.380506	-1.83223	0	86	CWC15, SNRPB2, LSM3, RBM8A, SNRPF, PHF5A, CWC27, FRG1, CRNKL1, BCAS2, SYF2, SNRPD2, SNRPD1, SNRPE, U2AF1, PPIL3, EIF4A3, ALYREF, MAGOHB, SNRPB, WDR83, RALY, RBMX2, HNRNPC, DHX35, HNRNPM, RBM22, SNRPD3, SNW1, HNRNPA1, DDX5, HNRNPK, ISY1, SNRPN, SF3A3, SNRPG, HNRNPA2B1, LSM2, TFIP11, HNRNPU, PPWD1, MAGOH, ZCCHC8	negative
Small Nuclear Ribonucleoprotein Complex	0.00119332	0.00803408	-0.409836	-1.83115	0	59	SNRPB2, LSM5, LSM3, SNRPF, PHF5A, LSM4, ZMAT2, HTATSF1, TXNL4B, SNRPD2, SNRPD1, PPIH, SNRPE, SF3B5, TXNL4A, GEMIN4, SNRPB, PRPF18, RBMX2, NAA38, SNRPD3, LUC7L3, PRPF31, SNRPN, SNRPG, LSM2, TGS1	negative
U12 Type Spliceosomal Complex	0.00328407	0.0164874	-0.503201	-1.82349	5	25	SNRNP25, SNRPF, PHF5A, ZCRB1, ZMAT5, SNRPD2, SNRPD1, SNRPE, SF3B5, YBX1, SNRPB, SF3B4, SNRPD3, SNRNP48	negative
Intrinsic Component of Mitochondrial Inner Membrane	0.00591424	0.0269634	-0.524348	-1.80135	11	21	APOO, MCUB, UQCC3, PTPMT1, SMDT1, APOOL, CHCHD6, CHCHD3, TMEM11, COA3, MCUR1	negative
Bloc 1 Complex	0.0155945	0.0591299	-0.595197	-1.75519	39	13	DTNBP1, KXD1, BLOC1S1, BLOC1S4, PI4K2A, SNAPIN, BLOC1S2, STX12, BLOC1S3	negative
Intrinsic Component of Mitochondrial Membrane	0.0027933	0.0146936	-0.410169	-1.75214	2	48	APOO, MCUB, UQCC3, PTPMT1, SMDT1, TOMM7, FUNDC1, FIS1, APOOL, FUNDC2, CHCHD6, TOMM22, CHCHD3, TMEM11, COA3, MCUR1, BID, MGARP, TIMM23, TMEM70, TIMM17A, MICU1, SYNJ2BP, TOMM20, OXA1L, PINK1, RHOT2, BNIP3, ABCB10, RHOT1, C19orf70	negative
Cytosolic Proteasome Complex	0.015625	0.0591299	-0.62757	-1.74978	43	11	PSMC2, PSMC3, PSMC4, PSMC5, IDE, PSMC6, PSMD14, PSMC1	negative
Escrt Complex	0.00656814	0.0290226	-0.481901	-1.74631	11	25	CHMP2A, CHMP1B, VPS37B, VPS25, VPS28, TSG101, SNF8, CHMP4B, MVB12A, CHMP6, VPS4A, VPS36, CHMP2B	negative
Phagocytic Vesicle Membrane	0.00209424	0.0122602	-0.388789	-1.71557	1	54	ATP6V0D2, RILP, ATG5, B2M, CYBA, RAB32, RAB8B, ATP6V0D1, RAB7A, CYBB, RAB20, HLA-G, RAC2, LAMP1, ATP6V0E1, HLA-E, ATG12, RAB8A, SYT7, TLR1, RAB7B, ANXA3, RAB9A, RAB31, RAB10, TLR6, CORO1A, ATP6V0B	negative
Small Subunit Processome	0.00893427	0.0366875	-0.437178	-1.68126	13	31	FCF1, UTP23, NGDN, UTP14A, MPHOSPH10, KRR1, DCAF13, UTP18, IMP3, RPS7, RRP9, UTP3, UTP11, EMG1, NOP14	negative
Bloc Complex	0.022069	0.0783922	-0.504791	-1.65528	47	18	DTNBP1, KXD1, BLOC1S1, BLOC1S4, PI4K2A, SNAPIN, BLOC1S2, HPS4, STX12, BLOC1S3, HPS5, BLOC1S5, HPS3	negative
Replisome	0.0135934	0.0528226	-0.438978	-1.6387	22	28	XPA, RPA2, MCM3, BCAS2, POLE4, PCNA, RPA3, PRIM2, POLA1, CHRAC1, POLE3, RPA1	negative
Immunoglobulin Complex	0.0192308	0.070029	-0.831798	-1.62026	76	4	CD79B, CD79A	negative
Pigment Granule	0.00229358	0.0127691	-0.327779	-1.60299	0	92	GPNMB, CTSD, DTNBP1, CTSB, CAPG, SYNGR1, RAB32, PRDX1, GGH, TFRC, MREG, RAB7A, YWHAZ, CD63, ATP6V1B2, LAMP1, ATP1B3, SDCBP, SLC3A2, RAC1, STOM, TMED10, NAP1L1, TRPV2, MYO5A, RAB1A, CTNS, RAB29, CCT4, RAB5C, CLTC, RAB35, GCHFR, YWHAE, HSPA5, RAB17, SYPL1, PDIA3, HPS4, YWHAB, CNP, HSP90B1, TMEM33, ANXA6, RAN	negative
Heterotrimeric G Protein Complex	0.0200229	0.0724578	-0.429344	-1.58992	34	27	GNAT3, GNG11, GNGT2, GNG2, RGS19, GNA12	negative
Proton Transporting Two Sector Atpase Complex Proton Transporting Domain	0.0293269	0.0992999	-0.476692	-1.58976	60	19	ATP6V0D2, ATP5MF, ATP5ME, ATP6V0D1, ATP5PD, ATP6V0E1, ATP5MC3, ATP6V0B, ATP5PB	negative
Microbody Lumen	0.0128205	0.0504971	-0.384364	-1.5642	16	39	ACOT6, PHYH, PAOX, HSD17B4, SCP2, PRDX5, ACAA1, NUDT19, EHHADH, CRAT, ACOX3, PEX7, CRYM, ECI2, ACOT4, IDE, FABP1, CAT, IDH1	negative
Nuclear Replication Fork	0.015015	0.0575741	-0.384197	-1.55253	19	38	XPA, RPA2, MCM3, BCAS2, GINS4, POLE4, SMARCA5, PCNA, RPA3, TOP1, POLA1, CHRAC1, POLE3, RPA1, ZRANB3, POLD4, GINS2, POLE2, MCM10	negative
Axon Cytoplasm	0.0280862	0.0962244	-0.388751	-1.52004	42	33	DTNBP1, AP3S1, BLOC1S1, UCHL1, BLOC1S4, SNAPIN, AP3M2, RAB21, SPAST, MGARP, SOD1	negative
Phagocytic Vesicle	0.00382409	0.0186063	-0.315841	-1.511	1	82	ATP6V0D2, RILP, ATG5, B2M, CD36, SNX3, CYBA, RAB32, RAB8B, NCF2, ATP6V0D1, RAB7A, CYBB, RAB20, HLA-G, RAC2, LAMP1, ATP6V0E1, RAB11A, HLA-E, ATG12, RAB8A, SYT7, TLR1, RAB7B, ANXA3, RAB9A, RAB31, RAB10, RAB14, UVRAG, UNC93B1, TLR6, CORO1A, ATP6V0B	negative
RNA Polymerase II Transcription Factor Complex	0.00215517	0.0122602	-0.313598	-1.51006	0	86	ASCL2, GTF2A1, CEBPB, MNAT1, EDF1, ING2, TAF13, CEBPA, GTF2H1, TAF9B, TAF12, TAF5, E2F1, GTF2F2, SMAD2, DDIT3, ATF1, TAF5L, CCNH, MED31, HNRNPAB, RXRA, ATF4, TP53, TCF7L2, NFYB, TAF10, MED10, GTF2A2, SUPT3H, TBPL1, GTF2F1	negative
Late Endosome	0.015873	0.0592934	-0.280423	-1.49572	0	193	CD300LG, LIPC, MARCH1, RILP, LAMTOR5, NAPSA, STX8, HLA-DRA, VAMP8, LAMTOR2, CHMP2A, CD74, LAMTOR4, CHMP1B, HLA-DRB5, IFITM3, LAMTOR3, AP5S1, RNF128, RAP1A, CTSH, HLA-DMA, RASGEF1B, SLC17A8, WASHC1, OSBPL11, TMEM192, MTM1, CD79A, RAB7A, STARD3NL, VPS37B, CD63, LAMP1, HLA-DMB, RHOB, CXCR4, VTI1B, BST2, ARL8B, RAB11A, VPS28, LAMTOR1, TSG101, ARL8A, SNF8, OSBPL9, CHMP4B, LGMN, DDIT3, CLCN4, MVB12A, V…	negative
Replication Fork	0.0107656	0.0435892	-0.329036	-1.48749	8	61	XPA, RPA2, RAD51B, MCM3, RFC3, BCAS2, GINS4, RFC2, POLE4, XRCC2, SMARCA5, NBN, PCNA, UBE2B, RPA3, PRIM2, TOP1, POLA1, TP53, CHRAC1, POLE3, RPA1, ZRANB3, POLD4, DMAP1, GINS2, RAD51C, POLE2, MCM10	negative
Microbody Part	0.00828157	0.0350002	-0.298484	-1.43465	3	85	ACOT6, PHYH, PAOX, RAB8B, PEX13, HSD17B4, SCP2, FIS1, PRDX5, MGST1, TTC1, ACAA1, NUDT19, EHHADH, PEX11B, CRAT, ACOX3, DHRS4, PEX7, SYT7, CRYM, MPV17L, PEX12, ECI2, ACOT4, IDE, FABP1, PEX26, PECR, ACSL1, CAT, IDH1, TMEM35A	negative
Microbody	0.0173913	0.0641374	-0.258851	-1.31889	3	124	ACOT6, PHYH, MVK, PAOX, RAB8B, PEX13, GSTK1, HSD17B4, SCP2, FIS1, MARC2, PRDX5, MGST1, TTC1, ACAA1, DBNL, NUDT19, EHHADH, PEX11B, CRAT, ACOX3, DHRS4, PEX7, SYT7, CRYM, MPV17L, PEX12, ECI2, SERHL2, MYO5A, ACOT4, IDE, FABP1, PEX26, VIM, TKT, PECR, SOD1, ACSL1, CAT, TMEM135, IDH1, TMEM35A, PXMP2, ACAD11, TRIM37, ATAD1, ACOT8, MLYCD, HMGCL, ACADM, ABCD4, ECH1, ABCD2, MAP2K2, PNPLA8, AMACR, IDH2, PEX2…	negative
Intrinsic Component of Endoplasmic Reticulum Membrane	0.0258303	0.0906407	-0.250387	-1.26418	6	116	EMC9, WFS1, HLA-DRA, CD74, BNIP1, HLA-DRB5, HLA-DQB1, EMC2, SPPL3, HLA-G, SAMD8, EMC7, PIGK, DERL3, DPM3, HLA-DQA1, BSCL2, HLA-E, ACER3, ESYT1, RNF180, SELENOS, CLN3, SPCS1, BCAP31, ARL6IP1, EMC4, DERL2, DOLPP1, INSIG1, DHCR7, DOLK, SARAF, EMC3, HSPA5, DHRS9, AUP1, UBXN8, FKBP8, G6PC3, TMEM33, ELOVL1, DPM2, ABCB9, CANX, DERL1, SLC37A2, BFAR, PIGU, EMC10, RCE1, SGPL1, CALR, RHBDD1, EMC8, ANKLE2	negative
Extracellular Matrix Component	0.000103029	0.00136176	0.7366	2.48574	0	112	TNC, COL12A1, LAMA3, COL6A3, COL11A1, LAMA2, HMCN1, HSPG2, FBN2, FBN1, LAMA1, ELN, LAMA5, COL5A1, TNXB, THBS2, COL5A3, COL5A2, COL1A1, COL4A3, SMOC1, COL3A1, COL1A2, LOXL1, NID1, COL28A1, LAMC2, LAMB1, LOXL2, LAMB2, SMOC2, TIMP3, COL6A1, LAMB3, COL8A1, COL27A1, SPARC, LAMA4, FBLN1, ADAMTS1, CCDC80, COL4A1, AGRN, LTBP1, NID2, COL18A1, COL4A2, COL4A5, NPNT, COL14A1, LAMC1, THSD4, COL7A1, LAD1, MATN…	positive
Proteinaceous Extracellular Matrix	0.00010012	0.00136176	0.692676	2.44255	0	279	WNT2B, SFTPD, TNC, ADAMTS12, COL12A1, LAMA3, MUC4, CRISPLD2, ADAMTS4, COL6A3, COL11A1, VIT, LAMA2, HMCN1, HSPG2, FBN2, ADAMTSL1, FBN1, ABI3BP, SLIT3, LAMA1, ELN, LAMA5, COL5A1, WNT5A, TNXB, PXDN, ADAMTS9, CHI3L1, SFRP1, THBS2, COL5A3, COL5A2, COL1A1, VCAN, GPC6, WISP1, COL4A3, TNFRSF11B, FBLN2, WNT7A, GPC4, BMP1, SLIT2, BGN, WNT9A, SMOC1, IL1RL1, PRELP, CCBE1, CHL1, COL3A1, MMP9, COL1A2, LOXL1, C…	positive
Basement Membrane	0.000105496	0.00136176	0.733769	2.40959	0	82	TNC, LAMA3, LAMA2, HMCN1, HSPG2, FBN1, LAMA1, LAMA5, COL5A1, THBS2, COL4A3, SMOC1, LOXL1, NID1, COL28A1, LAMC2, LAMB1, LOXL2, LAMB2, SMOC2, TIMP3, LAMB3, COL8A1, SPARC, LAMA4, FBLN1, ADAMTS1, CCDC80, COL4A1, AGRN, NID2, COL18A1, COL4A2, COL4A5, NPNT, LAMC1, COL7A1, LAD1, MATN2, NTN1, NTN4, FREM1, SERPINF1, EFEMP2, THBS4, LAMC3, DST, COL15A1, TINAG, CD151, ENTPD2, ITGA6, EFEMP1, COLQ, COL8A2, DAG1…	positive
Extracellular Matrix	0.00010005	0.00136176	0.669638	2.37207	0	336	WNT2B, SFTPD, TNC, ADAMTS12, COL12A1, LAMA3, MUC4, CRISPLD2, ADAMTS4, COL6A3, COL11A1, VIT, LAMA2, HMCN1, HSPG2, FBN2, ADAMTSL1, FBN1, ABI3BP, SLIT3, LAMA1, ELN, LAMA5, COL5A1, CDON, WNT5A, TNXB, PXDN, ADAMTS9, CHI3L1, SFRP1, THBS2, COL5A3, COL5A2, COL1A1, CPXM2, VCAN, GPC6, WISP1, COL4A3, TNFRSF11B, AEBP1, FBLN2, WNT7A, GPC4, BMP1, SLIT2, BGN, WNT9A, SMOC1, IL1RL1, PRELP, CCBE1, CHL1, COL3A1, MM…	positive
Complex of Collagen Trimers	0.000125423	0.00145423	0.876953	2.33972	0	21	COL6A3, COL11A1, COL5A1, TNXB, COL5A3, COL5A2, COL1A1, COL4A3, COL3A1, COL1A2, COL6A1, COL8A1, COL27A1, COL4A1, COL4A2, COL4A5, COL7A1	positive
Collagen Trimer	0.000107921	0.00136176	0.695074	2.22934	0	65	SFTPD, COL12A1, COL6A3, COL11A1, COL5A1, TNXB, COL5A3, COL5A2, COL1A1, COL4A3, CCBE1, COL3A1, COL1A2, COL24A1, COL28A1, COL6A1, COL8A1, COL6A2, SCARA3, COL16A1, COL27A1, COL4A1, LOX, COL18A1, C1QTNF3, COL4A2, COL4A5, COL14A1, CTHRC1, COL7A1, COLEC12, COL23A1, C1QL3, DCN, C1QTNF2, COL15A1, C1QTNF6, COLEC11	positive
Basal Lamina	0.000125581	0.00145423	0.811085	2.14696	0	20	LAMA3, LAMA2, LAMA1, LAMA5, NID1, LAMC2, LAMB1, LAMB2, LAMB3, LAMA4, AGRN, COL4A5, LAMC1	positive
Banded Collagen Fibril	0.000139159	0.00157987	0.922831	2.14099	0	11	COL11A1, COL5A1, TNXB, COL5A3, COL5A2, COL1A1, COL3A1, COL1A2, COL27A1	positive
Golgi Lumen	0.000108155	0.00136176	0.659315	2.10882	0	64	MUC4, HSPG2, PROC, WNT5A, MUC5B, PCSK5, VCAN, GPC6, WNT7A, GPC4, BGN, PRELP, WNT7B, MUC1, SOD3, MUC13, F9, MMP16, AGRN, PCSK6, FMOD, MUC3A, HS3ST1, FGF23, MUC6, GOLIM4, SDC2, GPC3, DCN, WNT4, MUC17	positive
Apical Junction Complex	0.000102764	0.00136176	0.604861	2.04564	0	114	MPDZ, CLDN7, PARD3, TJP1, PLEKHA7, SORBS1, POF1B, CCDC85C, CGN, AMOT, CLDN6, MARVELD3, ANK3, OCLN, CLDN12, PARD6B, AMOTL1, SHROOM3, MAGI1, PRKCZ, CDH1, PARD6G, SHROOM2, CLDN1, AMOTL2, CLDN2, SYNPO, TJP3, TRAF4, CRB3, CXADR, JAM3, NECTIN2, WNK4, CAMSAP3, MAGI3, ATP7B, EPCAM, EPB41L4B, CLDN3, PATJ, FRMD6, TJP2, IGSF5, CLDN18, NHS, VCL, MARVELD2, CLDN4, LIN7A, NECTIN3, TJAP1, CCND1, CDH5, WNK3, CGNL…	positive
Intercalated Disc	0.000112892	0.00136176	0.664689	2.03655	0	46	OBSL1, KCNJ11, DSC2, SCN5A, TJP1, DSP, DSG2, SCN2A, CDH2, PKP2, ANK3, GJC1, ATP1A2, AKAP6, ATP1B1, CXADR, ACTN1, SCN4B, KCNJ2, FGF13	positive
Potassium Channel Complex	0.000111235	0.00136176	0.633724	1.97046	0	51	KCNJ11, KCNMB1, DPP6, STX1A, KCNS3, ABCC8, KCNQ1, KCNMB4, ABCC9, KCNH2, KCNQ4, CTTN, KCNN1, KCNJ2, KCNK1, KCNQ5, KCNA3, DLG2, CNTNAP1, KCNH4, DLG4, KCNIP3, KCNE3, KCNU1, LRRC26, HCN2, KCNK2, KCNJ8, AKAP9, KCNT2	positive
Cell Cell Junction	0.00010013	0.00136176	0.555726	1.96619	0	322	THEMIS, OBSL1, TLN2, KCNJ11, PKP1, MPDZ, FAT1, DSC2, KIRREL1, SCN5A, PTK7, CLDN7, DLG5, CDC42BPA, PARD3, TJP1, PLEKHA7, CD3E, PRKD1, DSP, VANGL2, SORBS1, DSG2, POF1B, SCN2A, CCDC85C, CGN, AMOT, TIGIT, CLDN6, ITK, CDH2, MARVELD3, PKP2, ANK3, OCLN, PCDH1, JCAD, ADGRL3, CLDN12, PPL, PARD6B, AMOTL1, PODXL, CADM3, PTPRK, PDZD2, GJC1, SHROOM3, MAGI1, PRKCZ, ATP1A2, CDH1, PARD6G, AKAP6, HEG1, SHROOM2, C…	positive
Actin Filament Bundle	0.000111235	0.00136176	0.629912	1.95861	0	51	ABLIM1, MST1R, SHROOM4, VANGL2, SORBS1, VIL1, AMOT, MYLK, FLNB, MYH14, ACTA1, NEBL, SYNPO, ACTN1, MYL9, FSCN1, FERMT2, MYH10, RFLNB, ABLIM3, SIPA1L3, PDLIM7, RFLNA, MYO1C, PGM5, PTK2, CRYAB, TPM1, MICALL2	positive
Cell Cell Contact Zone	0.000109385	0.00136176	0.610887	1.93267	0	58	OBSL1, KCNJ11, DSC2, SCN5A, TJP1, DSP, DSG2, SCN2A, CDH2, PKP2, ANK3, GJC1, ATP1A2, AKAP6, ATP1B1, CXADR, JAM3, ACTN1, SCN4B, KCNJ2, FGF13, VCL, PGM5, BAIAP2L2, PCDH9, ANK2, JUP, DES	positive
Myosin Complex	0.000110951	0.00136176	0.617336	1.92565	0	52	MYO7B, MYO5C, SHROOM4, MYO10, MYH11, MYO15A, MYO6, CGN, MYO3B, MYO1D, TTN, MYO5B, MYBPC2, MYH14, SHROOM1, MYO1B, MYL9, MYO1A, MYBPH, ACTG2, MYH10, MYO19, MYL6B, MYO1C, MYO16, TRIM32, MYO1H	positive
Actomyosin	0.000109769	0.00136176	0.610436	1.92309	0	56	ABLIM1, MST1R, CDC42BPA, STX1A, SHROOM4, VANGL2, SORBS1, AMOT, MYLK, FLNB, LURAP1, MYH14, ACTA1, NEBL, SYNPO, DBN1, ACTN1, MYL9, FSCN1, FERMT2, MYH10, ABLIM3, SIPA1L3, PDLIM7, MYO1C, PGM5, PTK2, TPM1, MICALL2	positive
Cell Cell Adherens Junction	0.000111869	0.00136176	0.618721	1.91254	0	49	DSC2, DLG5, TJP1, PLEKHA7, DSP, SORBS1, TIGIT, CDH2, CADM3, CDH1, SHROOM2, ACTN1, NECTIN2, CAMSAP3, CADM4, CADM1, PTPRM, SSX2IP, VCL, PGM5, NECTIN3, DAG1, CRTAM, CD226, JUP, DES, CDH3, APC	positive
Desmosome	0.000250847	0.00254807	0.715242	1.90827	1	21	PKP1, DSC2, DSP, DSG2, POF1B, PKP2, PPL, PKP3, JAM3, DSG3, KAZN, VCL, PERP, JUP, EVPL	positive
Apicolateral Plasma Membrane	0.000801496	0.00631722	0.772231	1.89028	5	14	MTCL1, MPDZ, CLDN7, NEDD4, TJP1, CLDN6, OCLN, CXADR, CLDN3, CLDN4	positive
Microvillus	0.000108472	0.00136176	0.591778	1.88902	0	63	MYO7B, CDHR5, ANGPT1, CLCA1, ADCY6, AOC3, NEDD4, MYO6, CDHR2, VIL1, CA2, PROM1, PODXL, ANKS4B, FOXA1, DPEP1, RAPGEF3, ITGB3, NFASC, STARD10, MYO1A, FSCN1, MUC17, CA9	positive
Lateral Plasma Membrane	0.000225785	0.00233445	0.616017	1.88743	1	46	MTCL1, SCN5A, CLDN7, ERBB3, VANGL2, DSG2, VANGL1, ANK3, CLDN12, NKD2, CDH1, CLDN1, NSG1, FZD3, PKD1, MYO1A, EPCAM, CLDN3, TACSTD2, MYO1C, CLDN4, DMD, DVL1, JUP, APC	positive
Apical Plasma Membrane	0.000100422	0.00136176	0.535833	1.87608	0	226	DUOX2, CDHR5, MTCL1, MPDZ, UPK1B, SHANK2, OSMR, PDGFRB, CNTFR, TJP1, SHROOM4, SLC52A3, MAL2, ERBB3, ATP8B1, VANGL2, DSG2, CFTR, ERBB2, MUC1, MUC13, KCNE4, CDHR2, ANO1, CUBN, CDH2, EMP2, TNIK, OCLN, PROM1, SORBS2, DUOX1, AMOTL1, PODXL, MAL, SHROOM3, PRKCZ, ARHGEF18, PRKG2, SHROOM2, STK26, CLDN1, ANXA13, AMOTL2, DPEP1, CACNB3, SLC26A4, RAB27B, SLC12A2, THY1, ADGRG2, CRB3, ATP1B1, SLC1A1, SLC5A7, ST…	positive
Brush Border	0.000105753	0.00136176	0.56074	1.83614	0	79	MYO7B, MME, CDHR5, CYBRD1, SHANK2, ITPR3, PLS1, ATP8B1, CDHR2, VIL1, CUBN, FLNB, MYO1D, MYH14, ANKS4B, RAPGEF3, MYO1B, SLC26A4, PTGER3, SOAT2, ACTN1, MYO1A, SCIN, KCNK1, MYH10, AQP1, MYO1C, SLC26A3, PTH1R, VCL, TRPM6	positive
T Tubule	0.000807382	0.00631722	0.609455	1.81778	6	38	CACNB2, KCNJ11, SCN5A, CACNA1C, SCN2A, CACNA2D1, ANK3, ATP1A2, SLC2A4, AKAP6, EDNRA, RTN2, NOS1, CACNB3, KCNJ2	positive
Actin Based Cell Projection	0.000101482	0.00136176	0.525659	1.80749	0	151	MYO7B, CDHR5, ANGPT1, CLCA1, FAT1, ADCY6, AOC3, NEDD4, EPHA4, ACTA2, MYO10, ATP8B1, MYO15A, TIAM2, MYO6, ADGRA2, CDHR2, VIL1, FARP1, ITGA3, CA2, PROM1, PODXL, ENAH, SYNE2, ANKS4B, ANTXR1, ACTA1, FOXA1, DPEP1, RAPGEF3, MYO1B, PLS3, ITGB3, AKAP5, CXADR, FZD3, NFASC, STARD10, MYO1A, FSCN1, ACTG2, FGF13, IGF2BP1, OSBPL3, UTRN, MUC17, TTYH1, SPATA13, CA9, ERMN, ELMOD3, SRCIN1, MYO1C, PTPRZ1	positive
Interstitial Matrix	0.00215141	0.0122602	0.74563	1.80293	15	13	TNC, VIT, ABI3BP, SMOC2, CCDC80, ECM2, ADAMTSL4, EGFLAM	positive
Apical Part of Cell	0.00010013	0.00136176	0.509677	1.79835	0	284	MYO7B, FAT4, DUOX2, CDHR5, MTCL1, MPDZ, UPK1B, SHANK2, ITPR3, OSMR, PDGFRB, CNTFR, TJP1, CHL1, SHROOM4, SLC52A3, MAL2, ERBB3, ATP8B1, VANGL2, DSG2, CFTR, ERBB2, MYO6, MUC1, MUC13, KCNE4, CDHR2, ANO1, CUBN, CDH2, EMP2, CA2, TNIK, OCLN, PROM1, SORBS2, PARD6B, MYO5B, DUOX1, AMOTL1, PODXL, MAL, SHROOM3, PRKCZ, REEP6, ARHGEF18, PRKG2, SHROOM2, STK26, CLDN1, ANXA13, AMOTL2, PLAT, DPEP1, RAPGEF3, CACNB3…	positive
Cation Channel Complex	0.000103552	0.00136176	0.533994	1.78712	0	101	CACNA1G, SCN7A, CACNB2, KCNJ11, CACNG7, KCNMB1, SCN5A, CACNA1C, DPP6, STX1A, KCNS3, SCN2A, CACNA2D1, ABCC8, KCNQ1, KCNMB4, AKAP6, ABCC9, NOS1, CACNB3, KCNH2, KCNQ4, CTTN, KCNN1, SCN4B, KCNJ2, KCNK1, KCNQ5, CACNA1A, KCNA3, DLG2, PKD1L1, CNTNAP1, CACNA1H, KCNH4, DLG4, KCNIP3, KCNE3, SCN8A, KCNU1, LRRC26, HCN2, KCNK2, MCU, KCNJ8	positive
Endoplasmic Reticulum Lumen	0.000101061	0.00136176	0.513414	1.77542	0	172	COL12A1, COL6A3, APOB, COL11A1, P4HA3, ADAMTSL1, PROC, COL5A1, WNT5A, COL5A3, COL5A2, COL1A1, COL4A3, WNT7A, ARSI, COL3A1, COL1A2, COL24A1, ADAMTS5, SERPINH1, COL28A1, BACE1, WNT7B, COL6A1, COL8A1, COL6A2, FKBP14, COL16A1, COL27A1, F9, COL4A1, COL18A1, COL4A2, COL4A5, H6PD, ADAMTS7, COL14A1, SPON1, COL7A1, UGGT2, RCN1, CES2, COL23A1, ARSJ, FKBP10, P3H1, WNT4, GPX8, COL15A1, PDGFD, F5, NTF4, CERCA…	positive
Postsynaptic Membrane	0.000102344	0.00136176	0.521017	1.77327	0	125	CNKSR2, ARHGAP32, MPDZ, SHANK2, EPHA4, CHRM3, GABRE, ANK3, CLSTN2, ANK1, NTRK2, NLGN2, GABRA3, GABRP, GRIA3, F2R, CHRNB1, NSG1, SSPN, SYNPO, LRFN3, SHANK3, BCR, CLSTN3, SHANK1, OPRD1, CHRM4, LZTS3, TANC1, ANKS1B, UTRN, GRIN2D, GABRB3, GABBR2, DLG2, CAMK2N1, SRCIN1, GRIK5, PTPRZ1, GABBR1, DLG4, ADORA1, CHRNE, LIN7A, DMD, GPHN, NECTIN3, DLGAP1, DAG1, ANK2, LRRTM2, GRASP, SEMA4F, CHRNB2, NSMF, CADPS…	positive
Filamentous Actin	0.00201969	0.0121813	0.675265	1.76958	15	19	SHROOM4, MYO6, FERMT1, PRKCZ, DPYSL3, MYO1A, FERMT2, MYO1C, FLNA, CARMIL1, TPM1, CD2AP, PKD2	positive
Plasma Membrane Region	9.999e-05	0.00136176	0.491672	1.76712	0	695	DUOX2, CDHR5, CNKSR2, KCNJ11, ARHGAP32, MTCL1, MPDZ, UPK1B, CYBRD1, KIRREL1, SHANK2, OSMR, SCN5A, PDGFRB, ADCY6, SPRY4, CLDN7, CNTFR, CDH17, SLC4A4, RAB25, SMO, NEDD4, EGFR, TJP1, EPHA4, SHROOM4, EHD2, MYO10, DSP, SLC52A3, MAL2, FGD5, EVC2, ERBB3, ATP8B1, VANGL2, DSG2, CFTR, BMPR1A, ERBB2, MYO6, DLC1, CHRM3, MUC1, ERBB4, GPR161, FERMT1, MUC13, KCNE4, CDHR2, TGFA, LEPR, ANO1, CUBN, CLDN6, EPS8L2, …	positive
Plasma Membrane Raft	0.000211842	0.00223012	0.538906	1.76224	1	78	SCN5A, SMO, EHD2, BMPR1A, DLC1, CDH2, EMP2, MYO1D, ATP1A2, CDH1, AKAP6, F2R, CDH13, NOS1, CAVIN2, ATP1B1, SLC5A7, KIF18A, MYO1A, IRS1, PTGIS, CDH15, EFNA5, PTCH1, CAVIN1, CAVIN3, PTGS2, DRD1, INSR, ATP2B4, HTR2A, LRP8, CAV1	positive
Basolateral Plasma Membrane	0.000101184	0.00136176	0.5092	1.75773	0	165	CLDN7, CDH17, SLC4A4, EGFR, TJP1, SHROOM4, DSP, ERBB3, VANGL2, CFTR, ERBB2, CHRM3, ERBB4, TGFA, LEPR, ITGA3, CDH2, CA2, ANK3, DDR1, MAP7, MYO1D, SLC40A1, NKD2, ANK1, KCNQ1, ANXA13, RAPGEF3, ST14, KCNQ4, AKAP5, ATP1B1, CXADR, SLC7A6, MPZ, PKD1, MYO1A, ATP7B, EPCAM, SLC4A11, MEGF11, NDRG4, ABCC4, DST, CADM1, TACSTD2, CA9, CD34, DLG2, AQP1, SLC4A2, MET, MYO1C, NOD1, ITGA6, PTH1R, DLG4, BEST1, ADORA1…	positive
Axolemma	0.00278319	0.0146936	0.753972	1.74923	19	11	KCNJ11, MYO1D, ANK1, ROBO2, SPTBN1, EPB41L3, GABBR1, ADORA1, SLC1A2	positive
Cortical Actin Cytoskeleton	0.000664525	0.00574269	0.553551	1.73197	5	53	SPTB, LLGL2, CALD1, PLS1, PLEKHH2, SHROOM4, DLC1, CDH2, CDH1, SHROOM2, RAPGEF3, SPTBN1, MYO1A, UTRN, WASL, KRT19, VCL	positive
Intrinsic Component of Plasma Membrane	9.999e-05	0.00136176	0.478456	1.73028	0	1092	PTGFR, MME, MUC4, CDHR5, IL17RD, ROR2, SCN7A, SHISA6, CACNB2, HAS3, SLC16A2, ADAM23, TRO, PIGR, KCNJ11, EPHA3, SPTB, CACNG7, PLXNB1, ADCY1, UPK1B, CLCA1, FAT1, CDON, PDGFRA, DDR2, KCNMB1, SHANK2, SLC5A9, ITGAE, ITPR3, OSMR, PTPRD, SCN5A, BDKRB1, F2RL1, PDGFRB, ADCY6, MFSD2A, CCR8, ITGA2, PTK7, MST1R, ART3, STEAP4, HAS2, KCNK10, CNTFR, SLC4A4, GPC6, NEO1, TNFRSF11B, DPP6, GPC4, C5, EPHA4, STX1A, I…	positive
Sarcolemma	0.00010321	0.00136176	0.513048	1.72663	0	108	COL6A3, LAMA2, CACNB2, KCNJ11, SCN5A, ADCY6, CACNA1C, FLNC, BGN, SCN2A, COL6A1, COL6A2, CACNA2D1, ANK3, ABCC8, ANK1, DTNA, SNTG2, ATP1A2, SLC2A4, AKAP6, EDNRA, ABCC9, RTN2, SSPN, NOS1, CACNB3, ATP1B1, CHRM4, KRT8, KCNJ2, UTRN, SLC2A5, AQP1, KRT19, TGFB3, PGM5, DMD, CD59, DAG1, KCNJ8, ANK2, SGCE, ATP2B4, DYSF, DES	positive
Cluster of Actin Based Cell Projections	0.00010352	0.00136176	0.515451	1.72652	0	102	MYO7B, MME, CDHR5, CYBRD1, SHANK2, ITPR3, PLS1, ATP8B1, MYO15A, CDHR2, VIL1, CUBN, FLNB, MYO1D, MYH14, ANKS4B, IDO1, RAPGEF3, MYO1B, SLC26A4, PTGER3, SOAT2, PLS3, ACTN1, MYO1A, SCIN, KCNK1, MYH10, DCDC2, ELMOD3, AQP1, MYO1C, SLC26A3, PTH1R, WHRN, VCL, TRPM6	positive
Basal Plasma Membrane	0.0026341	0.0142776	0.60261	1.71381	21	29	SHROOM4, ANK3, RAPGEF3, KCNQ4, MYO1A, DST, TACSTD2, CD34, AQP1, MET, MYO1C, ITGA6, CLDN4, MUC20, PKD2, CAV1	positive
Costamere	0.00421617	0.020343	0.659782	1.70682	32	18	FLNC, ANK3, SYNM, KRT8, KRT19, VCL, PGM5, DMD, DAG1, ANK2	positive
Filopodium	0.000315159	0.00304129	0.514967	1.69726	2	85	FAT1, EPHA4, ACTA2, MYO10, TIAM2, ADGRA2, VIL1, FARP1, ITGA3, PODXL, ENAH, SYNE2, ANTXR1, ACTA1, RAPGEF3, MYO1B, ITGB3, AKAP5, CXADR, FZD3, FSCN1, ACTG2, FGF13, IGF2BP1, OSBPL3, UTRN, TTYH1, SPATA13, ERMN, SRCIN1, PTPRZ1, DMD, TBC1D10C, DAG1	positive
Neuronal Postsynaptic Density	0.00214495	0.0122602	0.55318	1.6949	18	46	CNKSR2, CLSTN2, NTRK2, DCLK1, ADD2, MAP1B, NEFH, SHANK3, CLSTN3, SHANK1, SPTBN1, PRKCG, SYN3, NCK2, DLG2, EPB41L3, DLG4, DLGAP1	positive
Brush Border Membrane	0.00299677	0.0152205	0.565686	1.6915	25	39	CDHR5, CYBRD1, SHANK2, ATP8B1, CDHR2, CUBN, RAPGEF3, SLC26A4, PTGER3, KCNK1, AQP1, SLC26A3, PTH1R, TRPM6	positive
Main Axon	0.00330824	0.0164874	0.556321	1.68871	28	43	KCNJ11, PARD3, SCN2A, ANK3, MYO1D, ANK1, NRCAM, ROBO2, SPTBN1, NFASC, NCMAP, DLG2, ERMN, CNTNAP1, EPB41L3, GABBR1, DLG4, ADORA1, SCN8A, DAG1, SLC1A2	positive
Microvillus Membrane	0.00624919	0.0282678	0.665349	1.67819	47	16	CDHR5, ADCY6, CDHR2, PROM1, PODXL, DPEP1, ITGB3, CA9, MUC20, EZR, CTNNB1, ITGAV	positive
Receptor Complex	0.000100331	0.00136176	0.475383	1.66906	0	244	SHISA6, PIGR, CACNG7, PLXNB1, SHANK2, ITGAE, ITPR3, OSMR, ITGA2, NOTCH3, CNTFR, EGFR, ITGB4, CD3E, ITGA11, PLA2R1, ERBB3, SORBS1, GHR, BMPR1A, ERBB2, CD247, ERBB4, LEPR, ITGA3, GABRE, DDR1, NTRK2, LOXL4, TGFBR3, NPNT, ITGB8, IMPG2, GABRA3, GRIA3, CD3G, TFR2, FLT4, CHRNB1, ROR1, ITGA7, PLXNA2, IFNLR1, ITGB3, PORCN, SHANK1, LRP5, PEX5L, CD6, NTRK3, VLDLR, KCNK1, CD8B, IRS1, SKAP1, GRIN2D, IL6ST, GA…	positive
Fibril	0.00857726	0.0359872	0.703739	1.66888	62	12	FBN2, FBN1, LTBP1, THSD4, MFAP4, MFAP5, MFAP2, SLC1A3, MUC5AC	positive
Chloride Channel Complex	0.00636086	0.0285499	0.601526	1.66343	51	25	CFTR, ANO1, GABRE, CLCN2, GABRA3, GABRP, FXYD3, GABRB3, TTYH1, CLIC6, CLIC3, BEST1	positive
Site of Polarized Growth	0.000102135	0.00136176	0.485967	1.65809	0	133	PCDHGB1, SHANK2, PARD3, EPHA4, TIAM2, ITGA3, RASGRF1, TSHZ3, NTRK2, MYH14, DSCAM, TMOD2, DPYSL3, CLU, RAPGEF3, NDRG2, DBN1, MAPK8IP1, NGEF, THY1, CCDC120, ADGRL1, CTTN, CXADR, MYO1A, FSCN1, FGF13, MYH10, IGF2BP1, BOC, ERC2, UTRN, L1CAM, PTCH1, PALLD, KIF20B, PTPRZ1, MAP3K12, WHRN, APBB2, MAPT, CDKL5, COBL, DICER1, STMN2, PCDH9, GDPD5, IGHMBP2, STMN4, DVL1, USP9X, SETX, EXOC8, FRYL, FRY, APC	positive
I Band	0.000627615	0.0055906	0.498372	1.65172	5	91	OBSL1, NEB, SCN5A, CACNA1C, JPH2, PARVA, FLNC, ANK3, FLNB, SORBS2, KY, TTN, FBP2, ANK1, SYNE2, NEBL, ITGB1BP2, NOS1, SYNPO2, ACTN1, MYL9, KRT8, FERMT2, FHL2, DST, PPP1R12B, KRT19, PALLD, FHOD3, PGM5, SCN8A, CFL2, DMD, ANKRD1, CRYAB, ANK2, ATP2B4, JUP, DES	positive
Extracellular Space	9.999e-05	0.00136176	0.457659	1.65155	0	928	WNT2B, SFTPD, TNC, COL12A1, MUC4, ADAMTS4, COL6A3, APOB, ANGPT1, PIGR, IL34, SULF1, HSPG2, FBN1, ABI3BP, SLIT3, SERPINA3, LAMA1, MTCL1, LAMA5, CRLF1, BMP8B, CLCA1, PROC, BMP8A, WNT5A, GREM1, MUC5B, TNXB, PXDN, ADAMTS9, CHI3L1, SFRP1, PCSK5, LTF, COL1A1, CNTFR, CPXM2, VCAN, GPC6, WISP1, ANGPTL2, TNFRSF11B, AEBP1, ANGPT4, WNT7A, GPC4, BMP1, EGFR, SLIT2, C5, ACTA2, WNT9A, IL1RL1, TNFSF18, PRELP, CCB…	positive
Membrane Region	9.999e-05	0.00136176	0.455773	1.64329	0	881	DUOX2, CEMIP, CDHR5, ANGPT1, CNKSR2, SULF1, KCNJ11, ARHGAP32, MTCL1, ADCY1, MPDZ, UPK1B, CYBRD1, KIRREL1, SHANK2, OSMR, CLIP3, SCN5A, PDGFRB, ADCY6, SPRY4, CLDN7, LCK, CNTFR, CDH17, SLC4A4, RAB25, SMO, NEDD4, EGFR, TJP1, EPHA4, SHROOM4, EHD2, MYO10, DSP, SLC52A3, MAL2, FGD5, EVC2, ERBB3, SERPINH1, ATP8B1, VANGL2, SORBS1, DSG2, CFTR, BMPR1A, ERBB2, MYO6, DLC1, CHRM3, MUC1, ERBB4, GPR161, FERMT1, M…	positive
Plasma Membrane Receptor Complex	0.000204207	0.00218955	0.477658	1.62987	1	132	SHISA6, CACNG7, SHANK2, ITGAE, OSMR, ITGA2, CNTFR, ITGB4, CD3E, ITGA11, SORBS1, BMPR1A, CD247, ITGA3, NPNT, ITGB8, GRIA3, CD3G, TFR2, CHRNB1, ITGA7, IFNLR1, ITGB3, PORCN, SHANK1, CD6, KCNK1, CD8B, IRS1, SKAP1, GRIN2D, IL6ST, GABBR2, DLG2, RNF31, ACVR1B, ITGA1, GRIK5, ITGA6, NETO2, GABBR1, DLG4, ABHD6, CHRNE, ITGAL, TRAT1, ITGB6	positive
Protein Complex Involved in Cell Adhesion	0.00868944	0.0361628	0.568386	1.62774	72	30	ITGAE, ITGA2, ITGB4, ITGA11, ITGA3, NPNT, ITGB8, ITGA7, ITGB3, ITGA1, ITGA6, ITGAL, ITGB6	positive
Cell Projection Membrane	0.000100331	0.00136176	0.463557	1.62597	0	237	CDHR5, KCNJ11, CYBRD1, KIRREL1, SHANK2, ADCY6, SPRY4, RAB25, SMO, MYO10, FGD5, EVC2, ATP8B1, MYO6, DLC1, GPR161, FERMT1, CDHR2, CUBN, EPS8L2, ITGA3, PROM1, MYO1D, PODXL, ANK1, SH3YL1, NCKAP1, TIRAP, SYNE2, ANTXR1, SPRY2, DPEP1, RAPGEF3, NGFR, SLC26A4, EVC, PTGER3, ITGB3, SHANK3, EPHA2, AKAP5, OPRD1, KANK1, ROBO2, SPTBN1, PKD1, FSCN1, FERMT2, KCNK1, UTRN, NDRG4, TMEM231, DPP4, TTYH1, PLEK2, SPATA1…	positive
Transporter Complex	0.000100634	0.00136176	0.466023	1.62113	0	190	CACNA1G, SCN7A, SHISA6, CACNB2, KCNJ11, CACNG7, KCNMB1, SHANK2, SCN5A, CACNA1C, DPP6, STX1A, KCNS3, CFTR, SCN2A, CACNA2D1, ANO1, GABRE, ABCC8, KCNQ1, KCNMB4, CLCN2, GABRA3, ATP1A2, GABRP, AKAP6, GRIA3, ABCC9, CHRNB1, NOS1, CACNB3, KCNH2, KCNQ4, PORCN, ATP1B1, CTTN, SHANK1, KCNN1, SCN4B, KCNJ2, FXYD3, KCNK1, GRIN2D, GABRB3, KCNQ5, TTYH1, CACNA1A, CLIC6, KCNA3, DLG2, CLIC3, PKD1L1, CNTNAP1, CACNA1H…	positive
Lamellipodium Membrane	0.0126452	0.0501476	0.634115	1.61857	97	17	NCKAP1, SYNE2, ANTXR1, ITGB3, EPHA2, FERMT2, DPP4, PLEK2	positive
Gap Junction	0.0130911	0.0512145	0.660664	1.61719	97	14	TJP1, GJC1, DBN1, GJB4, GJB1, NOV, GJA4, GJB2, GJA1, GJB3	positive
Filopodium Membrane	0.0137984	0.0532618	0.619745	1.60324	107	18	MYO10, ITGA3, SYNE2, ANTXR1, ITGB3, AKAP5, UTRN, TTYH1, DMD, TBC1D10C, NF2	positive
Anchored Component of Plasma Membrane	0.0125718	0.0501476	0.561356	1.59649	104	29	GAS1, RTN4RL2, THY1, PKHD1, GGT7, GPC3, GGT6, EFNA5, GGT1, RTN4RL1, EFNA1, CD160, CD24, CD59, NTNG2, MDGA1	positive
Intermediate Filament	0.00452684	0.0213093	0.496069	1.59334	41	66	PKP1, SHANK2, FAM83H, DSP, PKP2, SYNM, KRT20, KRT23, NEFH, KRT79, NEFM, NES, KRT7, KRT8, SLC1A4, KRTAP4-3, DST, KRT14, KRT18, KRT19, UPP2, MNS1, KRT83, KRT4, JUP, DES, INA, FBF1, KRT13	positive
Contractile Fiber	0.000202552	0.00218955	0.461682	1.59224	1	162	OBSL1, ARHGEF25, NEB, CALD1, SCN5A, CACNA1C, JPH2, PARVA, FLNC, ACTA2, MYH11, ANK3, FLNB, SORBS2, KY, TTN, SYNM, FBP2, ANK1, NPNT, TNNT2, TNNI1, TMOD2, SYNE2, ACTA1, IDO1, ABCC9, NEBL, ITGB1BP2, NOS1, SYNPO2, ACTN1, MYL9, SPTBN1, KRT8, LMOD1, FERMT2, MMP2, FHL2, PDE4DIP, DST, PPP1R12B, MYL6B, KRT19, CMYA5, PALLD, FHOD3, VCL, PGM5, SCN8A, CFL2, DMD, TRIM32, DAG1, ANKRD1, KCNJ8, CRYAB, ANK2, MYOM3,…	positive
Synaptic Membrane	0.000303552	0.00297892	0.46054	1.58976	2	165	CNKSR2, ARHGAP32, MPDZ, SHANK2, EPHA4, CHRM3, ITGA3, GABRE, ANK3, CLSTN2, ANK1, NTRK2, NLGN2, GABRA3, GABRP, GRIA3, F2R, CHRNB1, NSG1, SSPN, SYNPO, LRFN3, SRPX2, SHANK3, BCR, ADGRL1, AKAP5, CLSTN3, SHANK1, OPRD1, CHRM4, LZTS3, PRKCG, SNPH, ERC2, TANC1, ANKS1B, RIMS2, UTRN, GRIN2D, GABRB3, GABBR2, DLG2, CAMK2N1, CPE, SRCIN1, GRIK5, PTPRZ1, GABBR1, ERC1, DLG4, ADORA1, CHRNE, LIN7A, DMD, GPHN, NECTI…	positive
Cortical Cytoskeleton	0.00439537	0.0210324	0.48863	1.5806	40	71	SPTB, LLGL2, CALD1, PLS1, PLEKHH2, SHROOM4, DLC1, CDH2, CDH1, SHROOM2, RAPGEF3, PCLO, CTTN, SPTBN1, MYO1A, UTRN, WASL, CLASP1, KRT19, DLG4, FLNA, VCL	positive
Cell Surface	9.999e-05	0.00136176	0.440897	1.57911	0	567	SULF1, SPTB, CDON, WNT5A, IGSF3, GREM1, ITGAE, ADAMTS9, SCN5A, ITGA2, IL2RA, SFRP1, MST1R, LTF, CDH17, AOC3, DPP6, PDCD1, WNT7A, GPC4, EGFR, SLIT2, EPHA4, MXRA8, BGN, ITGB4, IL1RL1, CD3E, TNFSF18, PLA2R1, CX3CL1, BACE1, DSG2, IL2RB, CFTR, ADGRA3, GHR, PCSK9, BMPR1A, FGFR2, ACE, ADGRA2, AMOT, TGFA, TIGIT, MYLK, NCAM1, CUBN, CD5, ITGA3, EMP2, SPARC, SEMA7A, MMP16, CXCL12, SRPX, ANK3, FGFBP1, PROM1,…	positive
Basal Part of Cell	0.0105598	0.0430571	0.517188	1.57504	92	44	ITGA2, SHROOM4, PHLDB2, ANK3, RAPGEF3, KCNQ4, MYO1A, DST, GKN2, TACSTD2, CD34, CLASP1, AQP1, MET, ITGA1, MYO1C, ITGA6, CLDN4, MUC20, PKD2, CAV1	positive
Myosin II Complex	0.0216592	0.0774117	0.631994	1.57327	164	15	SHROOM4, MYH11, TTN, MYH14, SHROOM1, MYL9, MYH10, MYL6B, TRIM32	positive
Anchored Component of Membrane	0.00188285	0.0115975	0.474536	1.57272	17	91	ART3, CNTFR, GPC6, GPC4, RGMA, GAS1, NCAM1, SEMA7A, RTN4RL2, VNN1, RECK, MSLN, TNFRSF10C, CDH13, DPEP1, THY1, PKHD1, GGT7, SPRN, GPC3, PLET1, GGT6, XPNPEP2, EFNA5, GGT1, RTN4RL1, EFNA1, GFRA1, GPC2, CD160, PRNP, CD24, CD59, NTNG2, NT5E, IZUMO1R, MDGA1, CD177, LYPD6B, MMP17, EFNA4, CP, EFNA2, SVIP, GAD2, MMP25, CD2, CPM, LY6K	positive
Excitatory Synapse	0.000506329	0.00480598	0.454726	1.56774	4	161	CNKSR2, ARHGAP32, MPDZ, SHANK2, CACNA1C, EPHA4, FGFR2, ITGA3, IL1R1, CLSTN2, NTRK2, DCLK1, ADD2, GRIA3, MAP1B, NOS1, NEFH, SYNPO, SRPX2, SHANK3, BCR, PCLO, AKAP5, CLSTN3, SHANK1, CHRM4, SPTBN1, LZTS3, PRKCG, TANC1, ANKS1B, AXIN2, SYN3, NCK2, DLG2, PTCH1, CAMK2N1, CAMK2B, SRCIN1, GRIK5, NETO2, EPB41L3, DLG4, ITPR1, BCAS1, ADORA1, PLCB4, MAPT, LIN7A, DNM3, DLGAP1	positive
Cell Junction	9.999e-05	0.00136176	0.433673	1.56601	0	962	DUOX2, TNC, MME, SDK1, THEMIS, OBSL1, HMCN1, TLN2, KCNJ11, HSPG2, ARHGAP32, PKP1, MPDZ, FAT1, DDR2, DSC2, KIRREL1, SHANK2, SCN5A, PDGFRB, ITGA2, SPRY4, PTK7, MRC2, CLDN7, DLG5, ARHGEF5, GRB7, CDC42BPA, SAMD4A, PARVA, PARD3, EGFR, FLNC, TJP1, EPHA4, STX1A, PLEKHA7, ITGB4, CD3E, ITGA11, PRKD1, DSP, S100A14, VANGL2, SORBS1, DSG2, POF1B, SCN2A, CCDC85C, DLC1, CHRM3, SCARF2, CGN, CADPS, FERMT1, TSPAN9…	positive
Actin Cytoskeleton	0.00010001	0.00136176	0.43805	1.55806	0	393	MYO7B, MYO5C, APOB, TLN2, SPTB, ARHGAP32, LLGL2, ABLIM1, NEB, CALD1, MST1R, NOTCH3, ARHGEF5, CDC42BPA, PLS1, PLEKHH2, STX1A, ACTA2, SHROOM4, MYO10, VANGL2, SORBS1, MYH11, MYO15A, MYO6, DLC1, ONECUT2, CGN, FERMT1, MYO3B, VIL1, AMOT, CDC42EP1, MYLK, CDH2, AVIL, FLNB, YES1, SORBS2, LURAP1, MYO1D, TTN, MYO5B, MYBPC2, ADD2, MYH14, KALRN, SHROOM1, PRKCZ, TNNT2, TNNI1, BAIAP2L1, TMOD2, CDH1, ARHGAP35, A…	positive
Pseudopodium	0.0265161	0.092487	0.623438	1.55197	201	15	F2RL1, RAB25, ACTN1	positive
Lamellipodium	0.000607103	0.00549239	0.449181	1.55055	5	165	ABLIM1, FAT1, PLEKHH2, ACTA2, MYO10, FGD5, TIAM2, VIL1, AMOT, MYLK, SH3RF1, CDH2, SORBS2, PTPN13, AMOTL1, PODXL, NCKAP1, ENAH, CDH1, SYNE2, ANTXR1, ACTA1, DPYSL3, RAPGEF3, WASF1, ITGB3, FGD1, EPHA2, CTTN, BCAR1, FSCN1, ACTG2, FERMT2, MYH10, IGF2BP1, DPP4, PLCG1, WASL, PLEK2, SPATA13, ABLIM3, PTPRM, PALLD, SRCIN1, PTPRZ1, NHS, APBB2, MCC, STMN2, ARAP3, CARMIL1, DAG1, PHACTR4, PTK2	positive
Postsynapse	0.00010013	0.00136176	0.437295	1.54035	0	268	LAMA2, CNKSR2, ARHGAP32, CTTNBP2, MPDZ, SHANK2, CACNA1C, EPHA4, CX3CL1, CHRM3, FARP1, GABRE, ANK3, IL1R1, CLSTN2, ANK1, NTRK2, DCLK1, ADD2, NLGN2, GABRA3, ATP1A2, GABRP, GRIA3, F2R, CHRNB1, MAP1B, NSG1, ARHGAP44, SSPN, NOS1, NEFH, SYNPO, LRFN3, SHANK3, BCR, PCLO, AKAP5, CLSTN3, CTTN, SHANK1, OPRD1, CHRM4, SPTBN1, LZTS3, PRKCG, KCNJ2, MYH10, IGF2BP1, TANC1, ANKS1B, UTRN, GRIN2D, AXIN2, GABRB3, GAB…	positive
Glycoprotein Complex	0.0291613	0.0992999	0.600101	1.53174	225	17	SNTG2, SSPN, KRT8, UTRN, KRT19, PGM5, DMD, DAG1, SGCE	positive
Membrane Microdomain	0.000200421	0.00218955	0.430926	1.51494	1	255	ANGPT1, SULF1, ADCY1, KIRREL1, CLIP3, SCN5A, ADCY6, LCK, SMO, NEDD4, EGFR, EHD2, MAL2, SERPINH1, SORBS1, BMPR1A, DLC1, CDH2, EMP2, UNC5B, MYO1D, RTN4RL2, PODXL, MAL, KCNQ1, MALL, GPRC5B, PRKCZ, ATP1A2, CDH1, SLC2A4, AKAP6, F2R, EDNRA, ANXA13, CDH13, NOS1, NGFR, CAVIN2, THY1, EFNB1, RGS16, ATP1B1, CXADR, GPM6B, SLC5A7, OPRD1, KIF18A, MYO1A, IRS1, PLLP, PTGIS, DPP4, CDH15, EFNA5, RTN4RL1, KCNA3, PT…	positive
Neuron Spine	0.00666042	0.0290226	0.450597	1.50137	63	96	LAMA2, ARHGAP32, CTTNBP2, SHANK2, EPHA4, FARP1, NTRK2, ATP1A2, GRIA3, MAP1B, ARHGAP44, NOS1, SYNPO, SHANK3, AKAP5, CTTN, SHANK1, KCNJ2, MYH10, IGF2BP1, ANKS1B, PTPRZ1, GABBR1, DLG4, ADORA1, DNM3, PALMD, SLC1A3, CNN3, DRD1, NRGN	positive
Plasma Membrane Protein Complex	0.00010003	0.00136176	0.420178	1.4919	0	367	CACNA1G, SCN7A, SHISA6, CACNB2, KCNJ11, CACNG7, KCNMB1, SHANK2, ITGAE, OSMR, SCN5A, ITGA2, CNTFR, CACNA1C, NEO1, DPP6, EGFR, C5, STX1A, ITGB4, CD3E, ITGA11, KCNS3, SORBS1, BMPR1A, CD247, SCN2A, CACNA2D1, ITGA3, CDH2, ABCC8, HLA-A, KCNQ1, TGFBR3, GJC1, NPNT, ITGB8, KCNMB4, SNTG2, ATP1A2, CDH1, TNK2, GRIA3, ABCC9, CD3G, TFR2, CHRNB1, SSPN, NOS1, ITGA7, CACNB3, IFNLR1, KCNH2, ITGB3, KCNQ4, PORCN, GJ…	positive
Cell Leading Edge	0.00010011	0.00136176	0.420831	1.48975	0	328	TLN2, KCNJ11, ABLIM1, FAT1, SPRY4, CDC42BPA, PLEKHH2, ITGB4, ACTA2, MYO10, FGD5, TIAM2, MYO6, DLC1, FERMT1, VIL1, AMOT, MYLK, EPS8L2, SH3RF1, CDH2, PHLDB2, SORBS2, MYO1D, PTPN13, AMOTL1, PODXL, ANK1, PTPRK, SH3YL1, NCKAP1, ENAH, PRKCZ, TIRAP, CDH1, SYNE2, ANTXR1, ACTA1, SPRY2, KDF1, DPYSL3, ARHGAP44, RAPGEF3, NGFR, WASF1, ITGB3, FGD1, EPHA2, ARHGEF26, AKAP5, CTTN, OPRD1, ACTN1, KANK1, KIF18A, BCA…	positive
Neuromuscular Junction	0.0233944	0.0825938	0.483772	1.48648	207	47	EPHA4, ANK3, COL4A5, POSTN, PDZRN3, F2R, UNC13B, CXADR, SERPINE2, MYH10, THBS4, UTRN, CDH15	positive
Cell Cortex	0.00100553	0.00727753	0.425445	1.48534	9	210	HMCN1, SPTB, ARHGAP32, CTTNBP2, LLGL2, CALD1, NEDD4, PLS1, PARD3, PLEKHH2, PRKD1, SHROOM4, MYO10, LAMC2, FGFR2, MYO6, DLC1, MISP, CDH2, PHLDB2, FLNB, FAM110C, PARD6B, MYO5B, FGF1, PRKCZ, CDH1, AKAP12, SHROOM2, SPIRE2, KDF1, RAPGEF3, DBN1, PCLO, CTTN, SPTBN1, FNBP1L, MYO1A, SCIN, FERMT2, MYH10, UTRN, AXIN2, DST, EXOC3L2, WASL, ERMN, CLASP1, KRT19, DLG4, ARFIP2, FLNA, CNKSR1, VCL, CTGF, COBL, NUMA1…	positive
Leading Edge Membrane	0.00564103	0.0259219	0.434443	1.47355	54	118	KCNJ11, SPRY4, FGD5, MYO6, DLC1, FERMT1, EPS8L2, MYO1D, ANK1, PTPRK, SH3YL1, NCKAP1, TIRAP, SYNE2, ANTXR1, SPRY2, ARHGAP44, NGFR, ITGB3, EPHA2, AKAP5, OPRD1, KANK1, ROBO2, SPTBN1, FERMT2, DPP4, PLEK2, SPATA13, EPB41L5, PTPRZ1, EPB41L3, GABBR1, EPS8L1, ADORA1, CDKL5, SLC1A2, TPM1, SGCE, RAB34, NF2, APC, ABCA7	positive
Clathrin Coated Endocytic Vesicle	0.0269936	0.0935886	0.47887	1.47142	239	47	SFTPD, APOB, ROR2, WNT5A, EGFR, AP1M2, MYO6, FZD2, EPN2, NGFR, SLC5A7	positive
Perikaryon	0.0216285	0.0774117	0.442353	1.44458	203	77	PDE11A, EPHA4, NTRK2, PTPRN, GRIA3, TTLL7, NGFR, NEFH, SYNPO, SLC5A7, PAM, NGB, RGS8, KCNK1, PENK, PDE10A, CPNE5, CAMK2B, PTPN5, TMEM100, ITGA1, GRIK5, NDN, NELL2, KCNE3	positive
Anchoring Junction	0.00010001	0.00136176	0.400813	1.43078	0	470	TNC, MME, TLN2, HSPG2, PKP1, FAT1, DDR2, DSC2, PDGFRB, ITGA2, SPRY4, PTK7, MRC2, DLG5, GRB7, PARVA, EGFR, FLNC, TJP1, PLEKHA7, ITGA11, DSP, SORBS1, DSG2, POF1B, DLC1, SCARF2, FERMT1, TSPAN9, CDC42EP1, MISP, TIGIT, ITGA3, CDH2, PHLDB2, PKP2, FLNB, YES1, SORBS2, JCAD, SYNM, PPL, TNS4, CADM3, PTPRK, NCKAP1, ENAH, FZD2, SHROOM3, MAGI1, FGFR3, LMO7, CDH1, SYNE2, AKAP12, TNK2, SHROOM2, CDH13, CAPN5, WA…	positive
External Side of Plasma Membrane	0.00333165	0.0164874	0.411972	1.4261	32	176	ITGAE, ITGA2, IL2RA, PDCD1, GPC4, IL1RL1, CD3E, IL2RB, ADGRA3, PCSK9, BMPR1A, ACE, AMOT, NCAM1, CUBN, CD5, ITGA3, SEMA7A, CXCL12, CCR4, RTN4RL2, TGFBR3, NRCAM, SLC2A4, HEG1, TFR2, CDH13, NGFR, THY1, ICOS, PKHD1, GGT7, SERPINE2, KIT, PLET1, CD8B, GGT6, IL6ST, MUC17, EFNA5, CD34, GGT1, RTN4RL1, CXCR5, F3, ITGA1, KLRK1, ITGA6, CD28, CLCN3, TNFRSF18, CD24, FCER1A, CD59, ITGB6, VTCN1, CDH5, CCR7	positive
Synapse	9.999e-05	0.00136176	0.395049	1.41475	0	562	MME, SDK1, SYTL5, LAMA2, SHISA6, CNKSR2, TLN2, ARHGAP32, CTTNBP2, MPDZ, SHANK2, CACNA1C, SAMD4A, WNT7A, EPHA4, STX1A, BAIAP3, CX3CL1, LAMB2, FGFR2, CHRM3, CADPS, FARP1, ITGA3, GABRE, CDH2, ANK3, ABCC8, IL1R1, AGRN, SLC40A1, CLSTN2, COL4A5, ANK1, DTNA, NTRK2, POSTN, DCLK1, PDZRN3, ADD2, ENAH, DSCAM, NRCAM, NLGN2, GABRA3, ATP1A2, RGS12, CAD, GABRP, PTPRN, GRIA3, F2R, UNC5C, CHRNB1, MAP1B, NSG1, SYT…	positive
Dendrite	0.00030006	0.00297892	0.397802	1.41221	2	362	MME, LAMA2, ARHGAP32, CTTNBP2, MPDZ, KIRREL1, SHANK2, ITPR3, SAMD4A, EPHA4, CHL1, RIN1, BMPR1A, CHRM3, FARP1, EPHB2, ANK3, RAP1GAP, DAB2IP, MYO1D, PTPRK, NTRK2, MLPH, ATP1A2, RGS12, GRIA3, EPHB3, BRINP3, MAP1B, TTLL7, CLU, ARHGAP44, NOS1, SYNPO, LRFN3, DBN1, MAPK8IP1, SHANK3, THY1, PPARGC1A, AKAP5, CTTN, SLC5A7, SHANK1, FZD3, ADNP, IGSF9B, PRKCG, KCNJ2, RGS8, SLC1A4, TRPM5, FGF13, KCNK1, MYH10, I…	positive
Axon	0.00070035	0.00596328	0.394859	1.3994	6	341	MME, KCNJ11, ITGA2, PARD3, EPHA4, BACE1, SCN2A, CHRM3, EPHB2, AVIL, CA2, NRTN, ANK3, RAP1GAP, DAB2IP, IL1R1, MYO1D, ADGRL3, ANK1, PTPRK, DTNA, NTRK2, MYH14, DSCAM, NRCAM, PRKCZ, TGFB2, CAD, PTPRN, GRIA3, RAPGEF3, NEFH, LRFN3, UNC13B, MAPK8IP1, ADGRL1, SLC5A7, OPRD1, FZD3, NEFM, CHRM4, ROBO2, SPTBN1, NFASC, ADNP, NCMAP, SERPINF1, FGF13, MYH10, IGF2BP1, BOC, TANC1, PENK, DST, PRSS12, GC, NFIB, L1CA…	positive
Neuron Projection	9.999e-05	0.00136176	0.38629	1.39078	0	768	MME, PCDHGB1, LAMA2, CNKSR2, KCNJ11, ARHGAP32, CTTNBP2, MPDZ, KIRREL1, SHANK2, ITPR3, BDKRB1, ITGA2, SAMD4A, PARD3, EPHA4, STX1A, CHL1, MYO10, BACE1, RIN1, BMPR1A, SCN2A, TIAM2, CHRM3, FARP1, EPHB2, SRD5A1, ABAT, ITGA3, AVIL, CA2, NRTN, ANK3, RAP1GAP, DAB2IP, IL1R1, MYO1D, ADGRL3, RASGRF1, PTPRF, PTPN13, TSHZ3, ANK1, PTPRK, DTNA, NTRK2, MYH14, DSCAM, TPH1, NRCAM, PRKCZ, TGFB2, REEP6, MLPH, ATP1A2…	positive
Cell Cortex Part	0.0279012	0.0961595	0.411836	1.38334	269	105	SPTB, LLGL2, CALD1, PLS1, PLEKHH2, SHROOM4, DLC1, CDH2, PHLDB2, MYO5B, PRKCZ, CDH1, SHROOM2, RAPGEF3, PCLO, CTTN, SPTBN1, MYO1A, UTRN, EXOC3L2, WASL, CLASP1, KRT19, DLG4, FLNA, VCL	positive
Cell Projection Part	9.999e-05	0.00136176	0.383456	1.38048	0	770	MME, PCDHGB1, CDHR5, LAMA2, CNKSR2, KCNJ11, ARHGAP32, CTTNBP2, DNAH9, CYBRD1, KIRREL1, SHANK2, GLI3, ADCY6, ITGA2, SPRY4, RAB25, SMO, PARD3, EPHA4, MYO10, FGD5, DZIP1L, EVC2, ATP8B1, AGBL2, SCN2A, TIAM2, SPAG17, MYO6, DLC1, CHRM3, GPR161, FERMT1, CDHR2, VIL1, FARP1, CUBN, EPS8L2, ITGA3, ANK3, PROM1, DAB2IP, MYO1D, RASGRF1, CLSTN2, GLI2, DZIP1, TSHZ3, TTC26, PODXL, CEP126, ANK1, SH3YL1, NTRK2, DCL…	positive
Somatodendritic Compartment	9.999e-05	0.00136176	0.384789	1.37591	0	524	MME, PDE11A, APOB, LAMA2, CNKSR2, KCNJ11, ARHGAP32, CTTNBP2, MPDZ, KIRREL1, SHANK2, ITPR3, SAMD4A, DPP6, PARD3, EPHA4, CHL1, MYO10, RIN1, BMPR1A, CHRM3, FARP1, EPHB2, SRD5A1, ANK3, RAP1GAP, DAB2IP, MYO1D, PTPRF, PTPRK, NTRK2, PRKCZ, TGFB2, MLPH, ATP1A2, RGS12, CAD, PTPRN, GRIA3, EPHB3, BRINP3, MAP1B, TTLL7, CLU, ARHGAP44, NOS1, ENC1, RAPGEF3, NGFR, NEFH, SYNPO, LRFN3, DBN1, PTGER3, MAPK8IP1, SHAN…	positive
Synapse Part	0.00110022	0.00767848	0.376082	1.3417	10	444	MME, SYTL5, LAMA2, CNKSR2, ARHGAP32, CTTNBP2, MPDZ, SHANK2, CACNA1C, WNT7A, EPHA4, STX1A, BAIAP3, CX3CL1, CHRM3, CADPS, FARP1, ITGA3, GABRE, ANK3, ABCC8, IL1R1, SLC40A1, CLSTN2, ANK1, NTRK2, DCLK1, ADD2, NLGN2, GABRA3, ATP1A2, CAD, GABRP, PTPRN, GRIA3, F2R, CHRNB1, MAP1B, NSG1, SYT8, ARHGAP44, SSPN, NOS1, RAPGEF3, NEFH, SYNPO, LRFN3, UNC13B, SRPX2, LGI3, SHANK3, SLC6A9, BCR, PCLO, ADGRL1, AKAP5, …	positive
Cell Projection	9.999e-05	0.00136176	0.369908	1.34163	0	1446	MYO7B, MME, PCDHGB1, CDHR5, LAMA2, SCN7A, ANGPT1, CNKSR2, TLN2, KCNJ11, ARHGAP32, CTTNBP2, DNAH9, MPDZ, CLCA1, CYBRD1, ABLIM1, ADCY5, FAT1, KIRREL1, SHANK2, ITPR3, GLI3, BDKRB1, F2RL1, ADCY6, ITGA2, SPRY4, ARHGEF5, GRB7, AOC3, RAB25, PPP1R16B, SMO, NEDD4, SAMD4A, PARD3, PLEKHH2, EPHA4, STX1A, ACTA2, CHL1, MYO10, FGD5, DZIP1L, EVC2, CX3CL1, ATP8B1, BACE1, RIN1, MYO15A, BMPR1A, AGBL2, SCN2A, TIAM2,…	positive
Neuron Part	9.999e-05	0.00136176	0.37032	1.33769	0	993	MME, PCDHGB1, SYTL5, PDE11A, APOB, LAMA2, CNKSR2, KCNJ11, ARHGAP32, CTTNBP2, MPDZ, KIRREL1, SHANK2, ITPR3, BDKRB1, ITGA2, SAMD4A, DPP6, WNT7A, PARD3, EPHA4, STX1A, CHL1, MYO10, BAIAP3, ATP8B1, BACE1, RIN1, MYO15A, BMPR1A, SCN2A, TIAM2, CHRM3, CADPS, FARP1, EPHB2, SRD5A1, ABAT, ITGA3, AVIL, CA2, NRTN, ANK3, RAP1GAP, ABCC8, PROM1, DAB2IP, IL1R1, MYO1D, SLC40A1, ADGRL3, SYNM, RASGRF1, PTPRF, CLSTN2,…	positive
Cell Body	0.00270081	0.0144793	0.370359	1.31736	26	396	PDE11A, APOB, CNKSR2, KCNJ11, SHANK2, ITPR3, DPP6, PARD3, EPHA4, ACTA2, MYO10, RIN1, BMPR1A, EPHB2, SRD5A1, RAP1GAP, DAB2IP, MYO1D, PTPRF, PTPN13, PODXL, PTPRK, NTRK2, PRKCZ, TGFB2, RGS12, CAD, PTPRN, ACTA1, GRIA3, BRINP3, DPYSL3, TTLL7, ENC1, RAPGEF3, NGFR, NEFH, SYNPO, PTGER3, MAPK8IP1, PPARGC1A, AKAP5, CXADR, SLC5A7, FZD3, CHRM4, KCNN1, ADNP, PAM, NGB, IGSF9B, MYO1A, KCNJ2, SNPH, SERPINE2, RGS…	positive
Cytoplasmic Region	0.0164345	0.0609973	0.369368	1.29853	163	255	HMCN1, SPTB, ARHGAP32, CTTNBP2, LLGL2, CALD1, NEDD4, PLS1, PARD3, PLEKHH2, PRKD1, SHROOM4, MYO10, LAMC2, FGFR2, MYO6, DLC1, MISP, CDH2, PHLDB2, FLNB, FAM110C, PARD6B, MYO5B, FGF1, PRKCZ, CDH1, AKAP12, SHROOM2, SPIRE2, KDF1, RAPGEF3, DBN1, PCLO, CTTN, SPTBN1, FNBP1L, MYO1A, SCIN, FERMT2, MYH10, UTRN, AXIN2, DST, EXOC3L2, WASL, ERMN, CLASP1, KRT19, DLG4, ARFIP2, FLNA, CNKSR1, VCL, CTGF, CDKL5, COBL…	positive
Golgi Apparatus Part	0.00079992	0.00631722	0.354545	1.27633	7	764	MUC4, IL17RD, SULF1, NBEA, HSPG2, ARHGAP32, PROC, WNT5A, MUC5B, TOM1L1, CLIP3, HS6ST2, CSGALNACT1, PCSK5, STEAP4, NOTCH3, NDST3, VCAN, GPC6, CHST3, WNT7A, GPC4, EGFR, BGN, CHPF, PRELP, PRKD1, GALNT16, BACE1, CFTR, SMPD3, WNT7B, AP1M2, ASAP2, MUC1, SOD3, MUC13, RHOBTB3, SCARA3, TGFA, GCNT3, NCAM1, PARM1, F9, EMP2, MMP16, RAP1GAP, FUT2, AGRN, PCSK6, STEAP2, CLSTN2, HLA-A, KDELR3, POSTN, ABCA5, PLCE…	positive
Cell Substrate Junction	0.0080008	0.0343145	0.357844	1.27248	79	389	TNC, MME, TLN2, HSPG2, FAT1, DDR2, PDGFRB, ITGA2, SPRY4, PTK7, MRC2, GRB7, PARVA, EGFR, FLNC, ITGB4, ITGA11, SORBS1, DLC1, SCARF2, FERMT1, TSPAN9, CDC42EP1, MISP, ITGA3, CDH2, PHLDB2, FLNB, YES1, SORBS2, TNS4, NCKAP1, ENAH, FZD2, FGFR3, LMO7, CDH1, SYNE2, AKAP12, CDH13, CAPN5, WASF1, ITGB3, THY1, EPHA2, CTTN, SYNPO2, ACTN1, BCAR1, NFASC, TNS2, NECTIN2, FERMT2, FHL2, AFAP1, TGFB1I1, DPP4, DST, ASA…	positive
Golgi Apparatus	9.999e-05	0.00136176	0.34971	1.26638	0	1228	MUC4, APOB, IL17RD, OBSL1, CNKSR2, SULF1, NBEA, HSPG2, ARHGAP32, PROC, WNT5A, MUC5B, TOM1L1, CLIP3, F2RL1, RNF144A, HS6ST2, CSGALNACT1, SPRY4, PCSK5, STEAP4, NOTCH3, COL1A1, AOC3, NDST3, VCAN, GPC6, SMO, NEDD4, NEO1, CHST3, WNT7A, GPC4, BMP1, EGFR, EPHA4, BGN, CHPF, PRELP, PRKD1, FGD5, GALNT16, KCNS3, ATP8B1, BACE1, CFTR, SMPD3, WNT7B, AP1M2, ASAP2, PCSK9, FGFR2, MYO6, MUC1, SOD3, MUC13, CDC42EP1…	positive
Cytoskeleton	0.0111989	0.0450288	0.31189	1.13262	111	1642	MYO7B, MYO5C, MID2, APOB, FRMPD1, MARK1, OBSL1, MAP1A, TLN2, KIF26B, SPTB, ARHGAP32, MTCL1, PKP1, CCDC141, DNAH9, LLGL2, ABLIM1, NEB, CALD1, SHANK2, NFATC4, MST1R, NOTCH3, PTP4A1, ARHGEF5, LCK, CDC42BPA, PLS1, FAM83H, PTPN14, PARVA, PARD3, FLNC, PLEKHH2, STX1A, PLEKHA7, ACTA2, SHROOM4, MYO10, DSP, FGD5, MID1, DZIP1L, EVC2, S100A14, RIN1, VANGL2, SORBS1, MYH11, KIF21A, MYO15A, AGBL2, EPPK1, CMAHP,…	positive

[truncated: 1 more sheets: GO_MF]
